# Supplementary material for: Predicting input signals of transcription factors in Escherichia coli
Source: Mol Syst Biol. 2025 Jul 16;21(10):1371–87. doi: 10.1038/s44320-025-00132-2 (PMC12494820; doi:10.1038/s44320-025-00132-2)
Supplement: Supplementary file 1 — Table EV1 [file 44320_2025_132_MOESM1_ESM.xlsx]

## Sheet: Sheet1
Table EV1: Primers.
Primer	Sequence	Modification	Use
Cy5-leuOp_LeuO_F	ccgacgcttttcatcggttga	Cy5 in 5'	EMSA
leuO_IVT_F	ccgacgcttttcatcggttga		thermal shift assay
leuOp_LeuO_R	ggaatgagtcatttaccacagc		EMSA, thermal shift assay
