# Supplementary material for: Predicting input signals of transcription factors in Escherichia coli
Source: Mol Syst Biol. 2025 Jul 16;21(10):1371–87. doi: 10.1038/s44320-025-00132-2 (PMC12494820; doi:10.1038/s44320-025-00132-2)
Supplement: Supplementary file 3 — Dataset EV1 [file 44320_2025_132_MOESM3_ESM.xlsx]

## Sheet: TRN
Dataset EV1: Transcriptional regulatory network.
source	target	weight
AccB	b3255	-1
RpoD	b0576	1
RpoD	b2599	1
RpoD	b1278	1
RpoD	b0418	1
RpoD	b2926	1
RpoD	b4025	1
RpoD	b0903	1
RpoD	b0902	1
RpoD	b3916	1
RpoD	b2908	1
RpoD	b0237	1
RpoD	b4260	1
RpoD	b2564	1
RpoD	b0113	1
RpoD	b0315	1
RpoD	b0143	1
RpoD	b2743	1
RpoD	b3403	1
RpoD	b2584	1
RpoD	b3258	1
RpoD	b0131	1
RpoD	b0133	1
RpoD	b0134	1
RpoD	b3360	1
RpoD	b4106	1
RpoD	b4583	1
RpoD	b0060	1
RpoD	b1602	1
RpoD	b1603	1
RpoD	b3164	1
RpoD	b0931	1
RpoD	b1090	1
RpoD	b3821	1
RpoD	b2987	1
RpoD	b3724	1
RpoD	b0400	1
RpoD	b1020	1
RpoD	b0241	1
RpoD	b0399	1
RpoD	b0383	1
RpoD	b4092	1
RpoD	b4093	1
RpoD	b4094	1
RpoD	b4095	1
RpoD	b4096	1
RpoD	b4097	1
RpoD	b4098	1
RpoD	b4099	1
RpoD	b4100	1
RpoD	b4101	1
RpoD	b4102	1
RpoD	b4105	1
RpoD	b1400	1
RpoD	b1399	1
RpoD	b1398	1
RpoD	b2393	1
RpoD	b2276	1
RpoD	b2277	1
RpoD	b2278	1
RpoD	b2279	1
RpoD	b2280	1
RpoD	b2281	1
RpoD	b2282	1
RpoD	b2283	1
RpoD	b2284	1
RpoD	b2285	1
RpoD	b2286	1
RpoD	b2287	1
RpoD	b2288	1
RpoD	b1865	1
RpoD	b4076	1
RpoD	b4075	1
RpoD	b4074	1
RpoD	b4073	1
RpoD	b4072	1
RpoD	b4071	1
RpoD	b4070	1
RpoD	b0413	1
RpoD	b2674	1
RpoD	b2673	1
RpoD	b2964	1
RpoD	b3169	1
RpoD	b0416	1
RpoD	b3183	1
RpoD	b1397	1
RpoD	b1396	1
RpoD	b1395	1
RpoD	b1394	1
RpoD	b1393	1
RpoD	b1392	1
RpoD	b1391	1
RpoD	b1390	1
RpoD	b1389	1
RpoD	b1388	1
RpoD	b3961	1
RpoD	b0871	1
RpoD	b2373	1
RpoD	b1739	1
RpoD	b1482	1
RpoD	b1283	1
RpoD	b1049	1
RpoD	b1048	1
RpoD	b0814	1
RpoD	b3405	1
RpoD	b1377	1
RpoD	b0929	1
RpoD	b2215	1
RpoD	b0957	1
RpoD	b4376	1
RpoD	b4237	1
RpoD	b0108	1
RpoD	b0441	1
RpoD	b2616	1
RpoD	b2892	1
RpoD	b3652	1
RpoD	b3700	1
RpoD	b2819	1
RpoD	b2822	1
RpoD	b2820	1
RpoD	b2699	1
RpoD	b2216	1
RpoD	b2217	1
RpoD	b1951	1
RpoD	b2105	1
RpoD	b2107	1
RpoD	b2106	1
RpoD	b3753	1
RpoD	b3752	1
RpoD	b3748	1
RpoD	b3750	1
RpoD	b3751	1
RpoD	b3749	1
RpoD	b3167	1
RpoD	b0892	1
RpoD	b3205	1
RpoD	b0059	1
RpoD	b2565	1
RpoD	b3026	1
RpoD	b3822	1
RpoD	b2784	1
RpoD	b3179	1
RpoD	b3170	1
RpoD	b2608	1
RpoD	b0852	1
RpoD	b2162	1
RpoD	b0025	1
RpoD	b0415	1
RpoD	b0414	1
RpoD	b1277	1
RpoD	b3907	1
RpoD	b3905	1
RpoD	b3906	1
RpoD	b3902	1
RpoD	b3904	1
RpoD	b3903	1
RpoD	b3794	1
RpoD	b3789	1
RpoD	b3788	1
RpoD	b3790	1
RpoD	b3784	1
RpoD	b3619	1
RpoD	b3778	1
RpoD	b1563	1
RpoD	b1564	1
RpoD	b2698	1
RpoD	b3025	1
RpoD	b0171	1
RpoD	b1281	1
RpoD	b2585	1
RpoD	b1303	1
RpoD	b0384	1
RpoD	b4030	1
RpoD	b1207	1
RpoD	b0330	1
RpoD	b2679	1
RpoD	b2678	1
RpoD	b2677	1
RpoD	b0194	1
RpoD	b4111	1
RpoD	b1212	1
RpoD	b3259	1
RpoD	b3129	1
RpoD	b4201	1
RpoD	b1211	1
RpoD	b2146	1
RpoD	b2147	1
RpoD	b0952	1
RpoD	b0951	1
RpoD	b0950	1
RpoD	b1702	1
RpoD	b3726	1
RpoD	b3725	1
RpoD	b3727	1
RpoD	b3728	1
RpoD	b0945	1
RpoD	b1062	1
RpoD	b1676	1
RpoD	b1854	1
RpoD	b1015	1
RpoD	b1014	1
RpoD	b1849	1
RpoD	b1658	1
RpoD	b2500	1
RpoD	b2499	1
RpoD	b2557	1
RpoD	b0522	1
RpoD	b3363	1
RpoD	b4006	1
RpoD	b0523	1
RpoD	b4005	1
RpoD	b2476	1
RpoD	b1131	1
RpoD	b4177	1
RpoD	b3204	1
RpoD	b2416	1
RpoD	b2415	1
RpoD	b1101	1
RpoD	b2821	1
RpoD	b1204	1
RpoD	b2297	1
RpoD	b2312	1
RpoD	b0058	1
RpoD	b2676	1
RpoD	b4238	1
RpoD	b1622	1
RpoD	b1621	1
RpoD	b3418	1
RpoD	b3571	1
RpoD	b3416	1
RpoD	b3417	1
RpoD	b4037	1
RpoD	b4035	1
RpoD	b1620	1
RpoD	b4032	1
RpoD	b4033	1
RpoD	b4034	1
RpoD	b3580	1
RpoD	b4129	1
RpoD	b2839	1
RpoD	b2156	1
RpoD	b0874	1
RpoD	b4024	1
RpoD	b2838	1
RpoD	b1512	1
RpoD	b1511	1
RpoD	b0027	1
RpoD	b1613	1
RpoD	b0889	1
RpoD	b1817	1
RpoD	b1819	1
RpoD	b2942	1
RpoD	b3938	1
RpoD	b0198	1
RpoD	b4019	1
RpoD	b2114	1
RpoD	b3941	1
RpoD	b3008	1
RpoD	b3939	1
RpoD	b4013	1
RpoD	b1655	1
RpoD	b3930	1
RpoD	b4118	1
RpoD	b4120	1
RpoD	b4119	1
RpoD	b1600	1
RpoD	b1599	1
RpoD	b3514	1
RpoD	b3513	1
RpoD	b3236	1
RpoD	b0806	1
RpoD	b2782	1
RpoD	b2783	1
RpoD	b1530	1
RpoD	b1532	1
RpoD	b1531	1
RpoD	b1818	1
RpoD	b2174	1
RpoD	b0096	1
RpoD	b0054	1
RpoD	b0072	1
RpoD	b0073	1
RpoD	b0074	1
RpoD	b1113	1
RpoD	b1280	1
RpoD	b1279	1
RpoD	b4036	1
RpoD	b0344	1
RpoD	b0343	1
RpoD	b0345	1
RpoD	b0342	1
RpoD	b3197	1
RpoD	b3198	1
RpoD	b0918	1
RpoD	b1215	1
RpoD	b0696	1
RpoD	b0697	1
RpoD	b0698	1
RpoD	b3617	1
RpoD	b3132	1
RpoD	b3137	1
RpoD	b3942	1
RpoD	b0071	1
RpoD	b0076	1
RpoD	b3199	1
RpoD	b3201	1
RpoD	b3200	1
RpoD	b0116	1
RpoD	b0439	1
RpoD	b0891	1
RpoD	b2936	1
RpoD	b3604	1
RpoD	b3603	1
RpoD	b3605	1
RpoD	b3456	1
RpoD	b3458	1
RpoD	b3940	1
RpoD	b3460	1
RpoD	b3455	1
RpoD	b3454	1
RpoD	b0630	1
RpoD	b2828	1
RpoD	b4043	1
RpoD	b3457	1
RpoD	b2675	1
RpoD	b0199	1
RpoD	b2205	1
RpoD	b2208	1
RpoD	b2207	1
RpoD	b2202	1
RpoD	b2203	1
RpoD	b2206	1
RpoD	b3224	1
RpoD	b3222	1
RpoD	b3223	1
RpoD	b3225	1
RpoD	b0679	1
RpoD	b0676	1
RpoD	b0678	1
RpoD	b0677	1
RpoD	b1740	1
RpoD	b2574	1
RpoD	b3096	1
RpoD	b4170	1
RpoD	b2427	1
RpoD	b2428	1
RpoD	b2429	1
RpoD	b3967	1
RpoD	b0090	1
RpoD	b0086	1
RpoD	b0085	1
RpoD	b2204	1
RpoD	b0088	1
RpoD	b1224	1
RpoD	b1227	1
RpoD	b2235	1
RpoD	b2234	1
RpoD	b3206	1
RpoD	b1548	1
RpoD	b4167	1
RpoD	b2742	1
RpoD	b3366	1
RpoD	b3367	1
RpoD	b3365	1
RpoD	b0020	1
RpoD	b0019	1
RpoD	b3414	1
RpoD	b0578	1
RpoD	b0851	1
RpoD	b2159	1
RpoD	b3070	1
RpoD	b1649	1
RpoD	b1650	1
RpoD	b0714	1
RpoD	b1109	1
RpoD	b1222	1
RpoD	b1469	1
RpoD	b1221	1
RpoD	b1223	1
RpoD	b1226	1
RpoD	b1225	1
RpoD	b0091	1
RpoD	b0922	1
RpoD	b0923	1
RpoD	b1594	1
RpoD	b3742	1
RpoD	b4171	1
RpoD	b0346	1
RpoD	b0351	1
RpoD	b0352	1
RpoD	b0350	1
RpoD	b0349	1
RpoD	b0348	1
RpoD	b0347	1
RpoD	b4242	1
RpoD	b2148	1
RpoD	b2150	1
RpoD	b2149	1
RpoD	b1114	1
RpoD	b2127	1
RpoD	b2558	1
RpoD	b0732	1
RpoD	b0730	1
RpoD	b0924	1
RpoD	b3161	1
RpoD	b0159	1
RpoD	b3601	1
RpoD	b3600	1
RpoD	b3599	1
RpoD	b1778	1
RpoD	b2113	1
RpoD	b3249	1
RpoD	b3250	1
RpoD	b3251	1
RpoD	b0081	1
RpoD	b0197	1
RpoD	b0087	1
RpoD	b3021	1
RpoD	b2684	1
RpoD	b4233	1
RpoD	b0826	1
RpoD	b0827	1
RpoD	b0765	1
RpoD	b0764	1
RpoD	b0763	1
RpoD	b4705	1
RpoD	b1821	1
RpoD	b2392	1
RpoD	b3741	1
RpoD	b3022	1
RpoD	b1286	1
RpoD	b2567	1
RpoD	b1804	1
RpoD	b0233	1
RpoD	b0232	1
RpoD	b0140	1
RpoD	b0157	1
RpoD	b0122	1
RpoD	b4031	1
RpoD	b0422	1
RpoD	b2509	1
RpoD	b2894	1
RpoD	b3811	1
RpoD	b2405	1
RpoD	b2406	1
RpoD	b2407	1
RpoD	b3785	1
RpoD	b3793	1
RpoD	b3792	1
RpoD	b2060	1
RpoD	b2061	1
RpoD	b2062	1
RpoD	b4481	1
RpoD	b3791	1
RpoD	b3787	1
RpoD	b3786	1
RpoD	b2058	1
RpoD	b2059	1
RpoD	b0234	1
RpoD	b3624	1
RpoD	b0225	1
RpoD	b0389	1
RpoD	b1220	1
RpoD	b1205	1
RpoD	b1203	1
RpoD	b1214	1
RpoD	b1164	1
RpoD	b1057	1
RpoD	b1056	1
RpoD	b1036	1
RpoD	b0970	1
RpoD	b0917	1
RpoD	b0853	1
RpoD	b0850	1
RpoD	b0800	1
RpoD	b0793	1
RpoD	b0792	1
RpoD	b0786	1
RpoD	b0795	1
RpoD	b0794	1
RpoD	b0631	1
RpoD	b4511	1
RpoD	b0602	1
RpoD	b0513	1
RpoD	b0511	1
RpoD	b0419	1
RpoD	b0434	1
RpoD	b0277	1
RpoD	b3625	1
RpoD	b3623	1
RpoD	b3629	1
RpoD	b2497	1
RpoD	b2498	1
RpoD	b1183	1
RpoD	b1184	1
RpoD	b0675	1
RpoD	b2744	1
RpoD	b4198	1
RpoD	b4197	1
RpoD	b4196	1
RpoD	b4195	1
RpoD	b4194	1
RpoD	b4193	1
RpoD	b1618	1
RpoD	b3666	1
RpoD	b3449	1
RpoD	b3451	1
RpoD	b3450	1
RpoD	b3453	1
RpoD	b3452	1
RpoD	b3831	1
RpoD	b2311	1
RpoD	b2906	1
RpoD	b2907	1
RpoD	b2232	1
RpoD	b4039	1
RpoD	b3495	1
RpoD	b4058	1
RpoD	b0779	1
RpoD	b1913	1
RpoD	b3632	1
RpoD	b3630	1
RpoD	b3627	1
RpoD	b3622	1
RpoD	b3626	1
RpoD	b3615	1
RpoD	b3631	1
RpoD	b3620	1
RpoD	b3621	1
RpoD	b3628	1
RpoD	b3633	1
RpoD	b1213	1
RpoD	b4258	1
RpoD	b4324	1
RpoD	b4323	1
RpoD	b4322	1
RpoD	b3092	1
RpoD	b1521	1
RpoD	b3091	1
RpoD	b1914	1
RpoD	b3813	1
RpoD	b4040	1
RpoD	b1254	1
RpoD	b1257	1
RpoD	b1590	1
RpoD	b1589	1
RpoD	b1588	1
RpoD	b1587	1
RpoD	b4522	1
RpoD	b1167	1
RpoD	b1165	1
RpoD	b4671	1
RpoD	b4506	1
RpoD	b0296	1
RpoD	b4567	1
RpoD	b4365	1
RpoD	b4280	1
RpoD	b4068	1
RpoD	b4029	1
RpoD	b4028	1
RpoD	b4027	1
RpoD	b4026	1
RpoD	b3883	1
RpoD	b3882	1
RpoD	b3881	1
RpoD	b3880	1
RpoD	b1593	1
RpoD	b3866	1
RpoD	b1816	1
RpoD	b1824	1
RpoE	b2494	1
RpoE	b2617	1
RpoE	b2595	1
RpoE	b2477	1
RpoE	b2512	1
RpoE	b0177	1
RpoE	b3057	1
RpoE	b0049	1
RpoE	b0050	1
RpoE	b0606	1
RpoD	b1852	1
RpoD	b1858	1
RpoD	b1859	1
RpoD	b3469	1
RpoD	b1973	1
RpoD	b4721	1
RpoD	b4720	1
RpoD	b3830	1
RpoD	b3196	1
RpoD	b3095	1
RpoD	b3011	1
RpoD	b4547	1
RpoD	b2211	1
RpoD	b4539	1
RpoD	b1796	1
RpoD	b3812	1
RpoD	b3810	1
RpoD	b4558	1
RpoD	b2085	1
RpoD	b2017	1
RpoD	b1848	1
RpoD	b1846	1
RpoD	b1864	1
RpoD	b1862	1
RpoD	b1797	1
RpoD	b1781	1
RpoD	b1728	1
RpoD	b1568	1
RpoD	b1567	1
RpoD	b1577	1
RpoD	b1573	1
RpoD	b1571	1
RpoD	b1501	1
RpoD	b1499	1
RpoD	b1498	1
RpoD	b1497	1
RpoD	b1537	1
RpoD	b1536	1
RpoD	b4523	1
RpoD	b1287	1
RpoD	b1282	1
RpoD	b2083	1
RpoD	b2115	1
RpoD	b2152	1
RpoD	b2236	1
RpoD	b3611	1
RpoD	b3579	1
RpoD	b3578	1
RpoD	b3577	1
RpoD	b3576	1
RpoD	b3575	1
RpoD	b3574	1
RpoD	b3547	1
RpoD	b3535	1
RpoD	b3508	1
RpoD	b3441	1
RpoD	b3413	1
RpoD	b1255	1
RpoD	b3356	1
RpoD	b3221	1
RpoD	b3184	1
RpoD	b3130	1
RpoD	b2909	1
RpoD	b2852	1
RpoD	b2840	1
RpoD	b2603	1
RpoD	b2605	1
RpoD	b2471	1
RpoD	b2375	1
RpoD	b2372	1
RpoD	b2371	1
RpoD	b3257	1
RpoD	b1500	1
RpoD	b1863	1
RpoD	b1013	1
RpoD	b0082	1
RpoD	b3740	1
RpoD	b4725	1
RpoD	b2570	1
RpoD	b2571	1
RpoD	b2572	1
RpoD	b3995	1
RpoD	b0397	1
RpoD	b0398	1
RpoD	b0724	1
RpoD	b1981	1
RpoD	b4662	1
RpoD	b0069	1
RpoD	b3582	1
RpoD	b3581	1
RpoD	b3583	1
RpoD	b0146	1
RpoD	b0070	1
RpoD	b0907	1
RpoD	b2913	1
RpoD	b3175	1
RpoD	b3609	1
RpoD	b1916	1
RpoD	b0722	1
RpoD	b0721	1
RpoD	b0723	1
RpoD	b2573	1
RpoD	b3067	1
RpoD	b3295	1
RpoD	b1717	1
RpoD	b3312	1
RpoD	b3185	1
RpoD	b2185	1
RpoD	b3318	1
RpoD	b3315	1
RpoD	b3186	1
RpoD	b1716	1
RpoD	b2606	1
RpoD	b3294	1
RpoD	b3313	1
RpoD	b3231	1
RpoD	b4203	1
RpoD	b3319	1
RpoD	b3320	1
RpoD	b3317	1
RpoD	b4090	1
RpoD	b3386	1
RpoD	b2631	1
RpoD	b2630	1
RpoD	b1084	1
RpoD	b3461	1
RpoD	b3202	1
RpoD	b2741	1
RpoD	b3649	1
RpoD	b4255	1
RpoD	b3929	1
RpoD	b3065	1
RpoD	b3316	1
RpoD	b3311	1
RpoD	b2609	1
RpoD	b3165	1
RpoD	b3298	1
RpoD	b3297	1
RpoD	b3321	1
RpoD	b3230	1
RpoD	b4200	1
RpoD	b3296	1
RpoD	b3314	1
RpoD	b0169	1
RpoD	b0911	1
RpoD	b4202	1
RpoD	b2340	1
RpoD	b1324	1
RpoD	b3919	1
RpoD	b0995	1
RpoD	b0998	1
RpoD	b0996	1
RpoD	b0997	1
RpoD	b1274	1
RpoD	b1252	1
RpoD	b0461	1
RpoD	b3709	1
RpoD	b3708	1
RpoD	b2827	1
RpoD	b0004	1
RpoD	b0003	1
RpoD	b0002	1
RpoD	b0066	1
RpoD	b0067	1
RpoD	b0417	1
RpoD	b4240	1
RpoD	b4239	1
RpoD	b4241	1
RpoD	b2607	1
RpoD	b1323	1
RpoD	b1907	1
RpoD	b4054	1
RpoD	b2600	1
RpoD	b1386	1
RpoD	b3980	1
RpoD	b3339	1
RpoD	b3063	1
RpoD	b3062	1
RpoD	b3061	1
RpoD	b0411	1
RpoD	b4355	1
RpoD	b0068	1
RpoD	b0170	1
RpoD	b2582	1
RpoD	b3781	1
RpoD	b3166	1
RpoD	b3384	1
RpoD	b4393	1
RpoD	b1264	1
RpoD	b1263	1
RpoD	b1262	1
RpoD	b1261	1
RpoD	b1260	1
RpoD	b3651	1
RpoD	b4168	1
RpoD	b3616	1
RpoD	b4059	1
RpoD	b2707	1
RpoD	b2703	1
RpoD	b2705	1
RpoD	b2704	1
RpoD	b2702	1
RpoD	b3859	1
RpoD	b1743	1
RpoD	b3650	1
RpoD	b0121	1
RpoD	b0120	1
RpoD	b2937	1
RpoD	b2938	1
RpoD	b4062	1
RpoD	b4063	1
RpoD	b1272	1
RpoD	b1656	1
RpoD	b3908	1
RpoD	b3506	1
RpoD	b3641	1
RpoD	b2879	1
RpoD	b0936	1
RpoD	b1920	1
RpoD	b4483	1
RpoD	b3839	1
RpoD	b3838	1
RpoD	b3836	1
RpoD	b4347	1
RpoD	b0959	1
RpoD	b1434	1
RpoD	b0958	1
RpoD	b1680	1
RpoD	b1679	1
RpoD	b1546	1
RpoD	b1681	1
RpoD	b1683	1
RpoD	b1684	1
RpoD	b0729	1
RpoD	b0728	1
RpoD	b0727	1
RpoD	b0726	1
RpoD	b2669	1
RpoD	b1547	1
RpoD	b0937	1
RpoD	b0935	1
RpoD	b0934	1
RpoD	b0933	1
RpoD	b1682	1
RpoD	b0029	1
RpoD	b0421	1
RpoD	b2524	1
RpoD	b1412	1
RpoD	b3739	1
RpoD	b3735	1
RpoD	b3733	1
RpoD	b3736	1
RpoD	b3737	1
RpoD	b3732	1
RpoD	b3731	1
RpoD	b3738	1
RpoD	b3734	1
RpoD	b1744	1
RpoD	b1746	1
RpoD	b1748	1
RpoD	b1745	1
RpoD	b1747	1
RpoD	b1597	1
RpoD	b4139	1
RpoD	b3743	1
RpoD	b3744	1
RpoD	b2715	1
RpoD	b2716	1
RpoD	b0862	1
RpoD	b2477	1
RpoD	b3532	1
RpoD	b0158	1
RpoD	b1710	1
RpoD	b1709	1
RpoD	b3966	1
RpoD	b1060	1
RpoD	b0435	1
RpoD	b1162	1
RpoD	b1163	1
RpoD	b0776	1
RpoD	b0778	1
RpoD	b0777	1
RpoD	b0775	1
RpoD	b0774	1
RpoD	b1112	1
RpoD	b2132	1
RpoD	b4366	1
RpoD	b0314	1
RpoD	b0313	1
RpoD	b0312	1
RpoD	b0311	1
RpoD	b4249	1
RpoD	b3531	1
RpoD	b3538	1
RpoD	b3537	1
RpoD	b3536	1
RpoD	b2480	1
RpoD	b0864	1
RpoD	b0861	1
RpoD	b0860	1
RpoD	b3957	1
RpoD	b3359	1
RpoD	b3958	1
RpoD	b3959	1
RpoD	b2818	1
RpoD	b4550	1
RpoD	b4401	1
RpoD	b0396	1
RpoD	b4460	1
RpoD	b1900	1
RpoD	b1901	1
RpoD	b2841	1
RpoD	b0061	1
RpoD	b0064	1
RpoD	b0063	1
RpoD	b0062	1
RpoD	b0469	1
RpoD	b0564	1
RpoD	b0978	1
RpoD	b0979	1
RpoD	b0980	1
RpoD	b2957	1
RpoD	b1927	1
RpoD	b0433	1
RpoD	b0273	1
RpoD	b3172	1
RpoD	b3960	1
RpoD	b4254	1
RpoD	b0863	1
RpoD	b3501	1
RpoD	b3503	1
RpoD	b3502	1
RpoD	b0112	1
RpoD	b0390	1
RpoD	b0388	1
RpoD	b3390	1
RpoD	b1704	1
RpoD	b0754	1
RpoD	b2601	1
RpoD	b4131	1
RpoD	b1693	1
RpoD	b0908	1
RpoD	b1166	1
RpoD	b1876	1
RpoD	b3237	1
RpoD	b2923	1
RpoD	b3389	1
RpoD	b4150	1
RpoD	b4132	1
RpoD	b0039	1
RpoD	b0571	1
RpoD	b0573	1
RpoD	b0572	1
RpoD	b0574	1
RpoD	b0575	1
RpoD	b0598	1
RpoD	b2696	1
RpoD	b3884	1
RpoD	b0623	1
RpoD	b0880	1
RpoD	b1823	1
RpoD	b3556	1
RpoD	b2535	1
RpoD	b1037	1
RpoD	b1038	1
RpoD	b1039	1
RpoD	b1040	1
RpoD	b1043	1
RpoD	b1041	1
RpoD	b1042	1
RpoD	b2417	1
RpoD	b3357	1
RpoD	b4400	1
RpoD	b4399	1
RpoD	b0570	1
RpoD	b4398	1
RpoD	b4137	1
RpoD	b3806	1
RpoD	b2751	1
RpoD	b2421	1
RpoD	b2414	1
RpoD	b2764	1
RpoD	b2763	1
RpoD	b2762	1
RpoD	b3368	1
RpoD	b2752	1
RpoD	b2750	1
RpoD	b1275	1
RpoD	b2422	1
RpoD	b0428	1
RpoD	b0429	1
RpoD	b0430	1
RpoD	b0431	1
RpoD	b0432	1
RpoD	b0341	1
RpoD	b0339	1
RpoD	b0340	1
RpoD	b0338	1
RpoD	b0887	1
RpoD	b0886	1
RpoD	b0734	1
RpoD	b0733	1
RpoD	b2313	1
RpoD	b4397	1
RpoD	b3912	1
RpoD	b2196	1
RpoD	b2197	1
RpoD	b2198	1
RpoD	b2199	1
RpoD	b2200	1
RpoD	b2201	1
RpoD	b0999	1
RpoD	b1000	1
RpoD	b1987	1
RpoD	b2756	1
RpoD	b2757	1
RpoD	b2758	1
RpoD	b2759	1
RpoD	b2760	1
RpoD	b2755	1
RpoD	b0033	1
RpoD	b0032	1
RpoD	b0126	1
RpoD	b0040	1
RpoD	b0034	1
RpoD	b0035	1
RpoD	b0036	1
RpoD	b0037	1
RpoD	b0038	1
RpoD	b2195	1
RpoD	b2194	1
RpoD	b3518	1
RpoD	b2143	1
RpoD	b4484	1
RpoD	b3911	1
RpoD	b4213	1
RpoD	b3816	1
RpoD	b0484	1
RpoD	b0336	1
RpoD	b0337	1
RpoD	b1993	1
RpoD	b1991	1
RpoD	b1992	1
RpoD	b3634	1
RpoD	b0921	1
RpoD	b4133	1
RpoD	b0910	1
RpoD	b0437	1
RpoD	b2592	1
RpoD	b0882	1
RpoD	b2155	1
RpoD	b4224	1
RpoD	b4225	1
RpoD	b1741	1
RpoD	b3338	1
RpoD	b1661	1
RpoD	b1731	1
RpoD	b0796	1
RpoD	b0438	1
RpoD	b4169	1
RpoD	b2435	1
RpoD	b4089	1
AccB	b3256	-1
AcrR	b1891	-1
AcrR	b1892	-1
AcrR	b4062	-1
AcrR	b4063	-1
AcrR	b1530	-1
AcrR	b1532	-1
AcrR	b1531	-1
AcrR	b0464	-1
AcrR	b0462	-1
AcrR	b0463	-1
Ada	b2068	1
Ada	b4187	1
AdiY	b3214	1
AdiY	b3213	1
AdiY	b3212	1
AdiY	b3516	1
AdiY	b1492	1
AdiY	b1493	1
AdiY	b4117	1
AdiY	b3517	1
AgaR	b3133	-1
AgaR	b3136	-1
AgaR	b3131	-1
AgaR	b3141	-1
AgaR	b3140	-1
AgaR	b3139	-1
AgaR	b3135	-1
AgaR	b3134	-1
AgaR	b3137	-1
AgaR	b3132	-1
AidB	b4187	-1
AlaS	b2697	-1
AllR	b0513	-1
AllR	b0511	-1
AllR	b0508	-1
AllR	b0509	-1
AllR	b0514	-1
AllR	b0507	-1
AllR	b0504	-1
AllR	b0512	-1
AllR	b0505	-1
AllS	b0515	1
AllS	b0517	1
AllS	b0516	1
AlsR	b4090	-1
AlsR	b4089	-1
AlsR	b4086	-1
AlsR	b4088	-1
AlsR	b4087	-1
AlsR	b4085	-1
AppY	b0980	1
AppY	b0979	1
AppY	b0977	1
AppY	b0976	1
AppY	b0975	1
AppY	b0974	1
AppY	b0973	1
AppY	b0972	1
AppY	b0978	1
AraC	b1498	-1
AraC	b1497	-1
AraC	b3564	-1
AraC	b3565	-1
AraC	b2840	1
AraC	b0396	1
AraC	b4460	1
AraC	b1900	1
AraC	b1901	1
AraC	b2841	1
ArcA	b3311	-1
ArcA	b3321	-1
ArcA	b3314	-1
ArcA	b3312	-1
ArcA	b3318	-1
ArcA	b3315	-1
ArcA	b3313	-1
ArcA	b3319	-1
ArcA	b3320	-1
ArcA	b3317	-1
ArcA	b3907	-1
ArcA	b1299	-1
ArcA	b1296	-1
ArcA	b3908	-1
ArcA	b1006	1
ArcA	b1007	1
ArcA	b1008	1
ArcA	b1009	1
ArcA	b1010	1
ArcA	b1011	1
ArcA	b1012	1
ArcA	b3316	-1
ArcA	b1324	-1
ArcA	b1302	-1
ArcA	b1300	-1
ArcA	b1244	-1
ArcA	b1243	-1
ArcA	b1298	-1
ArcA	b1301	-1
ArcA	b1297	-1
ArcA	b1212	1
ArcA	b1211	1
ArcA	b1247	-1
ArcA	b1246	-1
ArcA	b1245	-1
ArcA	b4240	1
RpoD	b4117	1
RpoD	b1241	1
RpoD	b3665	1
RpoD	b1623	1
RpoD	b2213	1
RpoD	b4067	1
RpoD	b4069	1
RpoD	b0762	1
RpoD	b0464	1
RpoD	b3266	1
RpoD	b3265	1
RpoD	b2470	1
RpoD	b0462	1
RpoD	b0463	1
RpoD	b2563	1
RpoD	b1094	1
RpoD	b0118	1
RpoD	b1276	1
RpoD	b4016	1
RpoD	b0115	1
RpoD	b0114	1
RpoD	b4014	1
RpoD	b4015	1
RpoD	b2316	1
RpoD	b3256	1
RpoD	b3135	1
RpoD	b3139	1
RpoD	b3140	1
RpoD	b4085	1
RpoD	b4086	1
RpoD	b4088	1
RpoD	b4087	1
RpoD	b0515	1
RpoD	b0517	1
RpoD	b0516	1
RpoD	b0512	1
RpoD	b2212	1
RpoD	b2068	1
RpoD	b1415	1
RpoD	b3255	1
RpoD	b2670	1
RpoD	b2379	1
RpoD	b4187	1
RpoD	b0606	1
RpoD	b0605	1
RpoD	b3134	1
RpoD	b3133	1
RpoD	b3136	1
RpoD	b3131	1
RpoD	b3141	1
RpoD	b2425	1
RpoD	b0185	1
ArcA	b4239	1
ArcA	b4742	-1
ArcA	b1528	-1
ArcA	b0602	1
ArcA	b3569	1
ArcA	b4039	-1
ArcA	b4040	-1
ArcA	b1109	-1
ArcA	b0039	1
ArcA	b4132	-1
ArcA	b4131	-1
ArcA	b0314	-1
ArcA	b0313	-1
ArcA	b0312	-1
ArcA	b0311	-1
ArcA	b0564	1
ArcA	b0978	1
ArcA	b0979	1
ArcA	b0980	1
ArcA	b0118	-1
ArcA	b1276	-1
ArcA	b2296	1
ArcA	b4016	-1
ArcA	b0115	-1
ArcA	b0114	-1
ArcA	b0037	1
ArcA	b0429	-1
ArcA	b0430	-1
ArcA	b0431	-1
ArcA	b0432	-1
ArcA	b0887	1
ArcA	b0886	1
ArcA	b0614	-1
ArcA	b0613	-1
ArcA	b0615	-1
ArcA	b0616	-1
ArcA	b0617	-1
ArcA	b0618	-1
ArcA	b0040	1
ArcA	b0035	1
ArcA	b0036	1
ArcA	b0038	1
ArcA	b0428	-1
ArcA	b4014	-1
ArcA	b4015	-1
ArcA	b3528	-1
ArcA	b0620	1
ArcA	b2991	-1
ArcA	b2992	-1
ArcA	b2993	-1
ArcA	b2994	-1
ArcA	b2995	-1
ArcA	b2996	-1
ArcA	b1210	1
RpoE	b1112	1
RpoD	b2423	1
RpoD	b0509	1
RpoD	b0514	1
RpoD	b0144	1
RpoD	b2400	1
RpoD	b0652	1
RpoD	b0653	1
RpoD	b0654	1
RpoD	b0655	1
RpoD	b3214	1
RpoD	b3213	1
RpoD	b3212	1
RpoD	b0720	1
RpoD	b2556	1
RpoD	b3925	1
RpoD	b2240	1
RpoD	b2239	1
RpoD	b3926	1
RpoD	b3927	1
RpoD	b3426	1
RpoD	b2243	1
RpoD	b2242	1
RpoD	b2551	1
RpoD	b2241	1
RpoD	b3560	1
RpoD	b1654	1
RpoD	b3610	1
RpoD	b1064	1
RpoD	b4142	1
RpoD	b4143	1
RpoD	b3181	1
RpoD	b2579	1
RpoD	b0238	1
RpoD	b3608	1
RpoD	b0755	1
RpoD	b3385	1
RpoD	b3500	1
RpoD	b4476	1
RpoD	b3415	1
RpoD	b3438	1
RpoD	b4321	1
RpoD	b3437	1
RpoD	b4517	1
RpoD	b2029	1
RpoD	b3648	1
RpoD	b3559	1
RpoD	b1651	1
RpoD	b2904	1
RpoD	b2808	1
RpoD	b0507	1
RpoD	b0124	1
RpoD	b2095	1
RpoD	b2096	1
RpoD	b2091	1
RpoD	b2092	1
RpoD	b2093	1
RpoD	b2094	1
RpoD	b3125	1
RpoD	b3127	1
RpoD	b3126	1
RpoD	b3124	1
RpoD	b1779	1
RpoD	b0758	1
RpoD	b2151	1
RpoD	b2837	1
RpoD	b2943	1
RpoD	b0756	1
RpoD	b0757	1
RpoD	b0759	1
RpoD	b3516	1
RpoD	b2903	1
RpoD	b2479	1
RpoD	b2905	1
RpoD	b1761	1
RpoD	b0680	1
RpoD	b0809	1
RpoD	b3869	1
RpoD	b3868	1
RpoD	b2553	1
RpoD	b3870	1
RpoD	b3730	1
RpoD	b3729	1
RpoD	b3323	1
RpoD	b2388	1
RpoD	b3428	1
RpoD	b3430	1
RpoD	b3432	1
RpoD	b3429	1
RpoD	b2977	1
RpoD	b4467	1
RpoD	b4468	1
RpoD	b2979	1
RpoD	b2980	1
RpoD	b2976	1
RpoD	b2975	1
RpoD	b0987	1
RpoD	b3431	1
RpoD	b3512	1
RpoD	b3322	1
RpoD	b3325	1
RpoD	b0026	1
RpoD	b0912	1
RpoD	b4264	1
RpoD	b4268	1
RpoD	b1136	1
RpoD	b2712	1
RpoD	b0508	1
RpoD	b2997	1
RpoD	b2990	1
RpoD	b2991	1
RpoD	b2992	1
RpoD	b2993	1
RpoD	b2994	1
RpoD	b2995	1
RpoD	b2996	1
RpoD	b0977	1
RpoD	b0976	1
RpoD	b0975	1
RpoD	b0974	1
RpoD	b0973	1
RpoD	b0972	1
RpoD	b0440	1
RpoD	b0139	1
RpoD	b3671	1
RpoD	b2529	1
RpoD	b2530	1
RpoD	b2531	1
RpoD	b2528	1
RpoD	b0382	1
RpoD	b1160	1
RpoD	b4326	1
RpoD	b2349	1
RpoD	b1579	1
RpoD	b1578	1
RpoD	b1718	1
RpoD	b3168	1
RpoD	b0884	1
RpoD	b2237	1
RpoD	b3773	1
RpoD	b3670	1
RpoD	b3769	1
RpoD	b0077	1
RpoD	b0078	1
RpoD	b4488	1
RpoD	b3770	1
RpoD	b3771	1
RpoD	b3774	1
RpoD	b3772	1
RpoD	b1379	1
RpoD	b2527	1
RpoD	b2526	1
RpoD	b3867	1
RpoD	b0475	1
RpoD	b2436	1
RpoD	b0369	1
RpoD	b1210	1
RpoD	b3511	1
RpoD	b3509	1
RpoD	b3510	1
RpoD	b1967	1
RpoD	b3699	1
RpoD	b2231	1
RpoD	b2708	1
RpoD	b2706	1
RpoD	b2508	1
RpoD	b2507	1
RpoD	b3335	1
RpoD	b3334	1
RpoD	b3333	1
RpoD	b3332	1
RpoD	b3331	1
RpoD	b3329	1
RpoD	b3328	1
RpoD	b3327	1
RpoD	b3326	1
RpoD	b4175	1
RpoD	b1132	1
RpoD	b4174	1
RpoD	b4173	1
RpoD	b0125	1
RpoD	b3203	1
RpoD	b1562	1
RpoD	b0106	1
RpoD	b0107	1
RpoD	b1237	1
RpoD	b1970	1
RpoD	b2514	1
RpoD	b2308	1
RpoD	b2306	1
RpoD	b2307	1
RpoD	b3324	1
RpoD	b2309	1
RpoD	b2023	1
RpoD	b2025	1
RpoD	b2022	1
RpoD	b2024	1
RpoD	b1508	1
RpoD	b1507	1
RpoD	b3083	1
RpoD	b3082	1
RpoD	b1438	1
RpoD	b4532	1
RpoD	b0460	1
RpoD	b4172	1
RpoD	b2026	1
RpoD	b1492	1
RpoD	b1493	1
RpoD	b3517	1
RpoD	b0594	1
RpoD	b0583	1
RpoD	b0593	1
RpoD	b0595	1
RpoD	b0596	1
RpoD	b2779	1
RpoD	b2686	1
RpoD	b2685	1
RpoD	b4147	1
RpoD	b4490	1
RpoD	b1851	1
RpoD	b1850	1
RpoD	b0293	1
RpoD	b3077	1
RpoD	b3076	1
RpoD	b0420	1
RpoD	b3640	1
RpoD	b3260	1
RpoD	b1634	1
RpoD	b2365	1
RpoD	b2364	1
RpoD	b2366	1
RpoD	b2893	1
RpoD	b3860	1
RpoD	b0586	1
RpoD	b0812	1
RpoD	b0597	1
RpoD	b3404	1
RpoD	b1475	1
RpoD	b1474	1
RpoD	b2925	1
RpoD	b2912	1
RpoD	b1187	1
RpoD	b2341	1
RpoD	b2342	1
RpoD	b1805	1
RpoD	b3846	1
RpoD	b3845	1
RpoD	b1091	1
RpoD	b1093	1
RpoD	b1095	1
RpoD	b1092	1
RpoD	b2323	1
RpoD	b0954	1
RpoD	b3094	1
RpoD	b3005	1
RpoD	b3006	1
RpoD	b2370	1
RpoD	b2369	1
RpoD	b2566	1
RpoD	b3546	1
RpoD	b2927	1
RpoD	b0591	1
RpoD	b3540	1
RpoD	b3541	1
RpoD	b3542	1
RpoD	b4382	1
RpoD	b3235	1
RpoD	b3234	1
RpoD	b3287	1
RpoD	b0447	1
RpoD	b3162	1
RpoD	b0092	1
RpoD	b4125	1
RpoD	b4124	1
RpoD	b3227	1
RpoD	b4123	1
RpoD	b4138	1
RpoD	b3507	1
RpoD	b3528	1
RpoD	b3809	1
RpoD	b2472	1
RpoD	b0166	1
RpoD	b0031	1
RpoD	b2478	1
RpoD	b3388	1
RpoD	b3387	1
RpoD	b1190	1
RpoD	b1189	1
RpoD	b0839	1
RpoD	b3934	1
RpoD	b4383	1
RpoD	b4381	1
RpoD	b4384	1
RpoD	b2604	1
RpoD	b3543	1
RpoD	b3544	1
RpoD	b3701	1
RpoD	b3066	1
RpoD	b3702	1
RpoD	b1591	1
RpoD	b0896	1
RpoD	b0895	1
RpoD	b0894	1
RpoD	b0145	1
RpoD	b3012	1
RpoD	b1476	1
RpoD	b0226	1
RpoD	b0799	1
RpoD	b4044	1
RpoD	b0231	1
RpoD	b3691	1
RpoD	b4479	1
RpoD	b3693	1
RpoD	b4478	1
RpoD	b4477	1
RpoD	b1535	1
RpoD	b1025	1
RpoD	b1061	1
RpoD	b2525	1
RpoD	b1385	1
RpoD	b1384	1
RpoD	b4151	1
RpoD	b4152	1
RpoD	b4153	1
RpoD	b4154	1
RpoD	b2374	1
RpoD	b3924	1
RpoD	b0142	1
RpoD	b2153	1
RpoD	b0048	1
RpoD	b0904	1
RpoD	b1334	1
RpoD	b3288	1
RpoD	b2000	1
RpoD	b1921	1
RpoD	b1926	1
RpoD	b1925	1
RpoD	b1950	1
RpoD	b1949	1
RpoD	b1948	1
RpoD	b1947	1
RpoD	b1946	1
RpoD	b1945	1
RpoD	b1944	1
RpoD	b1943	1
RpoD	b3375	1
RpoD	b0172	1
RpoD	b0239	1
RpoD	b2167	1
RpoD	b2662	1
RpoD	b2663	1
RpoD	b2661	1
RpoD	b0683	1
RpoD	b1611	1
RpoD	b4122	1
RpoD	b1612	1
RpoD	b2804	1
RpoD	b2805	1
RpoD	b2801	1
RpoD	b2799	1
RpoD	b2803	1
RpoD	b1942	1
RpoD	b2802	1
RpoD	b0095	1
RpoD	b0089	1
RpoD	b0093	1
RpoD	b0083	1
RpoD	b0890	1
RpoD	b0084	1
RpoD	b3178	1
RpoD	b0094	1
RpoD	b1902	1
RpoD	b1905	1
RpoD	b2168	1
RpoD	b2169	1
RpoD	b2800	1
RpoD	b2424	1
RpoD	b1941	1
RpoD	b1939	1
RpoD	b4320	1
RpoD	b4319	1
RpoD	b4318	1
RpoD	b4313	1
RpoD	b4317	1
RpoD	b4316	1
RpoD	b4312	1
RpoD	b4314	1
RpoD	b4367	1
RpoD	b0152	1
RpoD	b0151	1
RpoD	b0153	1
RpoD	b0150	1
RpoD	b0585	1
RpoD	b0589	1
RpoD	b0587	1
RpoD	b0590	1
RpoD	b0588	1
RpoD	b0592	1
RpoD	b0584	1
RpoD	b3410	1
RpoD	b3409	1
RpoD	b3408	1
RpoD	b4292	1
RpoD	b4293	1
RpoD	b4315	1
RpoD	b3261	1
RpoD	b0805	1
RpoD	b0041	1
RpoD	b1938	1
RpoD	b1937	1
RpoD	b1924	1
RpoD	b1922	1
RpoD	b1878	1
RpoD	b1892	1
RpoD	b1891	1
RpoD	b1880	1
RpoD	b1879	1
RpoD	b1070	1
RpoD	b1071	1
RpoD	b1081	1
RpoD	b1940	1
RpoD	b1080	1
RpoD	b1078	1
RpoD	b1077	1
RpoD	b1076	1
RpoD	b1075	1
RpoD	b1074	1
RpoD	b1073	1
RpoD	b1072	1
RpoD	b2895	1
RpoD	b0028	1
RpoD	b0043	1
RpoD	b0042	1
RpoD	b1079	1
RpoE	b3056	1
RpoE	b0438	1
ArcA	b2990	-1
RpoN	b2492	1
RpoN	b1892	1
RpoN	b1891	1
RpoN	b2731	1
RpoN	b4079	1
RpoN	b3673	1
RpoN	b1488	1
RpoN	b1483	1
RpoN	b1484	1
RpoN	b1485	1
RpoN	b1486	1
RpoN	b1487	1
RpoN	b3227	1
RpoN	b1218	1
RpoN	b2223	1
RpoN	b2221	1
RpoN	b2224	1
RpoN	b2222	1
RpoN	b1744	1
RpoN	b1746	1
RpoN	b1748	1
RpoN	b1745	1
RpoN	b1747	1
RpoN	b3800	1
RpoN	b2310	1
RpoN	b0451	1
RpoN	b3870	1
RpoN	b0811	1
RpoN	b2713	1
RpoN	b2717	1
RpoN	b2718	1
RpoN	b2719	1
RpoN	b2720	1
RpoN	b2721	1
RpoN	b2722	1
RpoN	b2723	1
RpoN	b2724	1
RpoN	b2725	1
RpoN	b0473	1
RpoN	b2308	1
RpoN	b2306	1
RpoN	b2307	1
RpoN	b2309	1
RpoN	b4517	1
RpoN	b0652	1
RpoN	b0653	1
RpoN	b0654	1
RpoN	b0655	1
RpoN	b2239	1
RpoN	b0809	1
RpoN	b0810	1
RpoN	b3869	1
RpoN	b0450	1
RpoN	b3868	1
RpoN	b4067	1
RpoN	b2470	1
RpoH	b3292	1
RpoH	b1001	1
RpoH	b0685	1
RpoH	b0660	1
RpoH	b0659	1
RpoH	b0658	1
RpoH	b0631	1
RpoH	b0218	1
RpoH	b0210	1
RpoH	b0209	1
RpoH	b2894	1
RpoH	b3622	1
RpoH	b3620	1
RpoH	b3621	1
RpoH	b4258	1
RpoH	b1323	1
RpoH	b3965	1
RpoH	b1274	1
RpoH	b0417	1
RpoH	b2559	1
RpoH	b4392	1
RpoH	b1814	1
RpoH	b3497	1
RpoH	b1056	1
RpoH	b1057	1
RpoH	b1282	1
RpoH	b1322	1
RpoH	b3399	1
RpoH	b3279	1
RpoH	b1593	1
RpoH	b4525	1
RpoH	b4342	1
RpoH	b4299	1
RpoH	b4298	1
RpoH	b4297	1
RpoH	b4280	1
RpoH	b4279	1
RpoH	b3989	1
RpoN	b2481	1
RpoH	b3594	1
RpoH	b3293	1
RpoH	b2641	1
RpoH	b2291	1
RpoH	b2130	1
RpoH	b2129	1
RpoH	b2128	1
RpoH	b2123	1
RpoH	b1780	1
RpoH	b1664	1
RpoH	b1499	1
RpoH	b1327	1
RpoH	b1321	1
RpoH	b3562	1
RpoN	b2482	1
RpoN	b2484	1
RpoS	b2213	1
RpoS	b4067	1
RpoS	b4069	1
RpoS	b1276	1
RpoS	b0115	1
RpoS	b0114	1
RpoN	b4003	1
RpoN	b4004	1
RpoN	b4002	1
RpoN	b4742	1
RpoN	b3521	1
RpoN	b3271	1
RpoN	b3270	1
RpoN	b3269	1
RpoN	b3268	1
RpoN	b2878	1
RpoN	b1784	1
RpoN	b1783	1
RpoN	b0319	1
RpoN	b0045	1
RpoN	b2868	1
RpoN	b2867	1
RpoN	b2866	1
RpoN	b2406	1
RpoN	b2879	1
RpoS	b1241	1
RpoS	b4187	1
RpoS	b2068	1
RpoS	b4149	1
RpoS	b2078	1
RpoS	b2079	1
RpoS	b1744	1
RpoS	b1746	1
RpoS	b1748	1
RpoS	b1745	1
RpoS	b1747	1
RpoS	b1597	1
RpoS	b0862	1
RpoS	b0864	1
RpoS	b0861	1
RpoS	b0863	1
RpoS	b1166	1
RpoS	b4460	1
RpoS	b1900	1
RpoS	b1901	1
RpoS	b0564	1
RpoS	b0978	1
RpoS	b0979	1
RpoS	b0980	1
RpoS	b1453	1
RpoS	b2212	1
RpoS	b3588	1
RpoN	b1006	1
RpoN	b1007	1
RpoN	b1008	1
RpoN	b0854	1
RpoN	b3073	1
RpoN	b2711	1
RpoN	b2710	1
RpoN	b3481	1
RpoN	b3480	1
RpoN	b3479	1
RpoN	b3478	1
RpoN	b3477	1
RpoN	b3476	1
RpoN	b1988	1
RpoN	b3686	1
RpoN	b2712	1
RpoN	b2730	1
RpoN	b2729	1
RpoN	b2728	1
RpoN	b2727	1
RpoN	b2726	1
RpoN	b2491	1
RpoN	b2490	1
RpoN	b2489	1
RpoN	b2488	1
RpoN	b2487	1
RpoN	b2486	1
RpoN	b2485	1
RpoN	b0855	1
RpoN	b0856	1
RpoN	b0857	1
RpoN	b0331	1
RpoN	b1009	1
RpoN	b1010	1
RpoN	b1011	1
RpoN	b1012	1
RpoN	b3422	1
RpoN	b3421	1
RpoN	b4475	1
RpoN	b4725	1
RpoN	b2570	1
RpoN	b2571	1
RpoN	b2572	1
RpoN	b3461	1
RpoN	b2483	1
RpoN	b2573	1
RpoN	b2784	1
RpoN	b2184	1
RpoN	b1296	1
RpoN	b4050	1
RpoN	b1308	1
RpoN	b1307	1
RpoN	b1306	1
RpoN	b1305	1
RpoN	b1304	1
RpoN	b0335	1
RpoN	b0334	1
RpoN	b0333	1
RpoN	b3902	1
RpoE	b2060	1
RpoE	b2061	1
RpoE	b2062	1
RpoE	b3622	1
RpoE	b3620	1
RpoE	b3621	1
RpoE	b3923	1
RpoE	b3339	1
RpoE	b0053	1
RpoE	b0178	1
RpoE	b2340	1
RpoE	b3582	1
RpoE	b3581	1
RpoE	b3583	1
RpoE	b0377	1
RpoE	b0556	1
RpoE	b1013	1
RpoE	b0051	1
RpoE	b0176	1
RpoE	b2570	1
RpoE	b2571	1
RpoE	b2572	1
RpoE	b0555	1
RpoE	b3202	1
RpoE	b0378	1
RpoE	b3461	1
RpoE	b0471	1
RpoE	b1643	1
RpoE	b1810	1
RpoE	b3922	1
RpoE	b3713	1
RpoE	b3712	1
RpoE	b3688	1
RpoE	b3657	1
RpoE	b3656	1
RpoE	b3579	1
RpoE	b3578	1
RpoE	b3577	1
RpoE	b3576	1
RpoE	b3575	1
RpoE	b3527	1
RpoE	b3055	1
RpoE	b2970	1
RpoE	b2958	1
RpoE	b2495	1
RpoE	b2432	1
RpoE	b2431	1
RpoE	b2420	1
RpoE	b2419	1
RpoE	b1806	1
RpoE	b1707	1
RpoE	b1645	1
RpoE	b1644	1
RpoE	b0691	1
RpoE	b2573	1
RpoE	b3067	1
RpoE	b2631	1
RpoE	b3200	1
RpoE	b0439	1
RpoE	b1653	1
RpoE	b4357	1
RpoE	b3558	1
RpoE	b3190	1
RpoE	b3203	1
RpoE	b0872	1
RpoE	b0873	1
RpoE	b3322	1
RpoE	b3323	1
RpoE	b3181	1
RpoE	b3340	1
RpoE	b1902	1
RpoE	b3347	1
RpoE	b0443	1
RpoE	b0180	1
RpoE	b0554	1
RpoE	b3546	1
RpoE	b0294	1
RpoE	b2893	1
RpoE	b0184	1
RpoE	b2511	1
RpoE	b0161	1
RpoE	b3201	1
RpoE	b0054	1
RpoE	b0181	1
RpoE	b0182	1
[truncated: 4,318 more rows]
