# Supplementary material for: Predicting input signals of transcription factors in Escherichia coli
Source: Mol Syst Biol. 2025 Jul 16;21(10):1371–87. doi: 10.1038/s44320-025-00132-2 (PMC12494820; doi:10.1038/s44320-025-00132-2)
Supplement: Supplementary file 5 — Dataset EV3 [file 44320_2025_132_MOESM5_ESM.xlsx]

## Sheet: TFactivities
Dataset EV3: Transcription factors activities.
	AcrR	AdiY	AgaR	AllR	AllS	AlsR	AppY	AraC	ArcA	ArgP	ArgR	ArsR	AscG	AsnC	AtoC	BaeR	BasR	BetI	BirA	BluR	BolA	CadC	CaiF	Cbl	CdaR	CecR	CpxR	Cra	CreB	Crp	CsgD	CsqR	CueR	CusR	CynR	CysB	CytR	DcuR	DeoR	DgoR	DhaR	DicA	DinJ-YafQ	DnaA	DpiA	DsdC	EcpR	EvgA	ExuR
ecoli_00132	-0.176337	0.794699	1.39774	1.44203	-0.689622	0.789619	-0.850007	0.0498535	-1.85242	1.3369	-2.37636	0.359373	-0.0430286	-0.271066	-1.34234	-0.356974	-0.375549	-0.255328	-0.638231	0.205939	-0.652289	-1.00874	-1.21532	-1.23928	-0.925656	0.0462468	1.34135	-0.979281	0.357877	-1.10407	0.464853	0.504749	-0.518432	0.91059	-0.323947	1.45838	-1.02881	-0.06329	-0.752392	0.52424	0.499358	1.36096	-0.721707	-0.750732	-1.11995	-0.169136	-0.00365238	-1.44997	0.254031
ecoli_00385	-0.404388	-0.24238	1.43468	1.59516	-0.688252	0.960952	-1.25147	0.0708215	-2.12889	0.916818	-1.36249	0.270504	0.21171	-0.503341	-1.57557	-0.361237	0.165813	-0.0869641	0.387002	0.0861573	-0.891506	-0.227978	-1.23403	-1.93636	-1.14835	0.417408	0.712137	-1.29942	0.366751	-1.82022	-0.805965	1.08582	-0.377439	0.396542	-0.483831	-0.780653	-0.949373	-0.345823	-0.693678	0.713138	-0.0234891	1.11267	-0.76516	-0.63951	-1.32624	-0.274778	-0.777722	-1.46977	0.319804
ecoli_00391	-0.444379	-0.256488	1.65717	1.65897	-0.77008	0.951168	-1.26111	0.154808	-1.8111	1.09322	-1.3302	0.319367	0.193434	-0.336355	-1.37219	-0.293953	-0.136709	0.146733	0.15682	-0.0927366	-0.901909	-0.329454	-1.53779	-1.75616	-1.16641	0.306307	0.844947	-0.750228	0.307404	-1.85325	-0.854511	0.826998	-0.430885	0.45935	-0.418387	-0.85239	-0.986884	-0.41604	-0.679087	0.711299	0.143128	1.18819	-0.713481	-0.945922	-1.38339	-0.238217	-0.657766	-1.50891	0.511299
ecoli_00367	-0.687672	-0.222336	1.27699	1.66241	-0.774104	0.921225	-1.44302	-0.0216678	-1.71649	0.822149	-1.30685	0.352835	0.293546	-0.421523	-1.38832	-0.544621	0.188145	0.341636	0.279242	-0.260641	-0.867952	-0.55367	-1.46708	-1.91277	-1.30282	0.698972	0.700457	-1.32532	0.267915	-1.55029	-0.651209	1.0508	-0.424055	0.411426	-0.646946	-0.941359	-1.45723	-0.0943294	-0.87976	0.977904	0.469401	1.1788	-1.12768	-0.609916	-1.47051	-0.251775	-0.773317	-1.29757	0.39756
ecoli_00373	-0.609516	-0.183397	1.34802	1.83312	-0.672486	0.892595	-1.41775	0.11008	-1.66384	0.882928	-1.46745	0.284304	0.211635	-0.429	-1.49763	-0.364891	0.17241	0.134425	0.580578	-0.107067	-0.926722	-0.465843	-1.25493	-2.02381	-1.17756	0.847562	0.863314	-1.15277	0.355262	-1.94513	-0.630484	1.05361	-0.215523	0.394126	-0.415297	-0.717836	-0.952876	-0.443902	-0.571098	1.08754	0.21459	1.30564	-0.908051	-0.555906	-1.44453	-0.185079	-0.756246	-1.16608	0.517454
ecoli_00379	-0.372683	-0.429403	1.624	1.78102	-0.66156	0.786451	-1.28564	0.174916	-2.03562	1.02663	-1.54485	0.288809	0.156698	-0.555828	-1.40354	-0.357392	0.166168	0.00714929	0.360174	-0.844996	-0.937343	0.0142761	-1.21238	-1.84353	-1.1217	0.432239	0.973714	-1.38061	0.306998	-1.76404	-0.672153	0.823516	-0.503812	0.34445	-0.403819	-0.724701	-1.01289	-0.412144	-0.72858	0.660191	0.0371546	1.37742	-0.801245	-0.655668	-1.50607	-0.121893	-0.559409	-1.73908	0.285533
ecoli_00381	-0.169071	0.858248	1.57451	1.36887	-0.620789	0.880991	-0.935185	0.0606069	-2.13038	0.953651	-1.66575	0.505036	0.116756	-0.329176	-1.42229	-0.474619	0.225724	0.0268464	-0.436704	-0.102174	-0.684037	-0.8841	-1.40824	-1.4883	-1.15519	0.162389	0.680334	-0.883751	0.570568	-2.1316	-0.299966	0.830799	0.274073	1.94627	-0.476926	0.365844	-0.860685	-0.3277	-0.63958	0.779649	0.23452	1.17888	-1.18029	-0.576718	-1.55068	-0.165882	-0.876594	-1.01892	0.543827
ecoli_00387	-0.0970661	0.891611	1.71345	1.42696	-0.65504	0.836251	-0.968295	0.129922	-2.16412	1.13305	-1.71208	0.473081	0.0787813	-0.436385	-1.36693	-0.375177	0.190819	0.0513247	-0.462913	-0.017587	-0.721189	-0.860304	-1.3608	-1.23069	-1.08262	0.0440312	0.602157	-0.990683	0.317453	-1.64727	-0.542238	0.705547	0.101709	1.98933	-0.398705	0.834159	-0.887832	-0.451712	-0.672242	0.719211	0.301914	1.57188	-1.13822	-0.945179	-1.45741	-0.163227	-1.02475	-1.15274	0.457396
ecoli_00363	-0.146966	1.00468	1.64174	1.33183	-0.531963	0.864862	-0.901316	0.0301122	-1.82835	0.96652	-1.84695	0.522635	0.121148	-0.301786	-1.33757	-0.372159	0.500113	0.0175267	-0.343949	-1.12502	-0.578075	-0.925627	-1.48429	-1.34425	-1.17953	0.183678	0.739345	-0.765262	0.421915	-1.83944	0.165308	0.867098	0.0015655	1.77199	-0.474409	1.17962	-0.765717	-0.533724	-0.525471	0.736369	0.252624	1.04548	-1.26131	-0.627168	-1.4537	-0.210998	-0.683055	-0.777851	0.486253
ecoli_00369	-0.122159	0.842705	1.62828	1.38605	-0.638422	0.95306	-1.03489	0.049006	-1.82081	0.96763	-1.84114	0.521141	0.104554	-0.235126	-1.45574	-0.280037	0.517359	0.115495	-0.240522	-0.769273	-0.566828	-0.775773	-1.42598	-1.29222	-1.15969	0.378392	0.912529	-0.727239	0.404466	-1.92534	0.0796248	1.03963	0.115463	1.75861	-0.528013	0.928528	-0.712493	-0.515695	-0.384704	0.81084	0.276097	1.13857	-1.20541	-0.620073	-1.48978	-0.188729	-0.581103	-0.887144	0.528436
ecoli_00375	-0.00119497	0.640118	1.60407	1.47685	-0.599811	0.843782	-0.985783	0.154844	-2.21553	0.931474	-1.12241	0.533061	0.102569	-0.453429	-1.5101	-0.434876	0.367143	0.0552824	-0.29663	-0.00595351	-0.70421	-0.880079	-1.42175	-1.46943	-1.17247	0.276798	0.617701	-0.864997	0.424564	-2.07218	-0.359249	0.913393	0.297586	1.94024	-0.486663	0.328897	-0.773017	-0.434102	-0.520189	0.701018	0.393262	1.25849	-1.23755	-0.517697	-1.44085	-0.131954	-0.866981	-0.908121	0.539925
ecoli_00383	-0.543296	-0.418538	1.42802	1.63644	-0.695612	0.861441	-1.25078	0.079301	-2.15247	0.736074	-1.39648	0.224985	0.172497	-0.704405	-1.46239	-0.389599	-0.0614545	-0.677699	0.617663	0.0293046	-0.773263	-0.602177	-1.01397	-1.7727	-1.08407	0.310692	1.13037	-1.46612	0.250221	-1.92937	-1.19124	0.807912	-0.404406	0.407675	-0.497332	-0.802321	-0.918034	0.0693623	-0.615251	0.552546	0.273331	1.13407	-0.813969	-0.687218	-1.40594	-0.242911	-0.833427	-1.34587	0.0479034
ecoli_00389	-0.452112	-0.441314	1.47959	1.72762	-0.713306	0.812005	-1.26865	0.263977	-1.96957	0.976159	-1.31945	0.298462	0.152397	-0.727911	-1.58211	-0.407774	-0.0340481	-0.549838	0.612749	-0.65838	-0.848708	-0.523784	-1.14556	-1.86973	-1.14348	0.333268	1.13638	-1.29224	0.200104	-2.11232	-1.33533	0.703606	-0.367159	0.878116	-0.570997	-0.839316	-0.98398	0.0468822	-0.584753	0.501391	0.197385	1.45957	-0.712679	-0.781199	-1.37473	-0.203905	-0.875728	-1.6402	0.229397
ecoli_00365	-0.638072	-0.381127	1.17397	1.76945	-0.687699	0.765767	-1.25989	-0.128982	-1.91325	0.514158	-1.23063	0.34199	0.20094	-0.566478	-1.29372	-0.511982	-0.305207	0.186439	0.896526	0.259831	-0.765391	-0.572999	-1.11377	-1.8094	-1.13982	0.728394	1.22877	-1.5603	-0.10243	-1.13043	-1.55186	0.846904	-0.525974	0.88082	-0.479173	-0.739018	-1.28513	0.415759	-0.854079	0.570675	0.763847	1.1231	-1.15973	-0.706008	-1.32388	-0.225892	-1.12602	-1.28699	-0.144351
ecoli_00371	-0.626211	-0.322102	1.09359	1.84042	-0.660679	0.728248	-1.22148	-0.108288	-2.09508	0.60029	-1.32703	0.33622	0.126653	-0.543094	-1.3735	-0.454035	-0.201681	0.00446996	0.855882	0.304097	-0.806989	-0.528781	-1.18922	-1.78819	-1.10648	0.882873	1.29669	-1.63188	0.093518	-1.17238	-1.38085	0.907745	-0.539142	0.326796	-0.511099	-0.718138	-1.2482	0.456348	-0.808358	0.612422	0.789523	1.18591	-1.11467	-0.695885	-1.13674	-0.333697	-1.11714	-1.38407	-0.117109
ecoli_00377	-0.462194	-0.334141	1.58408	1.58006	-0.690379	0.887964	-1.23268	0.207679	-1.58638	1.06644	-1.60042	0.332672	0.0247019	-0.711969	-1.43888	-0.282843	0.0435941	-0.34248	0.495775	-0.813121	-0.868583	-0.745881	-1.14156	-1.69517	-1.04955	0.348607	1.19323	-1.46985	0.375538	-2.34333	-0.763351	0.737858	-0.504806	0.326498	-0.475785	-0.621593	-0.955295	-0.322942	-0.745442	0.546959	0.043465	1.40325	-0.827561	-0.593381	-1.46772	-0.198416	-0.543374	-1.19173	0.336868
ecoli_00017	-0.122762	0.551939	1.46606	1.43001	-0.554607	0.891185	-0.637724	0.0140854	-1.78959	1.29462	-2.18497	0.430169	-0.0155297	-0.306431	-1.24384	-0.418839	0.0469214	-0.0739679	-0.418274	0.163025	-0.537085	-1.01088	-1.25743	-0.945397	-0.930672	0.0508745	0.946747	-0.800724	0.35907	-1.17908	0.680707	0.679069	-0.505012	0.698053	-0.365346	1.43368	-0.905291	-0.304636	-0.715916	0.612784	0.317234	1.30031	-0.752785	-0.724867	-1.38976	-0.211059	-0.107306	0.440502	0.395406
ecoli_00015	-0.148526	1.32826	1.39625	1.29317	-0.545647	0.761973	-0.628089	-0.00455041	-1.56115	1.18433	-2.17262	0.360785	-0.0137334	-0.319965	-1.36841	-0.406373	0.0368954	-0.0655281	-0.397557	0.106977	-0.528406	-0.921077	-1.24665	-0.917481	-0.972772	0.0356962	0.883745	-0.793511	0.274493	-1.40752	0.670641	0.638714	-0.523305	0.769721	-0.35993	1.3491	-0.898525	-0.27438	-0.711126	0.554514	0.306382	1.12266	-0.782215	-0.721278	-1.47735	-0.215912	-0.169987	0.838046	0.364243
ecoli_00011	-0.09605	1.33917	1.32008	1.25005	-0.598718	0.789307	-0.640247	0.0115016	-1.55875	1.18073	-2.19753	0.364992	-0.00992176	-0.31387	-1.27497	-0.411617	-0.0393492	-0.0523262	-0.467413	0.15298	-0.559603	-1.04763	-1.28877	-0.927999	-1.05354	0.0381245	0.868326	-0.831973	0.323208	-1.39635	0.593425	0.625872	-0.477654	0.587168	-0.346163	1.28294	-0.926154	-0.336695	-0.730677	0.537727	0.274531	1.15363	-0.780946	-0.721837	-1.39093	-0.206068	-0.158674	0.719421	0.359634
ecoli_00799	-0.380008	0.834465	1.73325	1.46338	-0.490869	0.804588	-0.96536	0.0685835	-1.50387	1.17133	-1.9648	0.510258	0.0895704	-0.317445	-1.20874	-0.482875	0.216174	-0.159132	-0.36986	-0.547458	-0.497804	-0.746348	-1.29881	-1.24418	-1.10063	0.362891	1.1849	-0.690026	0.437854	-1.83068	0.252563	0.916999	-0.432462	1.42936	-0.456703	1.24855	-0.657799	-0.617827	-0.382488	0.620451	0.248565	1.3931	-1.31805	-0.613675	-1.37008	-0.355435	0.00504103	-0.823735	0.492365
ecoli_00797	-0.341681	0.863341	1.61396	1.37626	-0.539559	0.989776	-0.862731	0.0479391	-1.6608	1.32566	-2.08209	0.56562	0.0812807	-0.313343	-1.14947	-0.41649	0.243126	-0.0993375	-0.276804	-0.469628	-0.576977	-0.847471	-1.31408	-1.22576	-1.20965	0.380753	1.25502	-0.720582	0.450531	-1.77932	0.775809	1.18955	-0.296503	1.53758	-0.564595	1.2524	-0.795127	-0.502927	-0.429063	0.63091	0.402018	1.3146	-1.29237	-0.606717	-1.35517	-0.287068	-0.0129151	-0.895533	0.578334
ecoli_00001	-0.17008	1.01071	1.4846	1.53962	-0.487534	0.949084	-1.07986	0.02214	-1.82683	1.31779	-2.29912	0.405121	0.0451313	-0.372253	-1.37135	-0.446013	0.0787014	-0.0630369	-0.37603	0.292995	-0.551722	-0.955882	-1.2632	-1.21643	-1.14645	0.105579	1.01583	-0.772114	-0.00350351	-1.14881	0.397623	0.693402	-0.261488	1.42509	-0.382868	1.15706	-0.954584	-0.401844	-0.674535	0.640396	0.445136	1.05383	-0.829576	-0.725349	-1.3344	-0.230157	-0.262272	-1.16937	0.373316
ecoli_00086	-0.117679	0.61334	1.44048	1.25763	-0.447279	0.852916	-0.995737	0.267454	-2.1949	0.729057	-1.44847	0.582504	0.0388199	-0.421878	-1.36859	-0.513792	-0.369403	-0.139782	-0.586028	0.227649	-0.444778	-1.13691	-1.32508	-1.12039	-0.780361	0.233722	1.21894	-1.34252	0.136657	0.438329	0.416912	0.541086	-0.67363	1.17734	-0.32199	1.24094	-0.816342	-0.452603	-0.552663	0.200244	0.125045	1.14543	-1.03777	-0.81586	-1.35038	-0.230684	-0.34005	-1.27101	-0.0655744
ecoli_00088	-0.109649	1.24999	1.57475	1.19406	-0.497312	0.806991	-0.680063	0.159953	-1.29793	1.11827	-2.07418	0.401774	0.0121566	-0.379636	-1.26597	-0.346835	0.159366	-0.0710759	-0.677155	0.356691	-0.526366	-1.00458	-1.3593	-1.02324	-0.939384	0.0717025	0.821298	-1.17035	0.620356	-1.3575	0.798807	0.658213	-0.516525	0.896477	-0.327856	1.13977	-0.875726	-0.582277	-0.684815	0.590172	0.261354	1.1349	-0.769769	-0.631501	-1.41715	-0.172662	-0.150208	-0.784734	0.423045
ecoli_00090	-0.159243	1.11722	1.4616	1.43206	-0.49076	0.859769	-0.854832	0.0292949	-1.74003	1.29975	-2.26442	0.392917	0.0110265	-0.346854	-1.57524	-0.406779	0.11657	-0.107382	-0.367371	0.196754	-0.543017	-1.05302	-1.27574	-1.03812	-0.995956	0.0813888	1.01438	-1.29978	0.339679	-1.25335	0.543171	0.65242	-0.405598	1.51594	-0.368538	1.31823	-0.949993	-0.332038	-0.737093	0.571994	0.33677	1.23256	-0.762011	-0.693673	-1.27481	-0.216751	-0.236482	-1.10897	0.349627
ecoli_00082	-0.20114	1.2127	1.26663	1.21405	-0.357052	0.793484	-0.941224	-0.0275333	-2.58667	1.11157	-1.96214	0.475784	-0.0303214	-0.428562	-1.37846	-0.459715	-0.36825	-0.0327196	-0.306441	0.501472	-0.543125	-1.10839	-1.30976	-1.28102	-0.872809	0.0810763	0.994332	-0.597821	-0.37526	0.796631	0.164073	0.542088	-0.322018	1.58918	-0.334492	1.10043	-1.08796	-0.0625748	-0.786504	0.35925	0.126236	1.30735	-0.92535	-0.81729	-1.35574	-0.171816	-0.521993	-1.38469	-0.097389
ecoli_00084	-0.355012	0.874119	1.31074	1.5286	-0.443635	0.760441	-1.16312	-0.0523664	-2.38647	1.22398	-2.09945	0.363464	-0.0339526	-0.44225	-1.51022	-0.38547	-0.223584	-0.0867361	-0.287668	0.452263	-0.590462	-1.09837	-1.24538	-1.15885	-0.900025	0.0108038	0.973467	-1.25634	-0.227431	-0.391657	-0.0831133	0.533884	-0.346874	1.56444	-0.324532	1.10058	-1.04299	-0.307706	-0.730381	0.497326	0.369607	1.36089	-0.922761	-0.801998	-1.51954	-0.149361	-0.738993	-1.27682	0.0994962
ecoli_00108	0.136001	0.86127	1.4546	1.48365	-0.502648	0.736693	-0.938361	0.230579	-1.98243	1.0601	-2.13248	0.431856	0.267654	-0.291903	-1.42997	-0.427601	-0.151032	0.311238	-0.039995	1.19678	-0.240665	-0.957862	-1.28942	-1.22007	-0.961874	0.0474044	1.23496	-0.864935	0.625896	-1.00093	0.552499	0.479274	-0.821803	1.5607	-0.297698	1.27924	-0.766681	0.396377	-0.499053	0.461724	0.645839	1.14444	-0.922881	-0.442737	-1.38805	0.0312147	0.00637171	-1.66864	0.230553
ecoli_00113	-0.127633	1.07289	0.62577	1.49495	-0.415649	0.715815	-0.909454	0.0610374	-1.50525	1.15781	-1.78629	0.494982	0.101567	-0.182241	-1.44843	-0.555424	0.0536121	0.921617	-0.0249855	1.31062	-0.335718	-1.04637	-0.867341	-1.4637	-0.674813	-0.0117589	0.515621	-1.26672	-0.626015	-0.456372	-0.55458	0.555171	-0.921463	0.822763	-0.439397	0.681629	-0.848623	0.522088	-0.742626	0.357258	0.99411	1.4335	-0.93409	-0.461573	-1.18116	-0.209563	-1.41151	-1.44706	-0.424461
ecoli_00116	0.0883891	1.57891	1.34916	1.21915	-0.6304	0.819783	-0.508592	0.1657	-1.44532	1.01303	-2.01024	0.378052	-0.0163343	-0.348872	-1.29066	-0.220222	-0.0233355	-0.114628	-0.467815	0.347637	-0.590329	-1.03356	-1.31737	-0.909073	-0.902617	0.0552573	1.01713	-1.16044	0.61158	-1.90428	0.647959	0.664408	-0.447121	1.24579	-0.310934	1.13188	-0.919832	-0.319314	-0.783339	0.528257	0.0599272	1.02852	-0.668051	-0.610881	-1.26717	-0.194721	-0.0271642	-1.1812	0.429256
ecoli_00119	0.115174	1.54978	1.34963	1.24318	-0.671201	0.787337	-0.476744	0.180847	-1.52421	1.04287	-2.04422	0.383867	-0.0435525	-0.283402	-1.23221	-0.226979	-0.0597352	-0.0591286	-0.392119	0.331996	-0.660803	-0.939953	-1.24592	-1.13054	-0.893879	0.0647867	1.0199	-0.772526	0.630431	-1.83088	0.592795	0.676535	-0.438028	1.316	-0.278654	1.18286	-0.94645	-0.327347	-0.79883	0.472421	-0.0314603	1.06816	-0.644288	-0.697952	-1.21331	-0.216083	0.0305043	-1.37598	0.369578
ecoli_00122	-0.0880174	1.23445	1.38368	1.22488	-0.607448	0.85437	-0.744891	0.213277	-1.38636	1.13826	-1.87477	0.347584	-0.0262431	-0.366294	-1.35924	-0.26497	0.046947	-0.0497619	-1.04548	0.309404	-0.567933	-1.03993	-1.50939	-1.13598	-0.917866	0.094188	0.97451	-0.822933	0.65195	-1.61425	0.66061	0.606351	-0.964749	0.274475	-0.257917	1.07987	-0.86809	-0.418888	-0.715973	0.539188	0.12974	1.22804	-0.63627	-0.612734	-1.16737	-0.22604	-0.00149276	-1.33238	0.442056
ecoli_00105	-0.208402	0.565843	1.31156	1.53845	-0.535022	0.679046	-1.20892	-0.145655	-2.39864	1.26835	-2.27918	0.454091	0.1292	-0.269481	-1.30032	-0.53082	-0.258638	0.0367833	-0.328933	0.483344	-0.635598	-0.946894	-1.28872	-1.07478	-0.335857	0.247847	0.722385	-1.37029	-0.273698	-0.581037	-0.540021	0.63826	-0.134567	1.81212	-0.462932	1.38741	-0.778833	-0.312886	-0.478005	0.613613	0.438644	1.21071	-1.00709	-0.796505	-1.32663	-0.245334	-0.922277	-1.12602	0.212586
ecoli_00106	-0.206916	0.237531	1.38501	1.71993	-0.456632	0.611692	-1.21589	-0.0542523	-2.4983	1.3259	-2.31186	0.589169	0.153245	-0.265467	-1.37768	-0.534869	-0.29489	0.0477088	-0.266094	0.604398	-0.538111	-1.01324	-1.21348	-0.991285	-0.696002	0.331812	0.557947	-0.855039	-0.274197	0.22191	-0.76084	0.711502	-0.051068	1.63105	-0.423725	1.55573	-0.754876	-0.187999	-0.494789	0.538234	0.720812	1.24681	-0.936329	-0.774671	-1.37665	-0.263637	-1.12303	-1.24625	0.103801
ecoli_00227	-0.359287	0.800147	1.45199	1.49259	-0.585941	0.822111	-1.1658	-0.0131427	-1.70779	1.26839	-2.26595	0.364132	0.0743294	-0.367387	-1.4413	-0.504191	0.215943	-0.14379	-0.311089	0.219128	-0.53644	-0.850211	-1.29829	-1.36818	-1.06401	0.237427	1.04598	-0.720656	0.0226615	-1.14093	0.564097	0.776063	-0.227345	1.54145	-0.486488	1.21641	-0.79135	-0.406513	-0.523064	0.603031	0.247987	1.41032	-1.11261	-0.635796	-1.3066	-0.268778	-0.187503	-1.02179	0.353029
ecoli_00007	-0.0516152	1.08368	1.31744	1.0843	-0.619236	0.824961	-0.500738	0.105028	-1.55104	0.893188	-1.65591	0.423422	-0.00139667	-0.324516	-1.36896	-0.177499	-0.0502575	-0.216496	-0.882616	-0.422008	-0.441424	-0.960386	-1.44797	-1.02271	-0.960802	0.051678	0.929488	-0.600599	0.641963	-1.45432	0.669096	0.595723	-0.91599	0.10512	-0.291053	1.30896	-1.00712	-0.5847	-0.833916	0.501605	0.256929	0.931317	-0.823632	-0.708594	-1.34063	-0.175439	-0.149349	-1.15144	0.381972
ecoli_00009	-0.432746	0.854817	1.41925	1.40713	-0.613145	0.93758	-1.03286	0.0122631	-1.38336	1.26719	-2.18178	0.311982	-0.0155814	-0.355541	-1.43703	-0.37255	-0.0410566	-0.0497999	-0.644984	0.16752	-0.490245	-1.00619	-1.32301	-1.04942	-1.11121	0.127024	0.994331	-0.837544	0.102302	-0.959853	0.5414	0.667188	-0.776215	1.12008	-0.368594	1.37988	-0.833185	-0.701867	-0.610277	0.595962	0.352773	1.22567	-0.872591	-0.897469	-1.35721	-0.192938	-0.319687	-1.07943	0.460301
ecoli_00003	-0.178443	1.00449	1.40415	1.12729	-0.773378	0.873379	-0.462698	0.170056	-1.4213	0.953429	-1.32707	0.426792	-0.0253842	-0.348174	-1.34808	-0.15622	-0.115976	-0.226956	-0.849438	-0.841475	-0.396481	-1.15357	-1.46483	-1.03143	-0.87506	0.04508	1.01789	-0.663088	0.640669	-1.42494	0.645605	0.591326	-0.969057	0.011914	-0.260248	1.5267	-1.06983	-0.568749	-0.922001	0.486132	0.249858	1.06138	-0.770658	-0.621288	-1.27872	-0.20413	-0.280801	-1.3773	0.372289
ecoli_00005	-0.193805	1.11409	1.54624	1.49933	-0.503624	0.91629	-0.903717	-0.0323369	-1.70847	1.29013	-2.34083	0.406615	0.0619886	-0.34	-1.34317	-0.449684	0.0130884	-0.0705406	-0.290465	0.262585	-0.528383	-0.90248	-1.26088	-1.15712	-1.0843	0.106558	0.978166	-0.809994	0.10811	-1.13961	0.785165	0.687928	-0.163552	0.656506	-0.366056	1.33918	-0.857888	-0.366739	-0.633869	0.64004	0.491025	1.27567	-0.877469	-0.696937	-1.21075	-0.195172	-0.000778734	-1.02577	0.379207
ecoli_00197	-0.560019	0.0413234	1.30936	1.62995	-0.587845	0.726128	-1.3233	0.18315	-1.73446	1.3869	-2.41017	0.27904	0.10788	-0.349079	-1.34742	-0.512311	-0.14281	0.0171245	-0.098087	0.352559	-0.557114	-0.752747	-1.2029	-1.27032	-1.11951	0.281748	0.48281	-0.901304	0.0326835	-1.27353	-1.25968	0.776337	-0.109912	1.46562	-0.429789	1.19524	-1.12786	-0.464284	-0.783771	0.656264	0.319939	1.30367	-0.973572	-0.592796	-1.29665	-0.285245	-1.39152	-1.609	0.350995
ecoli_00173	-0.25542	0.31144	1.22459	1.64454	-0.3949	0.591716	-1.28425	0.0787988	-2.54792	1.25223	-1.98024	0.485912	0.128392	-0.242797	-1.19507	-0.620183	-0.193397	0.124518	-0.0845902	0.787067	-0.43592	-0.876144	-1.22409	-1.29199	-0.712061	0.294302	0.716297	-1.12835	-0.421745	0.424851	-1.21239	0.579303	-0.0657362	1.88154	-0.43914	1.34261	-0.908542	0.0608416	-0.698181	0.47793	0.581063	1.52475	-1.1419	-0.693396	-1.30363	-0.333135	-1.68296	-1.50868	-0.0181194
ecoli_00195	-0.550635	0.0138605	1.37328	1.59857	-0.53107	0.780037	-1.30409	0.141668	-1.74378	1.37903	-2.47377	0.302292	0.124445	-0.341946	-1.31669	-0.511172	-0.150376	0.0291822	-0.118617	0.362918	-0.555975	-0.754691	-1.18668	-1.16439	-1.08641	0.252409	0.469774	-0.950557	0.0276907	-1.27818	-1.32901	0.850435	-0.110433	1.4432	-0.441513	1.12287	-1.08474	-0.410784	-0.753831	0.635469	0.313001	1.24229	-0.992784	-0.602639	-1.3135	-0.365167	-1.41354	-1.68757	0.319039
ecoli_00175	-0.352536	0.0810388	1.04604	1.2648	-0.393056	0.0663387	-1.1684	0.194689	-2.86391	0.687954	-0.622111	0.343069	-0.271602	-0.36426	-1.34917	-0.557137	-0.407673	0.192876	0.539223	0.0165019	-0.142044	-1.03228	-1.24145	-1.65907	0.819466	-0.171325	0.437524	-0.706128	-0.916432	1.33513	-1.05669	0.210425	-0.37349	1.54942	-0.496665	-0.609429	-1.32023	0.241484	-1.06264	0.401734	0.921054	1.28923	-1.12752	-0.542488	-1.39821	-0.315476	-1.71763	-1.76266	-0.338567
ecoli_00177	-0.386445	0.0856301	1.33732	1.15839	-0.644514	0.800472	-1.16949	0.249433	-1.4928	0.804567	-1.01072	0.363775	0.044864	-0.235578	-1.31611	-0.191213	-0.020615	0.104361	-0.582712	-0.749091	-0.409218	-0.949974	-1.45285	2.1653	-0.936817	0.0962627	0.970222	-0.716814	0.649866	-1.84469	0.730767	0.834746	-1.01736	0.357931	-0.375748	1.97841	-0.952162	-0.219765	-0.74494	0.655805	0.378815	1.02514	-1.10411	-0.868955	-1.31507	-0.35277	-0.550658	-1.80718	0.434525
ecoli_00179	-0.48782	0.0834201	1.40492	1.70427	-0.387404	0.714189	-1.38759	0.182495	-2.15231	1.24896	-1.30782	0.268654	0.167158	-0.439766	-1.57257	-0.592349	-0.0677829	0.0601224	-0.0909007	0.545604	-0.509037	-1.03663	-1.3937	-1.15692	1.92951	0.245067	0.210676	-0.710824	0.149882	-0.65027	-1.15798	0.765354	-0.325542	1.67533	-0.457261	0.938743	-0.804191	-0.320805	-0.555059	0.638765	0.144214	1.12622	-1.07005	-0.661775	-1.42911	-0.315355	-1.61582	-1.35002	0.36203
ecoli_00181	-0.46288	0.662454	1.38266	1.56534	-0.486868	0.811346	-1.33042	-0.0469309	-2.04543	1.50097	-2.65046	0.261394	0.0791597	-0.242951	-1.47517	-0.526782	-0.223777	0.0430457	-0.106646	0.468236	-0.600126	-0.943207	-1.19295	-1.41516	-1.0877	0.309071	0.427556	-1.00995	-0.362935	-0.76971	-0.603462	0.722576	-0.109298	1.45678	-0.477829	0.978889	-0.871943	-0.275693	-0.622933	0.6558	0.386679	1.26039	-1.00676	-0.662218	-1.39024	-0.297577	-1.40483	-1.17771	0.272606
ecoli_00183	-0.235811	1.39788	1.52353	1.48225	-0.584981	0.882324	-0.772154	0.0463463	-0.827005	1.03674	-2.41156	0.328522	0.173459	-0.384782	-1.48935	-0.554887	-0.103991	0.19036	-0.813742	0.8743	-0.518075	-0.7656	-1.36617	-1.398	-1.17006	0.0444249	0.557708	-0.964819	0.462874	-2.15348	-0.341739	0.750002	-0.93443	-0.748218	-0.446499	-0.327104	-0.820394	-0.552364	-0.558733	0.613492	0.164218	1.05342	-1.0614	-0.44394	-1.58356	-0.317707	-0.762664	-0.898564	0.480888
ecoli_00185	-0.438844	0.504537	1.40274	1.65338	-0.516072	0.898035	-1.21523	-0.349763	-1.78321	1.43084	-2.23759	0.283059	0.057244	-0.27117	-1.53715	-0.511967	-0.228289	0.0290169	-0.333725	0.515438	-0.603179	-0.921851	-1.32201	-1.0983	-1.05845	0.28504	0.372675	-0.976224	-0.143673	-0.787073	-1.13814	0.707074	-0.314839	1.09304	-0.409093	1.27192	-0.820077	-0.420377	-0.559522	0.682237	0.476076	1.17513	-0.96034	-0.608726	-1.43832	-0.2713	-1.37142	-1.09377	0.334658
ecoli_00187	-0.382635	1.25256	1.35379	1.5385	-0.511887	0.573788	-1.0281	0.0352459	-2.15243	1.26598	-1.95492	0.346497	-0.0243628	-0.260127	-1.35152	-0.615091	-0.0828827	0.112189	-0.184006	0.226011	-0.494839	-1.03262	-1.33073	-1.08989	-0.816908	0.338711	0.235361	-1.03278	-0.067414	0.0443313	-1.03615	0.449249	-0.259631	1.64556	-0.424096	1.029	-0.885859	-0.148849	-0.614012	-0.300642	0.19242	1.37273	-0.943285	-0.579569	-1.42647	-0.277417	-1.61156	-1.27378	0.0785365
ecoli_00189	-0.49637	0.222381	1.38262	1.69691	-0.453669	0.731792	-1.23303	0.129835	-1.87431	1.37976	-2.26405	0.262527	0.139969	-0.313824	-1.51841	-0.570027	-0.24469	0.0647068	-0.10553	0.5057	-0.518547	-0.932779	-1.25099	-0.985461	-1.0832	0.234572	0.297545	-1.22729	0.249239	-0.655514	-0.559539	0.733982	-0.44262	1.14078	-0.405327	1.20279	-0.84209	-0.334652	-0.589945	0.709657	0.111574	1.23382	-0.909622	-0.583239	-1.42448	-0.278563	-1.50764	-1.32975	0.314997
ecoli_00191	-0.362108	0.508385	1.45545	1.56324	-0.506238	0.734578	-1.3391	-0.0315139	-2.11938	1.20565	-2.10536	0.40171	0.0881153	-0.339373	-0.860899	-0.437419	0.0093225	0.195013	-0.271138	0.374942	-0.46852	-0.938416	-1.46289	-1.22639	-1.07727	0.31646	0.487593	-0.76362	-0.136002	-0.443965	-1.04701	0.660818	-0.472002	1.49568	-0.499486	1.2114	-0.774356	-0.322479	-0.518479	0.640055	0.148546	1.3321	-1.15887	-0.701873	-1.56797	-0.296119	-1.43885	-0.831277	0.391465
ecoli_00169	-0.420433	0.386966	1.40173	1.57425	-0.528074	0.761608	-1.24592	0.074125	-1.84104	1.37177	-2.3286	0.292022	0.0836705	-0.312734	-1.41276	-0.55241	-0.10817	0.0880762	-0.203157	0.439498	-0.537479	-0.914767	-1.29404	-1.17323	-1.08803	0.246847	0.290498	-0.980992	-0.173861	-0.953456	-1.10288	0.723368	-0.27495	1.49397	-0.438839	1.30002	-0.78989	-0.3758	-0.532892	0.667939	0.369254	1.19352	-0.968885	-0.612035	-1.37823	-0.30081	-1.43869	-1.32291	0.328415
ecoli_00078	-0.0268598	1.04807	1.62691	1.38771	-0.374552	0.756562	-0.731148	-0.0761052	-1.36368	1.32161	-2.41449	0.488282	0.34252	0.0715419	-1.22218	-0.710748	0.209189	0.677642	0.528217	0.834893	-0.397168	-0.753157	-1.17037	-1.85449	-0.976944	-0.0010422	0.872892	-1.7299	-0.212461	-1.60752	0.405108	0.549814	-0.280938	1.23861	-0.574703	0.57778	-1.21346	1.13651	-0.832865	0.757122	0.956238	1.69214	-1.19846	-0.295467	-1.18387	-0.186882	-0.646312	-0.939542	0.248349
ecoli_00079	-0.359573	0.358992	1.52383	1.542	-0.570629	0.817647	-1.00363	0.154437	-1.85794	1.24914	-1.99193	0.405227	0.322916	-0.18501	-1.33133	-0.626777	-0.358928	0.330815	0.134464	1.25694	-0.340548	-0.906308	-1.22972	-1.3746	-1.00662	0.00718197	0.421173	-1.71737	-0.0218369	-1.25343	-1.26895	0.504824	-0.552189	1.71101	-0.521551	0.96883	-1.12012	0.908441	-0.794488	0.628017	1.03374	1.34679	-1.01718	-0.512963	-1.29601	-0.22275	-1.6657	-1.84771	0.16582
ecoli_00080	-0.224376	0.82534	1.81298	1.5324	-0.490372	0.890949	-1.09747	0.0634389	-2.08703	1.18471	-1.47813	0.528139	0.142987	-0.197319	-1.17646	-0.512841	0.202462	-0.132553	-0.656357	-0.198321	-0.533709	-0.788655	-1.58296	-1.28613	-1.05292	0.233664	0.774219	-0.757008	0.318558	-1.70235	0.187203	1.06506	-0.350079	0.879792	-0.473316	1.45979	-0.928207	-0.229911	-0.681154	0.898201	0.517494	1.42489	-1.18148	-0.726069	-1.25194	-0.190581	-0.634882	-1.25427	0.707838
ecoli_00081	-0.410116	0.811731	1.68801	1.41751	-0.49545	0.949644	-0.95559	-0.0359102	-1.97448	1.13427	-1.73339	0.406292	0.204176	-0.305364	-1.31581	-0.540616	0.606181	-0.120329	0.128497	-0.0212746	-0.556773	-0.817934	-1.40746	-1.26634	-1.06586	0.193745	0.410759	-0.599501	0.322946	-1.65264	-0.147651	0.928275	0.047531	0.61196	-0.431094	0.985375	-0.774381	-0.323093	-0.536402	0.785115	0.242667	1.25244	-1.07867	-0.674683	-1.43569	-0.248989	-1.01129	-0.849718	0.600732
ecoli_00068	-0.441762	0.743684	1.5987	1.4857	-0.49905	0.884649	-1.20169	0.0301591	-1.99954	1.27307	-1.89389	0.521583	0.167014	-0.389103	-1.15406	-0.489934	0.153762	0.112678	-0.537068	0.102885	-0.535168	-0.643937	-1.40926	-1.43911	-1.22771	0.223527	1.04292	-0.873189	0.560238	-1.98938	0.408908	0.838483	-0.246341	0.934319	-0.499169	1.21393	-0.913645	-0.223449	-0.704656	0.835868	0.248349	1.26979	-1.0473	-0.696033	-1.21377	-0.173033	-0.525874	-0.777477	0.621484
ecoli_00070	-0.375515	1.01574	1.59534	1.40806	-0.478685	0.906695	-0.982812	-0.0358881	-1.8147	1.13702	-2.24556	0.402185	0.112703	-0.275508	-1.36661	-0.491456	0.269206	0.0446601	-0.375451	0.273113	-0.57651	-0.826322	-1.3875	-1.2285	-1.13264	0.164892	0.366332	-0.752038	0.25728	-1.51761	-0.370667	0.728071	-0.244883	0.668672	-0.480513	1.17291	-0.921446	-0.213317	-0.686912	0.698195	0.465583	1.19156	-0.956316	-0.656561	-1.36384	-0.23172	-1.19334	-1.00615	0.481894
ecoli_00073	-0.207481	1.05888	1.466	1.37541	-0.50416	0.917043	1.33195	0.104917	-0.768818	1.01864	-1.93849	0.401565	0.297779	-0.300081	-1.3541	-0.519364	0.0470794	0.674508	0.0297864	1.41269	-0.603547	-0.819783	-1.24685	-1.22094	-1.08604	0.114593	0.27948	-0.99023	0.35039	-2.18926	-0.790061	0.677804	-0.313254	-0.854616	-0.345389	1.10272	-0.930096	0.69928	-0.580821	0.586127	0.457831	1.19111	-0.929842	-0.416997	-1.29041	-0.182314	-1.37355	-1.31037	0.517766
ecoli_00075	-0.214921	1.06122	1.50186	1.5977	-0.424884	0.561783	-0.750372	-0.0394544	-1.60113	1.31248	-2.03812	0.46587	0.404823	0.00096388	-1.60073	-0.715075	0.0484905	0.82465	0.535449	0.97961	-0.322068	-0.72863	-1.30235	-1.76053	-0.987207	0.189305	0.514168	-1.61958	-0.281335	-1.06052	-0.559674	0.413181	-0.425412	1.379	-0.51115	-0.0595695	-1.19422	1.24381	-0.875366	0.667703	1.18376	1.33875	-1.11905	-0.302651	-1.18894	-0.208121	-1.29072	-1.25992	0.115136
ecoli_00285	-0.423284	0.0400386	1.3796	1.61394	-0.537579	0.757717	-1.37441	0.171601	-1.90638	1.4085	-1.61069	0.317541	0.10977	-0.347914	-1.51906	-0.573772	-0.120584	0.159299	-0.134382	0.509148	-0.613309	-0.894507	-1.34345	-1.22863	-1.11759	0.221275	0.474377	-1.09823	0.0567637	-1.43147	-1.09834	0.699885	-0.2319	1.73233	-0.401197	1.34354	-1.35635	-0.157482	-0.84628	0.625087	0.450691	1.17529	-0.978629	-0.603957	-1.35901	-0.298214	-1.27126	-1.46655	0.330338
ecoli_00281	-0.57833	0.364654	1.35494	1.10417	-0.475616	0.882884	-1.09161	-0.00123629	-2.08247	1.41377	-2.34489	0.321291	-0.0757999	-0.163814	-1.36134	-0.199255	-0.314882	-0.141961	-0.431323	0.687917	-0.598203	-1.01149	-1.26261	-1.02384	-1.09542	0.0990822	0.864068	-1.35538	-0.0728581	-0.823584	-0.99455	0.762029	-0.454455	1.30501	-0.357598	1.53583	-0.952915	-0.339758	-0.687025	0.63181	0.529924	1.60895	-0.993485	-0.76514	-1.0385	-0.31711	-1.15306	-1.56441	0.176916
ecoli_00832	-0.00850739	0.860491	1.488	1.37627	-0.595932	0.926356	-0.976682	0.156039	-1.67401	1.13275	-2.02621	0.451048	0.0955908	-0.181311	-1.38636	-0.473844	-0.547361	-0.290025	-0.798635	0.929558	-0.355082	-1.01544	-1.31589	-0.873348	-0.973564	-0.0390388	0.413917	-1.07755	0.496676	-1.57623	-0.886528	0.655736	-0.66413	0.644935	-0.339039	1.31319	-0.809396	-0.290633	-0.602392	0.715457	0.569108	1.15254	-0.985475	-0.639995	-1.43254	-0.274432	-1.11922	-1.68318	0.329089
ecoli_00287	-0.177927	0.493566	1.38625	1.52757	-0.471345	0.69672	-1.18772	-0.0492304	-2.24976	1.15373	-2.15421	0.465024	0.0394272	-0.308953	-1.27854	-0.633506	-0.0372673	0.088009	-0.0960311	0.234657	-0.453133	-0.947567	-1.28436	-1.16137	-1.04295	0.195356	1.16415	-0.790616	-0.0690711	-0.614769	0.25228	0.599338	-0.236035	1.83394	-0.505286	1.05986	-0.892272	-0.00579163	-0.615493	0.598981	0.0881855	1.33862	-1.07774	-0.768346	-1.61183	-0.308926	-0.364566	-0.738448	0.358498
ecoli_00279	-1.07761	1.03321	1.46316	1.11214	-0.467216	0.84304	-0.857413	0.0425129	-1.87243	1.04342	-2.05632	0.333842	-0.0997659	-0.228549	-1.25276	-0.289324	0.0454686	-0.188859	-1.02857	-0.834524	-0.380558	-0.894523	-1.2553	-1.26305	-0.966752	0.00434282	1.39308	-0.912504	0.597056	-1.42355	0.429087	0.688157	-0.693556	1.2548	-0.594469	1.34842	-0.812372	-0.3567	-0.503174	0.491022	0.248642	0.968773	-1.08489	-0.550279	-1.21173	-0.301467	-0.293368	-1.10092	0.123842
ecoli_00283	-0.477399	0.271298	1.34964	1.5375	-0.56357	0.76944	-1.25003	0.24696	-1.72187	1.31159	-1.74926	0.229923	0.0931474	-0.408029	-1.4301	-0.462293	-0.222047	0.0456483	-0.515417	0.389773	-0.49604	-0.977588	-1.39581	-1.24215	-1.03849	0.201055	0.307875	-1.02747	0.27031	-1.13726	-1.13031	0.710377	-0.612014	0.472773	-0.442355	1.06919	-0.80469	-0.611909	-0.518189	0.667977	0.267548	1.26692	-0.985874	-0.56151	-1.42413	-0.266772	-1.53605	-1.56722	0.377616
ecoli_00043	-0.247819	0.837607	1.30129	1.45367	-0.537034	0.745449	-0.974131	-0.0356487	-2.02864	1.32264	-2.39442	0.403124	-0.0143118	-0.330767	-1.38754	-0.422614	-0.0437023	-0.371601	-0.556548	0.314283	-0.52205	-1.10301	-1.29658	-1.15262	-0.994837	0.101773	0.876489	-0.903008	0.172421	-0.962361	0.351807	0.564559	-0.448081	1.48795	-0.3493	1.12595	-0.962286	-0.387392	-0.734155	0.536018	0.413921	1.22008	-0.78853	-0.787377	-1.14588	-0.237767	-0.257911	-1.30114	0.207053
ecoli_00045	-0.46636	0.599533	1.28742	1.49004	-0.509453	0.790383	-0.989773	0.00612187	-2.06445	1.36718	-2.47272	0.416496	0.00491668	-0.316814	-1.31138	-0.468122	-0.424059	-0.362512	-0.572651	0.479664	-0.53242	-1.06251	-1.1765	-1.00364	-1.01233	0.156454	0.343255	-0.977877	0.0424855	-1.03377	-0.957197	0.548686	-0.373863	1.54558	-0.353591	1.38	-0.900537	-0.392229	-0.682708	0.602637	0.438799	1.33694	-0.771682	-0.770781	-1.12899	-0.242686	-1.3529	-1.54753	0.228914
ecoli_00047	-0.215064	0.822711	1.37739	1.46935	-0.535538	0.893485	-1.02062	0.0128099	-2.26963	1.30577	-2.27441	0.398887	0.00235576	-0.347473	-1.42944	-0.426435	-0.154987	-0.177897	-0.491673	0.324959	-0.525037	-1.03808	-1.33397	-1.08968	-1.06645	0.0949012	0.685624	-0.797235	0.131457	-1.05264	-0.226882	0.62819	-0.45313	1.34871	-0.367604	1.23447	-0.934043	-0.42959	-0.718812	0.599216	0.36992	1.18469	-0.776996	-0.760727	-1.20205	-0.271511	-0.786115	-1.21731	0.279668
ecoli_00041	-0.102124	1.10658	1.38118	1.26206	-0.481255	0.819649	-0.900312	0.0441637	-1.57965	1.12069	-1.71349	0.366949	0.00149591	-0.364643	-1.41937	-0.417236	0.106015	-0.154514	-0.624227	0.0854472	-0.472634	-1.09783	-1.34589	-1.24686	-0.984723	0.0175614	0.910486	-0.690005	0.327357	-0.967384	0.683514	0.571094	-0.436255	0.844433	-0.390906	0.994555	-0.949856	-0.655043	-0.716343	0.534408	0.287588	1.14624	-0.76921	-0.687115	-1.40445	-0.203574	-0.196515	-1.04337	-0.0670071
ecoli_00033	-0.317865	1.02035	1.207	1.08502	-0.763817	0.686514	-0.676764	0.137699	-0.502323	1.05154	-1.63217	0.397909	-0.0082996	0.00665427	-0.744755	-0.287138	-0.0471714	-0.192116	-1.01116	0.0236587	-0.487627	-1.02293	-1.34076	-0.98783	-0.874737	0.0642855	0.954336	-0.807924	0.562013	-1.90841	0.529421	0.552657	-0.990108	0.642154	-0.262076	1.35976	-0.954454	-0.374386	-0.65434	0.425787	0.214075	1.13102	-0.905774	-0.844893	-1.17804	-0.255709	-0.200536	-1.66825	0.187368
ecoli_00035	-0.349068	0.834273	1.33831	1.23769	-0.538102	0.749336	-0.862542	0.0906118	-0.918517	1.22249	-2.053	0.413639	0.0182047	0.0087744	-0.746835	-0.372086	-0.180694	-0.237174	-0.308981	0.0329804	-0.495007	-1.11151	-1.3543	-1.20729	-1.00973	-0.00918711	1.12188	-0.987892	0.429529	-1.66773	0.51367	0.564883	-0.499635	0.499624	-0.377107	1.21386	-1.22157	-0.337435	-0.820187	0.535997	0.305156	1.02436	-0.732087	-0.706267	-1.43748	-0.212833	0.0256843	-1.3427	0.215646
ecoli_00037	-0.12982	1.2698	1.34026	1.15714	-0.606593	0.760677	-0.659602	0.0855814	-0.921444	1.05427	-1.31012	0.346866	0.0824378	0.0363384	-0.750638	-0.374816	-0.00496824	-0.222118	-0.36865	0.195974	-0.515182	-1.12589	-1.44458	-1.36562	-1.02609	-0.0364244	0.981493	-0.895161	0.531409	-1.82516	0.486228	0.51981	-0.536596	0.341587	-0.445558	1.08767	-1.01924	-0.479	-0.764658	0.456783	0.17956	1.02468	-0.861644	-0.673177	-1.47672	-0.231281	-0.152823	-1.27318	0.36468
ecoli_00039	-0.337045	0.839224	1.40006	1.51809	-0.501455	0.927031	-0.994788	0.01251	-1.89585	1.43898	-2.38278	0.401224	0.0438902	-0.359332	-1.56484	-0.466557	-0.19217	-0.311545	-0.406211	0.460108	-0.547894	-1.05251	-1.22125	-1.18137	-0.994703	0.132652	0.657739	-0.856874	0.0864243	-1.14206	-0.768917	0.402119	-0.295081	1.38389	-0.471958	1.35013	-0.957564	-0.344119	-0.722639	0.624881	0.437753	1.04311	-0.714747	-0.707112	-1.20183	-0.223007	-1.08492	-1.20853	0.286243
ecoli_00027	-0.303472	0.99505	1.3528	1.1862	-0.617645	0.754413	-0.833882	0.147931	-0.748108	1.15717	-1.68873	0.37944	0.0341973	-0.385275	-0.983711	-0.39439	0.101412	-0.0323712	-0.384698	-0.205682	-0.425453	-0.938032	-1.50749	-1.08632	-1.04172	0.0916321	0.882215	-0.648067	0.459528	-1.63734	0.658034	0.636332	-0.606171	0.721093	-0.198219	1.09277	-1.05904	-0.453377	-0.698322	0.484341	0.23264	1.05138	-0.793368	-0.673673	-1.45684	-0.203535	-0.0145338	-1.27694	0.244797
ecoli_00029	-0.300339	0.365243	1.4253	1.32591	-0.587251	0.858269	-1.07716	0.16043	-1.04529	1.1531	-1.64291	0.38354	0.0914177	-0.391244	-0.935185	-0.417347	-0.178671	-0.0124595	-0.113787	0.116666	-0.477002	-1.00172	-1.45573	-1.3668	-1.11095	0.0272264	1.16825	-0.956248	0.354809	-1.41219	0.625242	0.697129	-0.210866	0.274499	-0.197463	0.919957	-1.29996	-0.469647	-0.802142	0.588141	0.317209	1.10641	-0.74672	-0.645278	-1.56058	-0.226172	0.323183	-1.40162	0.270217
ecoli_00031	-0.0779706	0.876034	1.36552	1.16923	-0.608041	0.815581	-0.859564	0.193328	-0.952616	1.14185	-0.92239	0.395048	0.0770598	-0.354625	-0.785943	-0.363628	-0.0237452	0.0376013	-0.0105923	0.189109	-0.448886	-1.02795	-1.59802	-1.346	-1.19565	-0.0333505	1.14895	-0.991838	0.500668	-1.8676	0.675395	0.665635	-0.579454	0.255198	-0.213871	0.971593	-1.15465	-0.438114	-0.782926	0.575732	0.210409	1.0531	-0.794478	-0.609221	-1.44676	-0.193942	0.225541	-1.01846	0.424602
ecoli_00299	-0.491707	0.149659	1.56716	1.5543	-0.51649	0.796565	-1.21153	0.142869	-1.76536	1.32506	-2.26575	0.388291	0.0971641	-0.292567	-1.41056	-0.511318	-0.0459631	0.157027	-0.0419156	0.320227	-0.546766	-1.0151	-1.34661	-1.26212	-1.08996	0.282126	0.237486	-0.790407	-0.0416471	-1.12892	-1.15354	0.74136	-0.183295	1.60291	-0.433135	1.27778	-0.804733	-0.490499	-0.535443	0.644489	0.389366	1.28259	-1.00987	-0.647493	-1.48404	-0.285098	-1.65306	-1.40769	0.394281
ecoli_00056	-0.281522	0.562501	1.32585	1.19297	-0.373412	0.552334	-1.15355	-0.0414068	-2.64904	1.17115	-1.93958	0.514324	-0.0577889	-0.420768	-1.36249	-0.268081	-0.209491	-0.311907	-0.455842	0.542909	-0.421086	-0.956176	-1.38822	-1.19691	-0.808457	0.186106	1.24965	-0.427698	-0.246256	0.358924	-0.0846889	0.512094	-0.261788	1.93388	-0.387398	1.42943	-0.903016	0.00498227	-0.592159	0.483297	0.0959673	1.35042	-1.0333	-0.724127	-1.32611	-0.257881	-0.593389	-1.42216	0.112857
ecoli_00058	-0.293961	0.104728	1.41659	1.68882	-0.483781	0.682694	-1.20057	0.0683005	-2.30488	1.13675	-2.13016	0.427576	-0.0355922	-0.488977	-1.45772	-0.309664	-0.436732	-0.163267	-0.357093	0.657418	-0.504304	-1.04989	-1.20517	-1.27654	-0.795871	0.157296	1.16749	-0.760493	-0.268729	-0.376588	-0.858855	0.57765	-0.231796	1.63703	-0.480171	1.33812	-0.785417	0.484211	-0.467467	0.661621	-0.0169197	1.46515	-1.09948	-0.728077	-1.30483	-0.373945	-0.896095	-1.52981	0.136891
ecoli_00060	-0.348242	0.624624	1.45912	1.49173	-0.54115	0.935955	-1.00348	0.134201	-1.68863	1.25909	-2.12941	0.395225	0.00294566	-0.446326	-1.37398	-0.306364	0.0411565	-0.362753	-0.409247	0.198705	-0.549767	-0.96059	-1.27791	-1.28226	-1.07131	0.0494349	1.21649	-0.759205	0.14456	-1.39224	0.210929	0.742693	-0.317767	1.67522	-0.435838	1.26547	-0.838039	-0.424081	-0.513029	0.67966	0.286992	1.22007	-1.09624	-0.641783	-1.27389	-0.285938	-0.353245	-1.44549	0.358811
ecoli_00062	-0.237964	-0.0503621	1.29686	1.4648	-0.441441	0.652886	-1.29077	0.0431476	-2.30049	1.18388	-2.13863	0.485017	-0.0353932	-0.405875	-1.32892	-0.320177	-0.166499	-0.147781	-0.351589	0.562452	-0.563503	-0.970478	-1.29379	-1.26014	-0.988583	0.163693	1.29902	-0.631739	-0.195077	-0.396482	-0.0167166	0.62547	-0.247284	1.72791	-0.531538	1.25244	-0.858496	-0.214528	-0.504897	0.547042	-0.0140324	1.38059	-1.04022	-0.729726	-1.23939	-0.274331	-0.478621	-1.23351	0.367334
ecoli_00050	-0.264652	1.05038	1.43231	1.58806	-0.524904	0.900287	-0.969932	0.0429487	-1.75588	1.26316	-2.26918	0.312989	-0.0398487	-0.468485	-1.39945	-0.330904	-0.147703	-0.133164	-0.424906	0.341763	-0.652686	-0.882426	-1.18396	-1.15995	-1.1292	-0.0366706	1.0409	-0.819564	0.0451206	-1.30799	0.429477	0.731035	-0.444714	0.777764	-0.33052	1.23675	-1.03696	-0.380982	-0.728466	0.574156	0.331241	1.27169	-0.8192	-0.732733	-1.18724	-0.156369	-0.242755	-1.26843	0.347609
ecoli_00052	-0.250036	1.23309	1.32291	1.51052	-0.491919	0.859649	-0.961913	0.0920371	-1.75536	1.32744	-2.43004	0.289246	-0.0441507	-0.411111	-1.352	-0.385503	-0.370942	-0.118188	-0.509595	0.44181	-0.728472	-0.999247	-1.15536	-1.0934	-1.16176	-0.00110628	1.07091	-0.925602	0.0655832	-1.16358	0.219605	0.693445	-0.401965	0.763259	-0.323837	1.19746	-1.1155	-0.339711	-0.748887	0.556045	0.318918	1.32182	-0.695908	-0.75669	-1.15425	-0.193936	-0.278984	-1.42391	0.391687
ecoli_00054	-0.128384	1.47037	1.29818	1.41401	-0.553663	0.851997	-1.06463	0.0768169	-1.54235	0.943184	-2.39559	0.275871	-0.00371404	-0.114814	-1.27756	-0.495851	-0.512552	0.163469	-0.249564	1.13039	-0.377677	-0.664692	-1.01239	-1.28817	-1.01142	-0.163117	1.33944	-1.28551	-0.0501154	-0.97484	0.492777	0.43455	-0.40881	0.718327	-0.255238	1.26372	-1.29066	0.248188	-0.980991	0.40432	0.739337	1.5319	-0.979046	-0.59984	-1.15861	-0.165273	-0.0833804	-1.45138	0.0485236
ecoli_00066	-0.0773786	0.563492	1.5427	1.21878	-0.737449	0.960102	-0.630106	0.0219971	-1.96833	0.83473	-2.24434	0.59273	-0.0510346	-0.398723	-1.54998	0.0693408	-1.17922	-1.04721	-0.218882	-0.6101	-0.481708	-1.04014	-1.34887	-0.380239	-1.01644	-1.0624	1.60965	-0.696514	0.483356	-1.93532	-0.672808	0.648935	-0.123315	-0.186996	-0.413345	1.1129	-1.15845	-0.019852	-0.97793	0.600721	-0.0773678	1.00402	-0.957349	-0.914176	-1.39285	-0.389556	-0.309401	-0.241656	0.442394
ecoli_00064	0.0870396	0.849254	1.4321	1.04254	-0.759196	0.909717	-0.519146	0.0387156	-1.73891	0.853599	-1.23277	0.541118	-0.013668	-0.40556	-1.58104	-0.0443978	-0.611572	-0.944623	-0.865171	-0.347372	-0.374563	-0.908201	-1.53549	-1.29611	-0.972935	-0.805502	1.41863	-0.503743	0.616425	-1.79824	0.479917	0.657172	-0.565774	-0.0487062	-0.440113	0.854651	-1.01948	-0.346194	-0.865439	0.470261	0.0157386	0.959402	-0.868468	-0.742544	-1.27691	-0.323291	-0.0205883	0.456943	0.271976
ecoli_00021	-0.530819	0.990757	1.35988	1.24403	-0.610487	0.819472	-0.710209	0.143354	-1.83896	0.883877	-0.845087	0.285652	-0.0112437	-0.490293	-1.46592	-0.43587	-0.16992	-0.123495	-0.706059	-0.254119	-0.273867	-1.1091	-1.46428	-1.3893	-0.919708	-0.152919	1.01506	-0.509685	0.369352	-1.36078	0.513778	0.619099	-0.688837	1.24441	-0.391505	-0.439295	-1.07989	-0.483087	-0.860477	0.343046	0.29685	1.0852	-0.874307	-0.580855	-1.21003	-0.177273	-0.168677	-1.50834	-0.0218327
ecoli_00023	0.207181	1.03267	1.40668	1.34738	-0.534451	0.908715	-0.543776	0.189264	-1.61011	0.749553	-0.804948	0.410491	0.0295481	-0.500732	-1.41972	-0.285778	0.00484584	-0.0655323	-0.754974	0.104951	-0.291881	-1.01006	-1.41814	-1.38607	-0.933841	-0.122272	0.986491	-0.6491	0.481695	-1.02328	0.681957	0.614392	-0.561823	0.839797	-0.291876	-0.43802	-1.10199	-0.54118	-0.835049	0.450229	0.420189	0.988599	-0.866779	-0.61825	-1.1274	-0.148624	-0.165654	-1.28633	-0.792232
ecoli_00025	0.447807	1.04386	1.3336	1.231	-0.525861	0.86205	-0.540897	0.226456	-1.63054	0.7208	-0.811152	0.368153	-0.0347914	-0.522067	-1.28565	-0.334225	0.041791	-0.128936	-0.732607	0.0784537	-0.252925	-1.10544	-1.45506	-1.4014	-0.838161	-0.210136	1.02722	-0.583473	0.457087	-1.02528	0.668495	0.619179	-0.686703	0.755165	-0.369281	-0.451614	-1.16356	-0.475925	-0.883815	0.446874	0.389784	1.05326	-0.912696	-0.552151	-1.15195	-0.11564	-0.194374	-1.36193	-0.422645
ecoli_00019	-0.465326	0.911652	1.31665	1.24223	-0.514564	0.794697	-0.597768	0.152604	-1.65235	0.69982	-0.775731	0.352732	0.00685501	-0.449318	-1.23546	-0.393033	-0.171351	-0.0924934	-0.620682	-0.243982	-0.214198	-1.17693	-1.40535	-1.29125	-0.863096	-0.203933	0.998725	-0.68543	0.396264	-0.972063	0.632503	0.570092	-0.548828	0.920133	-0.390682	-0.502695	-1.10802	-0.491604	-0.859247	0.386618	0.309306	1.02415	-0.81219	-0.572142	-1.13859	-0.149772	-0.128242	-1.52681	-0.507925
ecoli_00323	-0.4018	0.457558	1.51396	1.50214	-0.484303	0.734492	-1.0494	-0.033695	-1.96381	1.38074	-2.37813	0.312211	0.0853361	-0.218164	-1.39196	-0.532942	-0.202539	0.0755027	-0.0697961	0.448396	-0.507141	-1.01723	-1.18837	-1.12026	-1.022	0.26224	0.252119	-1.10454	-0.0944884	-1.09197	-1.00812	0.676947	-0.109875	1.65337	-0.442813	1.36349	-0.780679	-0.25146	-0.525253	0.735158	0.414985	1.25386	-0.887136	-0.659245	-1.40681	-0.288615	-1.42723	-1.23553	0.409378
ecoli_00325	-0.340399	0.800651	1.63925	1.52941	-0.57213	0.817103	-0.96287	0.0327004	-1.85304	1.37401	-2.14875	0.322929	0.0783974	-0.213696	-1.42548	-0.53866	-0.0223506	0.0232726	0.0134075	0.233871	-0.479494	-0.990789	-1.24942	-0.991703	-1.03927	0.213024	0.234376	-0.937029	0.0354094	-1.33929	-0.872618	0.758165	-0.204171	1.67179	-0.501931	1.23771	-0.788787	-0.234596	-0.539081	0.749589	0.402376	1.20399	-0.902419	-0.771593	-1.45102	-0.302254	-1.35073	-1.17153	0.496231
ecoli_00714	-0.0533526	0.186502	1.6727	1.20829	-0.497478	0.84877	-1.22327	0.115481	-2.00249	1.05414	-1.31669	0.417117	0.0711756	-0.297165	-1.46976	-0.451964	0.18752	-0.0362789	-0.875537	-0.434883	-0.331377	-0.85981	-1.34861	-1.22465	-0.889412	0.136156	1.09601	-0.763388	0.478774	-0.770628	0.38986	0.661952	-0.690172	0.21713	-0.452489	1.06186	-1.05342	-0.294335	-0.732212	0.746244	0.757355	1.17048	-1.00901	-0.64209	-1.23599	-0.165895	-0.162867	-1.46824	0.245824
ecoli_00094	-0.130311	0.663796	0.932824	1.02921	-0.433587	0.386943	-1.0042	-0.133362	-3.02774	0.613957	-0.637303	0.437221	-0.204179	-0.303261	-1.46434	-0.391332	-0.783084	-0.263537	0.852634	0.0128111	-0.534564	-0.995965	-1.27121	-1.62277	-0.259387	-0.0879934	1.63393	-0.848342	-0.66399	1.40235	0.465227	0.453616	-0.630892	0.431498	-0.505552	0.17831	-1.24869	0.597717	-1.00642	0.451856	0.254758	1.42007	-0.656875	-0.727306	-1.36698	-0.26747	-0.116791	-1.50838	-0.397618
ecoli_00142	-0.0492237	1.21831	1.2043	1.25704	-0.683797	0.726522	-0.580382	0.0454528	-2.18793	0.876096	-1.02721	0.493596	-0.0682965	-0.341006	-1.36162	-0.45658	-0.00500958	0.0595677	-0.475998	-0.0470855	-0.537093	-0.881469	-1.52352	-1.20527	-0.906004	0.272751	1.00895	-0.637644	0.409617	-0.215459	0.722946	0.504322	-0.517438	1.01354	-0.353216	1.26688	-1.14208	-0.238817	-0.780151	0.381032	0.00717227	1.17606	-1.11154	-0.802678	-1.13344	-0.30032	-0.268114	-1.15746	0.130758
ecoli_00143	-0.282972	1.17239	1.52131	1.49033	-0.360411	0.778084	-0.891653	-0.0139541	-1.87737	1.18196	-1.79027	0.488402	0.241443	-0.317211	-1.40803	-0.482588	0.630387	-0.0163827	0.112036	0.288146	-0.555136	-0.667189	-1.33358	-1.40522	-1.30484	0.0646577	0.400704	-0.377203	0.274533	-1.48021	-0.043116	0.832923	0.185835	0.523863	-0.34307	1.08607	-0.837516	-0.399224	-0.607665	0.831991	0.350956	1.12387	-0.960557	-0.58851	-1.21129	-0.128081	-0.884272	-0.678735	0.49203
ecoli_00144	-0.0155207	0.822193	1.5674	1.41038	-0.588799	0.822275	-0.692499	-0.0880844	-2.58323	0.719912	-1.6922	0.72904	0.154306	-0.368814	-1.10138	-0.540607	-0.379179	0.65303	0.892478	1.10061	-0.482018	-1.06762	-1.13362	-1.6242	0.442454	0.308694	1.32402	-1.26021	-0.505424	-0.318909	-0.114247	0.78909	-0.0211727	1.20678	-0.435648	-0.00471109	-0.847933	0.63915	-0.526295	0.578032	1.37093	1.77277	-1.25196	-0.475854	-1.37634	-0.308421	-0.469188	-1.3055	0.0821319
ecoli_00145	0.094345	0.95949	1.84917	1.58836	-0.519448	0.876802	-1.0793	-0.674661	-1.44602	0.922896	-1.45346	0.742218	0.156535	-0.153035	-1.31346	-0.746178	0.179191	0.457226	-0.80569	1.04446	-0.40939	-0.986122	-1.43242	-1.53965	-0.987506	-0.0679308	0.847516	-0.92356	-0.190627	-1.27458	0.417582	0.92948	-0.184003	-0.60208	-0.563867	1.33886	-0.782805	0.582148	-0.512436	0.866786	0.447677	1.06272	-1.36555	-0.407404	-1.11497	-0.191181	-0.187023	-1.36079	0.397927
ecoli_00455	0.0137219	1.01286	1.65509	1.55281	-0.581309	0.765011	-0.739917	-0.0115112	-2.00583	1.08302	-1.9714	0.579414	0.311603	-0.00291517	-1.52241	-0.557851	0.00580785	0.412807	0.360842	1.46891	-0.381923	-0.800746	-1.20998	-1.38274	-0.98747	0.237143	1.68997	-1.60949	-0.177652	-1.34369	0.491557	0.57983	-0.24103	1.91554	-0.453951	1.03326	-1.07372	0.8786	-0.701279	0.670967	1.02337	1.15396	-1.08581	-0.48921	-1.10569	-0.232622	-0.0522784	-1.26138	0.227853
ecoli_00457	-0.0549493	1.1035	1.51792	1.63098	-0.582411	0.78889	-0.852097	-0.0623701	-1.94163	1.00238	-1.85069	0.598913	0.271761	-0.0557949	-1.46389	-0.571303	0.0715556	0.43321	0.359057	0.945796	-0.347125	-0.816633	-1.23121	-1.39616	-0.928202	0.197485	1.57059	-1.61764	-0.136944	-1.38535	0.452958	0.598802	-0.305071	1.91928	-0.499639	0.891559	-1.09517	0.797074	-0.759025	0.655538	1.03062	1.18788	-1.11302	-0.513541	-1.28791	-0.253631	-0.13765	-1.00358	0.182708
ecoli_00459	0.0303198	1.08848	1.56257	1.63976	-0.562984	0.820356	-0.783643	-0.031316	-1.91264	1.07271	-1.59838	0.518117	0.299088	-0.0791064	-1.47251	-0.570496	0.0291091	0.564409	0.428616	0.894948	-0.353365	-0.804701	-1.26307	-1.49256	-1.05511	0.22053	1.33769	-1.58479	-0.0745929	-1.49147	0.419985	0.620847	-0.286559	1.79283	-0.510626	0.408483	-1.05997	0.798161	-0.733878	0.688431	1.05337	1.22967	-1.17328	-0.418723	-1.26153	-0.259572	-0.167711	-1.11764	0.210557
ecoli_00461	-0.3192	0.377945	0.802607	1.31365	-0.304191	0.736899	-0.213048	-0.4128	-2.10598	0.766208	-0.471497	0.351281	-0.0914076	0.0479119	-1.26757	-1.11657	-0.563749	0.172161	1.27994	1.2463	0.0149661	0.701354	-0.716628	-1.40259	0.0855475	-0.178075	1.30077	-1.18503	-0.580435	1.31404	-0.534085	0.245322	-0.0137844	-0.58017	-0.4934	0.320435	-1.84961	1.51323	-1.67663	0.138832	0.808706	1.32125	-1.13589	-0.252876	-0.184362	0.155479	-0.380644	-1.53673	-1.02279
ecoli_00463	0.0461255	1.05592	1.13603	1.1624	-0.3994	0.483933	0.427824	-0.226642	-1.98867	0.707634	-0.824149	0.417065	0.148746	-0.0775177	-1.38516	-1.04783	-0.430853	0.134696	1.1899	0.256227	-0.179904	0.853802	-1.06119	-1.79148	-0.128389	-0.15972	0.965522	-0.929182	-0.58393	0.4082	-0.206593	0.433269	-0.403617	-0.461695	-0.604456	-0.618746	-1.18179	1.40178	-1.05314	0.654688	0.286744	1.28521	-1.19289	-0.408734	-1.03146	-0.230689	-0.822875	-1.01071	-0.89906
ecoli_00465	0.232508	1.0071	1.29397	0.963653	-0.638157	0.910385	0.845174	0.0540032	-1.9464	0.332462	-0.22699	0.427877	-0.0514	-0.232075	-1.26135	-0.222241	0.687726	0.111763	1.19317	-0.966873	-0.4316	-0.374819	-1.44273	-1.56945	-0.653262	0.0578249	0.672073	-0.897288	0.302221	-0.0995389	0.879564	0.737083	-0.00232	-0.293101	-0.405559	-0.173771	-1.09031	-0.150727	-1.00543	0.780839	0.131382	0.730904	-1.19993	-0.66228	-1.77428	-0.233509	-0.302651	-0.976697	0.189688
ecoli_00467	-0.0193536	-0.0688126	0.915428	1.43372	-0.371569	-0.142748	-0.91397	-0.149717	-2.23751	0.478503	-0.816893	0.474243	0.0535905	-0.260506	-1.52169	-0.638552	-0.31353	0.283566	1.00062	1.40421	-0.452486	0.170229	-0.998962	-1.77852	-0.483586	-0.0460013	1.20238	-1.65465	-1.19786	0.909203	-0.718688	0.303607	-0.467863	-0.503178	-0.514809	-0.694815	-2.03559	1.22933	-1.70001	0.508536	1.02524	1.30523	-1.06395	-0.247937	-1.04954	0.560794	-0.271209	-1.4902	-0.540822
ecoli_00469	0.20131	0.99527	1.37807	1.01537	-0.775063	1.0251	0.717277	0.10516	-1.83233	0.349505	-0.262081	0.439268	-0.0693218	-0.232565	-1.20785	-0.184716	0.640198	0.0696708	1.12135	-0.990277	-0.45501	-0.869414	-1.41998	-1.51456	-0.657451	0.0564284	0.832256	-0.94081	0.40096	-0.413658	0.815623	0.717076	-0.126933	-0.290381	-0.43958	-0.17988	-1.07989	-0.200673	-0.986629	0.806296	0.0985696	0.686651	-1.18835	-0.688935	-1.66852	-0.291735	-0.292697	-0.852119	0.190149
ecoli_00471	-0.201137	0.305702	0.907872	1.49657	-0.285307	0.510682	-0.0883657	-0.395449	-2.02785	0.376415	-0.372479	0.457459	0.0189915	0.0840932	-1.23574	0.236628	-0.530233	0.187899	1.39656	1.35963	0.1184	0.898816	-0.827434	-1.41983	0.00635211	0.0555858	1.25577	-1.09808	-0.584827	1.29509	-0.361987	0.247836	-0.154959	-0.356731	-0.657643	-0.108439	-1.80526	1.59856	-1.58996	0.520965	0.828684	1.46346	-1.16337	-0.212641	0.0397103	0.110748	-0.384237	-1.33911	-0.775366
ecoli_00473	0.0405608	1.07501	1.1916	1.20585	-0.365605	0.657245	0.538213	-0.246293	-1.96735	0.752919	-0.776661	0.468121	0.190716	-0.103808	-1.38185	-0.544891	-0.504163	0.177053	1.24303	0.556036	-0.146107	0.885125	-1.07771	-1.70528	0.0328236	-0.233067	0.671857	-1.05299	-0.488854	0.524573	-0.215811	0.475303	-0.297215	-0.5313	-0.553779	-0.724426	-1.16152	1.40262	-1.05603	0.592056	0.279414	1.3868	-1.18414	-0.392059	-0.953918	-0.199882	-0.714773	-1.02198	-0.813251
ecoli_00475	-0.389973	0.472649	1.24022	1.4349	-0.299796	0.467674	-0.614564	-0.229909	-2.44757	0.637682	-1.0612	0.47625	-0.0417878	-0.17831	-1.25946	-0.229594	-0.544723	0.111116	0.836747	0.595209	-0.315977	0.812535	-0.940299	-1.41734	-0.125621	-0.286289	2.03806	-1.30696	-0.322771	0.689186	-0.649661	0.463845	-0.128369	-1.05438	-0.529296	0.439207	-1.5364	1.07205	-1.14155	0.574361	0.216727	1.45493	-0.95072	-0.478362	-1.08664	0.248249	-0.160061	-1.39511	-0.265762
ecoli_00477	-0.0206593	-0.108008	1.05268	1.56937	-0.417441	-0.15179	-1.18481	-0.226236	-2.8015	0.511246	-0.741523	0.434904	0.152822	-0.243894	-1.38889	-0.657023	-0.505785	-0.256182	1.08777	1.16991	-0.284327	-0.489856	-1.19046	-1.59693	0.580465	-0.160099	1.33753	-1.41708	-0.880214	1.7204	-0.594741	0.40574	-0.893268	-0.42581	-0.599962	0.126713	-1.79087	1.24028	-1.49515	0.448703	1.08413	1.52433	-1.00287	-0.464608	-1.02454	0.596636	-0.369433	-1.50332	-0.781354
ecoli_00483	-0.0461384	1.12438	1.54458	1.49071	-0.60302	0.901044	-0.906695	-0.0318087	-1.73641	1.01673	-1.95473	0.499572	0.243153	-0.0324505	-1.51285	-0.533212	0.241455	0.170328	0.100749	0.522869	-0.296936	-0.90903	-1.30155	-1.284	-0.995251	0.179198	1.33391	-1.17209	0.0215438	-1.36163	0.562731	0.718535	-0.225068	1.73441	-0.514599	1.17033	-0.998477	0.271317	-0.6722	0.699713	0.786005	1.25743	-1.17257	-0.680419	-1.50043	-0.26181	-0.179241	-0.913476	0.347105
ecoli_00485	-0.342122	0.188309	1.74581	1.57996	-0.557845	0.996305	-1.16303	0.0628224	-1.49794	0.712128	-1.9384	0.30216	0.158557	-0.15165	-1.32135	0.251634	0.458886	0.372737	0.186011	0.639268	-0.153819	-0.944799	-1.17851	-0.781404	-0.884995	0.547364	2.14156	-1.21443	-0.267576	-1.63889	0.572917	0.576702	0.24355	1.38529	-0.577533	1.047	-0.993443	0.367169	-0.506502	0.809457	0.732163	1.03523	-1.23343	-0.801675	-1.5486	-0.253839	0.131957	-1.07978	0.0843172
ecoli_00487	-0.957561	-0.282276	0.498601	1.27337	-0.296275	0.517191	-0.833861	-0.376562	-2.42232	0.7429	-0.539665	0.281935	-0.184526	0.140272	-0.839093	0.428067	-0.701531	-0.400093	0.982372	-0.420017	0.0566237	0.430799	-0.85774	-1.13594	-0.0995392	0.109487	1.85248	-1.39398	-0.564992	1.88994	-0.343837	-0.0105564	-0.116819	0.00847622	-0.583867	-0.323484	-1.8605	1.20725	-1.55883	0.133734	0.603952	1.24847	-1.07329	-0.452483	-0.844856	0.118662	-0.127747	-1.62158	-1.06872
ecoli_00489	-0.148222	0.0303819	1.30602	1.261	-0.236555	0.466922	0.125102	-0.317839	-2.33093	0.717396	-0.930154	0.438394	0.0970261	-0.187602	-1.57759	-0.625359	-0.622748	0.24647	1.09387	0.575297	-0.366353	1.09559	-1.01202	-1.76363	-0.155699	-0.220006	1.27255	-1.24259	-0.326395	0.717464	-0.350442	0.478128	-0.420053	-0.241035	-0.589677	-0.797207	-1.29354	1.49661	-1.06746	0.656555	0.140318	1.59842	-1.10449	-0.469289	-0.82232	-0.266898	-0.719228	-1.3202	-0.62077
ecoli_00491	-0.215232	-0.291442	0.720889	1.6432	-0.37867	-0.610857	-1.33009	-0.126957	-2.74315	0.631491	-0.907578	0.335498	-0.206289	-0.267647	-1.36194	-0.638918	-0.172067	-0.698692	0.926814	0.0524964	-0.554164	-0.820364	-1.18966	-1.6121	-0.513346	0.0380379	1.13247	-1.30056	-1.16491	1.31435	-0.597693	0.307047	-0.34458	0.275138	-0.632867	-0.67243	-1.68676	0.371301	-1.34223	0.290684	0.756341	1.38751	-0.91314	-0.511096	-1.52682	0.566672	-0.260808	-1.47999	-0.479967
ecoli_00493	-0.319166	0.0182828	1.05837	1.47157	-0.38858	0.22409	-1.13586	-0.206099	-2.51969	0.708284	-1.06832	0.474677	-0.027955	-0.163156	-1.45004	0.176773	-0.316156	-0.280162	0.924256	0.0941797	-0.467434	-0.834722	-1.18449	-1.3264	-0.322845	-0.0479039	1.93472	-1.24501	-0.460315	0.755564	-0.0522748	0.489889	-0.623651	0.752358	-0.53196	1.39681	-1.522	0.422226	-1.1362	0.634391	0.386662	1.46357	-0.977474	-0.510765	-1.55496	0.35451	-0.0653047	-1.27971	-0.254816
ecoli_00497	0.150145	0.999464	1.29633	0.967661	-0.673637	1.04516	0.803737	0.10671	-1.9487	0.234482	-0.211409	0.470397	-0.0900775	-0.17646	-1.14488	-0.18924	0.629767	0.105673	1.2334	-1.04054	-0.365895	-0.943791	-1.42223	-1.58389	-0.661817	0.109871	0.576066	-0.904772	0.404513	-0.0882194	0.807525	0.715984	-0.0509295	-0.252103	-0.439691	-0.0321667	-1.10872	-0.169054	-1.02169	0.77983	0.125643	0.762439	-1.20709	-0.632656	-1.74516	-0.273138	-0.578952	-1.0309	0.107311
ecoli_00501	-0.433174	0.00850214	0.975048	1.45406	-0.304057	-0.227488	-1.1113	-0.19218	-3.05598	0.602851	-0.936478	0.495554	-0.0294434	-0.114332	-1.39425	-0.509237	-0.748741	-0.356875	0.896049	0.33584	-0.320227	0.0220298	-1.02943	-1.53027	-0.166534	-0.143763	1.10128	-1.41322	-0.536178	1.31124	-1.12141	0.327817	0.163705	2.18951	-0.536649	-0.525629	-1.53308	0.807639	-1.23032	0.48628	0.704444	1.49145	-0.915956	-0.613549	-1.306	0.324303	-0.972665	-1.46514	-0.527253
ecoli_00507	-0.123335	1.01616	1.72763	1.54503	-0.669891	0.827318	-0.977232	0.0372482	-1.96477	1.06342	-1.99836	0.602444	0.286514	-0.0355153	0.132211	-0.615009	-0.0108459	0.355538	0.339568	1.14365	-0.316324	-0.869104	-1.32007	-1.44068	-1.03119	0.204277	1.27684	-1.55743	-0.052713	-1.52562	-0.712211	0.673439	-0.293422	1.884	-0.52693	1.21123	-1.0858	0.678151	-0.753772	0.746027	0.949953	1.17515	-1.17058	-0.55114	-1.28631	-0.25692	-1.06978	-1.32245	0.318472
ecoli_00509	-0.121164	1.00159	1.63788	1.55575	-0.611711	0.868419	-0.993999	-0.000621834	-1.89241	1.00206	-1.94755	0.511878	0.287134	-0.0492882	-1.46624	-0.577857	-0.0269282	0.359167	0.353598	0.903394	-0.28852	-0.878505	-1.33235	-1.36502	-1.07562	0.2126	1.20534	-1.54013	-0.000411654	-1.46197	-0.788555	0.632978	-0.288102	1.86741	-0.534848	1.27948	-1.11463	0.655605	-0.763134	0.689328	0.960127	1.21778	-1.1948	-0.570537	-1.40845	-0.281409	-1.21717	-1.2871	0.297873
ecoli_00503	-0.784065	0.0619034	0.983474	1.33881	-0.242481	0.429695	-0.959063	-0.336409	-2.51507	0.738047	-0.631406	0.427518	-0.147803	-0.0339486	-0.982931	0.513654	-0.730026	-0.181925	1.02637	-0.0888251	-0.0775693	0.619472	-0.878748	-1.30197	-0.348686	0.158883	1.75319	-1.30628	-0.716438	1.54603	-0.562353	0.0732794	-0.231839	-0.169451	-0.556852	-0.250933	-2.06171	0.854546	-1.69951	0.350002	0.502635	1.37881	-1.01025	-0.431427	-1.08869	0.00590853	-0.535939	-1.60494	-1.01986
ecoli_00505	-0.54756	0.837856	1.25876	1.33218	-0.364769	0.625155	0.0254945	-0.321093	-1.72783	0.605981	-1.00183	0.450541	0.140152	-0.230424	-1.34019	-0.563554	-0.405495	0.399389	1.17896	0.296041	-0.293772	1.22905	-1.28982	-1.94356	-0.502622	-0.053652	0.976515	-1.23342	0.0894822	-0.257969	-1.15704	0.598472	-0.357396	0.443587	-0.615966	-0.434006	-1.4011	1.26778	-1.12949	0.712599	0.0279718	1.12953	-1.12272	-0.421203	-1.22853	-0.210075	-1.42953	-0.9662	-0.23834
ecoli_00511	-0.432049	0.076657	1.74561	1.56681	-0.597434	1.02952	-1.24279	0.0890017	-1.66581	0.75248	-1.78455	0.31805	0.238083	-0.159134	-1.29931	0.194024	0.228929	0.443172	0.272596	0.799441	-0.220737	-0.840183	-1.21972	-1.05182	-0.918702	0.495024	1.6625	-1.45162	-0.0839268	-1.87371	-0.818123	0.634229	0.197861	1.45204	-0.599023	0.68347	-1.08867	0.467006	-0.569245	0.829139	0.703764	1.24133	-1.30139	-0.643523	-1.54945	-0.352321	-0.917355	-1.30694	0.0861354
ecoli_00513	0.112648	0.909116	1.30398	0.914594	-0.595122	0.99845	0.706925	0.177706	-2.00411	0.219174	-0.197534	0.458701	-0.0899787	-0.154851	-1.21729	-0.140377	0.512256	0.0669182	1.18039	-1.03531	-0.35587	-0.845141	-1.34721	-1.50285	-0.579722	0.0515918	0.670958	-0.966477	0.398142	0.103842	0.719959	0.602543	-0.0765385	-0.3287	-0.383642	-0.133661	-1.14562	-0.110497	-1.04942	0.701	0.14304	0.737692	-1.23353	-0.633378	-1.6197	-0.253021	-0.57457	-0.945863	0.0297582
ecoli_00515	-0.556666	-0.27175	0.95516	1.60251	-0.434139	0.104422	-1.33932	-0.197313	-2.51277	0.66267	-0.980612	0.456328	-0.0355617	-0.21854	-1.4243	0.276961	-0.454415	-0.42893	0.825473	0.185623	-0.552882	-0.96341	-1.2565	-1.35276	-0.621433	0.0259252	1.76131	-1.37517	-0.962301	0.284601	-1.12016	0.416096	-0.494008	0.689705	-0.622134	1.32368	-1.75307	0.341163	-1.36098	0.485613	0.177175	1.37906	-1.03132	-0.574971	-1.63528	0.395419	-0.649089	-1.43992	-0.344971
ecoli_00818	-0.244771	0.971909	1.60776	1.41798	-0.539216	0.813294	-0.884242	-0.0214883	-1.47188	1.18126	-2.11603	0.46084	0.0732259	-0.268513	-1.46661	-0.490484	0.269221	-0.0776199	-0.598202	-0.0647584	-0.483606	-0.880212	-1.33413	-1.04611	-1.10206	0.243604	0.804538	-0.711399	0.327859	-1.22655	0.549226	0.64911	-0.468774	0.780166	-0.422703	1.27748	-0.725113	-0.614755	-0.520173	0.675769	0.283205	0.843554	-1.15718	-0.653985	-1.4166	-0.293362	-0.204885	-0.733515	0.412023
ecoli_00820	-0.183274	1.05623	1.47873	1.53574	-0.542075	0.842938	-0.801341	0.0322293	-1.59082	1.14576	-2.21278	0.474588	0.0676383	-0.0619656	-1.2014	-0.47118	0.0982629	-0.0120322	-0.352233	0.436934	-0.336732	-0.918373	-1.25482	-1.0933	-0.987774	0.153716	1.2265	-1.03926	0.132512	-0.975982	0.342442	0.597497	-0.398806	1.24667	-0.454211	1.23025	-0.964997	-0.396919	-0.644978	0.615281	0.571108	1.17193	-0.922261	-0.769387	-1.40538	-0.282632	-0.258728	-0.976822	0.165725
ecoli_00826	-0.288181	0.919068	1.70899	1.46127	-0.614352	0.893367	-0.893061	0.0160473	-1.40489	1.21177	-2.05932	0.432331	0.0716323	-0.240534	-1.29094	-0.497997	0.25458	-0.0528395	-0.545987	-0.00909048	-0.45972	-0.86636	-1.33273	-1.16284	-1.043	0.268539	0.910089	-0.720452	0.321563	-1.24625	0.65644	0.719049	-0.457972	0.573078	-0.452382	1.17686	-0.725134	-0.570406	-0.487419	0.705594	0.275059	1.08897	-1.05747	-0.652075	-1.4495	-0.257113	-0.185535	-0.732203	0.436872
ecoli_00822	-0.201989	1.05286	1.46031	1.39395	-0.484881	0.896824	-0.773302	0.0191324	-1.5506	1.21225	-2.02441	0.394616	-0.0305649	-0.260414	-1.28145	-0.426647	0.120165	-0.0999676	-0.697155	0.132348	-0.475957	-0.938952	-1.31585	-1.10679	-0.976429	0.12788	0.84286	-0.79645	0.361971	-1.28046	0.632589	0.655804	-0.667605	0.483383	-0.372778	1.23969	-0.873102	-0.500022	-0.632178	0.640064	0.252712	1.04243	-0.858651	-0.722264	-1.27363	-0.222479	-0.220253	-0.964558	0.373107
ecoli_00828	-0.330056	0.736922	1.64619	1.67127	-0.55525	0.855516	-0.959607	-0.0397265	-1.56181	1.20445	-2.26391	0.425533	0.0604962	-0.231178	-1.36789	-0.509056	0.0880773	-0.0682077	-0.461784	0.113923	-0.504292	-0.922683	-1.30506	-1.0574	-1.01052	0.310587	0.926089	-0.868753	0.105894	-1.03049	0.239461	0.733448	-0.287891	1.128	-0.407829	1.35176	-0.739141	-0.56798	-0.491947	0.633725	0.358049	0.959045	-1.11376	-0.71685	-1.51557	-0.277593	-0.261645	-0.888203	0.383423
ecoli_00824	-0.195493	1.07162	1.54798	1.39284	-0.579354	0.835274	-0.774297	0.0852072	-1.52862	1.20154	-2.15934	0.407393	-0.00638959	-0.261816	-1.21209	-0.449146	0.240643	-0.0811918	-0.62832	0.162033	-0.499822	-1.08086	-1.34626	-1.09237	-0.934118	0.146958	0.784675	-0.73624	0.357245	-1.24823	0.645096	0.579822	-0.580018	0.495355	-0.407302	1.28423	-0.849319	-0.550206	-0.621216	0.629365	0.2672	0.943471	-0.882954	-0.684937	-1.41615	-0.248971	-0.249948	-0.862257	0.390116
ecoli_00830	-0.254291	0.877317	1.58542	1.54077	-0.591093	0.922985	-0.912569	0.0161206	-1.43653	1.22673	-2.02441	0.44954	0.0274553	-0.252884	-1.30893	-0.468832	0.261846	-0.038602	-0.544817	0.0407763	-0.468905	-0.990097	-1.33089	-1.15301	-1.00215	0.228442	0.907658	-0.720511	0.298654	-1.13936	0.451049	0.695616	-0.479934	0.638264	-0.389957	0.91125	-0.752669	-0.609452	-0.503503	0.672979	0.277655	1.09282	-1.12081	-0.677764	-1.41454	-0.248674	-0.224716	-0.799179	0.394034
ecoli_00844	-0.297858	0.905133	1.39921	1.49069	-0.48179	0.738337	-0.836352	-0.0845149	-1.99723	1.25266	-2.37675	0.417452	-0.0187611	-0.249998	-1.41469	-0.478867	-0.0356402	-0.139225	-0.183475	0.101538	-0.499618	-0.884235	-1.2175	-1.15817	-1.04173	0.175145	1.15644	-0.937304	0.0399058	-1.19992	0.44758	0.664057	-0.159033	1.62816	-0.506062	1.2729	-0.969499	-0.286995	-0.610704	0.631032	0.404509	0.937736	-0.876572	-0.735498	-1.48406	-0.315931	-0.124335	-0.957522	0.365409
ecoli_00842	-0.275499	0.940011	1.55204	1.41594	-0.469768	0.74146	-0.839428	-0.0356334	-1.85236	1.2477	-2.35038	0.412011	0.0136324	-0.253194	-1.33685	-0.500327	0.0116187	-0.0664949	-0.199704	-0.0578177	-0.471292	-0.933455	-1.3009	-1.10262	-1.01388	0.224138	1.02615	-0.887018	0.0983942	-1.20306	0.449908	0.717989	-0.225172	1.58746	-0.422869	1.28842	-0.938281	-0.244029	-0.60207	0.665515	0.439493	0.930214	-1.00755	-0.726805	-1.41505	-0.276246	-0.214451	-0.965423	0.397933
ecoli_00834	-0.255283	1.10313	1.49501	1.50441	-0.484319	0.753184	-0.779074	-0.0406431	-1.81922	1.23083	-2.32324	0.383911	-0.0110554	-0.246984	-1.39747	-0.486853	0.196628	-0.0678584	-0.171206	0.0885545	-0.482178	-0.970619	-1.25816	-1.10689	-0.949397	0.203155	0.93674	-0.839878	0.103071	-1.18968	0.531367	0.621134	-0.154957	1.52609	-0.434362	1.31286	-0.860689	-0.290923	-0.618428	0.666927	0.430629	0.960475	-0.958839	-0.731906	-1.42763	-0.270429	-0.219447	-0.815306	0.414403
ecoli_00840	-0.213576	1.27921	1.58828	1.35359	-0.515559	0.808833	-0.421633	-0.0593876	-1.88279	1.1474	-2.11506	0.420176	0.0309937	-0.196071	-1.16144	-0.431043	0.302515	0.00870674	-0.0498324	-0.0391161	-0.447219	-0.830278	-1.27914	-0.870796	-0.994895	0.159393	0.746264	-0.79806	0.378557	-1.4814	0.76358	0.739906	-0.113386	1.52208	-0.39669	1.19693	-0.808813	-0.0910441	-0.607606	0.645067	0.314111	0.792184	-0.956489	-0.656689	-1.50499	-0.270273	-0.0830437	1.06222	0.49198
ecoli_00838	-0.191651	1.19229	1.57567	1.44981	-0.443685	0.854993	-0.569009	-0.0349921	-2.01614	1.25173	-2.15805	0.444821	0.0477741	-0.197942	-1.18767	-0.487198	0.280598	-0.00611999	-0.0811452	0.0194785	-0.454307	-0.924773	-1.17194	-0.87216	-1.00428	0.174907	0.797792	-0.777909	0.373327	-1.43476	0.78899	0.720196	-0.156008	1.8734	-0.426173	1.19761	-0.879387	-0.0465826	-0.649936	0.677262	0.295987	0.916809	-0.957248	-0.673689	-1.51114	-0.27484	-0.1653	-0.681502	0.560726
ecoli_00836	-0.228683	1.06152	1.54262	1.463	-0.469202	0.845763	-0.801225	-0.0683307	-1.92929	1.28851	-2.32679	0.427863	0.0349263	-0.221945	-1.37308	-0.51162	0.0262376	-0.127728	-0.129537	0.0717417	-0.476368	-0.911796	-1.17424	-1.00878	-0.99269	0.16955	1.08983	-0.832273	0.0969147	-1.27054	0.548042	0.697055	-0.104956	1.63455	-0.476426	1.21638	-0.856279	-0.23017	-0.626603	0.643028	0.395771	0.994627	-0.924969	-0.722274	-1.40136	-0.309497	-0.118275	-0.750767	0.40816
ecoli_00201	-0.0177537	1.12422	1.61005	1.58219	-0.475047	0.734889	-0.776019	0.033843	-1.35578	1.41334	-2.23695	0.456033	0.195624	-0.167801	-1.46277	-0.575741	0.0529346	0.637296	0.655236	0.633197	-0.26086	-0.807571	-1.22989	-1.50127	-0.94231	0.0992432	1.17498	-1.60727	-0.0880536	-1.37531	0.807666	0.454532	-0.704562	0.467145	-0.444133	1.06007	-1.07617	1.08589	-0.810168	0.729693	0.998745	1.20214	-1.08371	-0.278253	-1.10678	-0.275679	-0.220097	-1.28523	0.188943
ecoli_00213	-0.0846166	1.10497	1.45665	1.75026	-0.450935	0.632668	-0.716224	0.0539101	-1.47162	1.42639	-2.13834	0.500606	0.186165	-0.215322	-1.44201	-0.644682	0.0291173	0.652193	0.490179	0.733948	-0.265684	-0.850024	-1.2476	-1.51267	-1.01074	0.125537	1.21222	-1.59067	-0.156012	-1.14451	0.642712	0.366382	-0.705229	1.02055	-0.443216	0.736124	-1.08783	1.15	-0.821382	0.682975	1.09948	1.27034	-1.15247	-0.309109	-1.12953	-0.286156	-0.236065	-1.12068	0.102383
ecoli_00215	-0.225879	0.936335	1.50932	1.48602	-0.571569	0.828158	-1.04368	0.00931311	-1.74446	1.28351	-2.2128	0.365032	-0.011485	-0.336996	-1.41609	-0.477286	0.184	-0.0269571	-0.24484	0.0906706	-0.521954	-0.975259	-1.25021	-1.28025	-1.06796	0.139989	0.989541	-0.80075	0.153617	-1.16118	0.554978	0.690464	-0.389914	1.466	-0.427568	1.29211	-0.876685	-0.374674	-0.614787	0.654998	0.382272	1.23253	-1.03828	-0.668275	-1.4326	-0.292814	-0.25425	-1.06932	0.410582
ecoli_00217	-0.0735071	1.15501	1.53228	1.42565	-0.550642	0.875985	-1.02286	0.0637076	-1.35453	1.01398	-1.86616	0.443071	0.215248	-0.21887	-1.35653	-0.536627	0.328018	0.307685	0.0486436	0.370653	-0.166649	-0.77136	-1.27839	-1.35024	-0.977835	-0.407117	1.56386	-1.16277	0.246192	-1.14512	0.669834	0.499006	-0.328688	1.71283	-0.479436	1.226	-0.989072	0.314293	-0.724357	0.626137	0.834324	1.04094	-1.16894	-0.566455	-1.45832	-0.262372	-0.205809	-1.06739	0.208642
ecoli_00219	-0.291354	1.06301	1.53522	1.48151	-0.616695	0.822643	-0.912362	0.0270534	-1.62706	1.23768	-2.18983	0.400423	0.0388895	-0.244071	-1.22662	-0.450097	0.064795	0.0690547	-0.290981	0.095025	-0.489924	-0.889076	-1.32412	-0.700296	-1.06386	0.164655	0.967099	-0.783593	0.243281	-1.2651	0.552158	0.765734	-0.301602	0.829907	-0.399928	1.38984	-0.814304	-0.262155	-0.603062	0.659312	0.350519	1.04271	-1.0582	-0.647435	-1.41926	-0.291785	-0.191441	-0.0350329	0.454149
ecoli_00221	-0.261037	0.666846	1.46217	1.37162	-0.42753	0.839002	-1.16544	-0.0423542	-1.54367	1.26801	-2.02553	0.415606	0.0194008	-0.337321	-1.36483	-0.461513	0.206621	-0.0582038	-0.299434	0.0232394	-0.470957	-0.899966	-1.28917	-1.29848	-1.03023	0.12488	1.13269	-0.724248	0.158248	-0.98843	0.71496	0.761528	-0.552223	0.914028	-0.399263	1.27418	-0.77032	-0.490226	-0.538918	0.69133	0.341322	1.19564	-1.07024	-0.63754	-1.33177	-0.279782	0.0072076	-0.811497	0.283382
ecoli_00223	-0.124762	0.955096	1.54276	1.43632	-0.451273	0.845742	-0.960745	0.114178	-1.84424	1.24166	-1.43697	0.37287	0.0435605	-0.353849	-1.30584	-0.4776	0.446897	-0.102898	0.145844	0.0272887	-0.438748	-0.969845	-1.32111	-1.35786	-1.01422	0.0759936	0.946161	-0.618007	0.254294	-1.4966	0.815283	0.741928	-0.268049	1.41216	-0.417363	0.991906	-0.844831	-0.19084	-0.593833	0.679335	0.322624	1.10786	-1.0958	-0.602128	-1.51245	-0.269946	-0.137047	-0.934709	0.481753
ecoli_00203	-0.10931	1.01975	1.6588	1.59067	-0.459245	0.787304	-0.847052	-0.00884118	-1.46889	1.41678	-2.05659	0.367654	0.131386	-0.337503	-1.41626	-0.487549	0.0991183	0.149414	0.321915	0.267694	-0.545562	-0.893323	-1.23328	-0.727743	-1.04111	0.186138	1.00774	-0.962837	0.0368531	-1.49191	0.857664	0.601467	-0.405404	0.365361	-0.448809	1.759	-0.893077	0.154416	-0.651426	0.674665	0.478047	1.27018	-1.02676	-0.454623	-1.25102	-0.313506	-0.218198	-0.913685	0.459403
ecoli_00225	-0.00759365	1.07273	1.53652	1.64432	-0.496201	0.622888	-0.743073	0.0691045	-1.51719	1.38922	-2.04721	0.482647	0.129488	-0.164019	-1.54314	-0.625399	0.0698544	0.635511	0.528313	0.715055	-0.269485	-0.805448	-1.2189	-1.44981	-0.983979	0.154641	1.21616	-1.56186	-0.20026	-1.17942	0.744164	0.346906	-0.668809	0.969536	-0.42669	0.945224	-1.09031	1.16805	-0.810254	0.68667	1.09766	1.22018	-1.12793	-0.299155	-1.19625	-0.267617	-0.230839	-1.13465	0.103269
ecoli_00205	-0.0917887	1.17448	1.51726	1.46332	-0.411557	0.847548	-0.773164	0.0556319	-1.50189	1.35639	-2.11484	0.428198	0.235898	-0.168843	-1.41467	-0.62187	0.249887	0.530835	0.29429	0.535352	-0.267321	-0.851991	-1.27628	-1.56011	-1.00903	0.0177787	0.984818	-1.33492	0.291739	-1.46766	0.340282	0.525168	-0.639353	-0.0617045	-0.457837	0.277996	-1.03197	1.0871	-0.81577	0.748397	0.797179	1.13177	-1.25459	-0.30466	-1.24237	-0.28476	-0.15855	-0.962849	0.327163
ecoli_00207	-0.142105	0.942618	1.48898	1.62888	-0.424919	0.86939	-0.973484	0.0906433	-1.49254	1.05762	-1.78744	0.435054	0.168932	-0.25829	-1.4622	-0.585263	0.0759877	0.424399	0.175588	0.53603	-0.242999	-0.788896	-1.28437	-1.38304	-1.04528	0.170052	1.58253	-1.38266	0.263726	-1.56701	0.538591	0.575624	-0.47759	1.73478	-0.445667	0.936856	-1.0856	0.676388	-0.694448	0.606061	0.834828	1.14147	-1.19828	-0.401049	-1.52752	-0.27105	-0.122784	-1.24826	0.290376
ecoli_00199	-0.214867	1.09446	1.51864	1.4302	-0.457706	0.748465	-1.02201	0.0473789	-1.65018	1.2023	-2.1657	0.42416	0.0869605	-0.198085	-1.29667	-0.561399	0.260179	0.115171	-0.106655	0.156017	-0.286017	-0.968141	-1.22463	-1.29959	-1.01073	0.127808	1.13761	-0.952873	0.165946	-1.0289	0.673588	0.606563	-0.332828	1.56181	-0.466805	1.34979	-0.935483	-0.105765	-0.692571	0.642552	0.567396	1.02357	-1.12578	-0.65573	-1.54359	-0.271835	-0.279636	-1.02392	0.331938
ecoli_00209	-0.261343	1.19828	1.44287	1.40175	-0.525655	0.795044	-0.828569	0.0748944	-1.55999	1.20387	-2.0754	0.402278	0.0292459	-0.263653	-1.1439	-0.402069	0.0969665	0.0640005	-0.299549	-0.0924991	-0.481597	-0.836816	-1.25873	-0.85129	-1.0168	0.122044	0.95165	-0.812735	0.317389	-1.28836	0.672571	0.71691	-0.344503	0.897097	-0.376649	1.2847	-0.838912	-0.275827	-0.644424	0.648397	0.289586	1.12509	-1.05289	-0.624566	-1.45401	-0.29833	-0.134427	-0.172994	0.489372
ecoli_00211	-0.249847	0.769928	1.42291	1.41308	-0.441268	0.921495	-1.18076	0.0266322	-1.6016	1.24416	-2.10874	0.414464	-0.00468645	-0.370424	-1.32678	-0.441941	0.159736	-0.0584146	-0.235299	-0.00226534	-0.449582	-0.945481	-1.30947	-1.28667	-1.12621	0.105893	1.1191	-0.799467	0.120012	-0.955141	0.760728	0.711913	-0.595353	0.737101	-0.427676	1.16463	-0.834067	-0.417755	-0.570707	0.717337	0.372908	1.21349	-1.09429	-0.646669	-1.39452	-0.274015	-0.0148766	-0.924445	0.303158
[truncated: 124 more columns]
