# Supplementary material for: Predicting input signals of transcription factors in Escherichia coli
Source: Mol Syst Biol. 2025 Jul 16;21(10):1371–87. doi: 10.1038/s44320-025-00132-2 (PMC12494820; doi:10.1038/s44320-025-00132-2)
Supplement: Supplementary file 6 — Dataset EV4 [file 44320_2025_132_MOESM6_ESM.xlsx]

## Sheet: selected
Dataset EV4: Transcription factors activities in selected conditions.
	AcrR	AdiY	AgaR	AllR	AllS	AlsR	AppY	AraC	ArcA	ArgP	ArgR	ArsR	AscG	AsnC	AtoC	BaeR	BasR	BetI	BirA	BluR	BolA	CadC	CaiF	Cbl	CdaR	CecR	CpxR	Cra	CreB	Crp	CsgD	CsqR	CueR	CusR	CynR	CysB	CytR	DcuR	DeoR	DgoR	DhaR	DicA	DinJ-YafQ	DnaA	DpiA	DsdC	EcpR	EvgA	ExuR
ecoli_00387	-0.0970661	0.891611	1.71345	1.42696	-0.65504	0.836251	-0.968295	0.129922	-2.16412	1.13305	-1.71208	0.473081	0.0787813	-0.436385	-1.36693	-0.375177	0.190819	0.0513247	-0.462913	-0.017587	-0.721189	-0.860304	-1.3608	-1.23069	-1.08262	0.0440312	0.602157	-0.990683	0.317453	-1.64727	-0.542238	0.705547	0.101709	1.98933	-0.398705	0.834159	-0.887832	-0.451712	-0.672242	0.719211	0.301914	1.57188	-1.13822	-0.945179	-1.45741	-0.163227	-1.02475	-1.15274	0.457396
ecoli_00105	-0.208402	0.565843	1.31156	1.53845	-0.535022	0.679046	-1.20892	-0.145655	-2.39864	1.26835	-2.27918	0.454091	0.1292	-0.269481	-1.30032	-0.53082	-0.258638	0.0367833	-0.328933	0.483344	-0.635598	-0.946894	-1.28872	-1.07478	-0.335857	0.247847	0.722385	-1.37029	-0.273698	-0.581037	-0.540021	0.63826	-0.134567	1.81212	-0.462932	1.38741	-0.778833	-0.312886	-0.478005	0.613613	0.438644	1.21071	-1.00709	-0.796505	-1.32663	-0.245334	-0.922277	-1.12602	0.212586
ecoli_00227	-0.359287	0.800147	1.45199	1.49259	-0.585941	0.822111	-1.1658	-0.0131427	-1.70779	1.26839	-2.26595	0.364132	0.0743294	-0.367387	-1.4413	-0.504191	0.215943	-0.14379	-0.311089	0.219128	-0.53644	-0.850211	-1.29829	-1.36818	-1.06401	0.237427	1.04598	-0.720656	0.0226615	-1.14093	0.564097	0.776063	-0.227345	1.54145	-0.486488	1.21641	-0.79135	-0.406513	-0.523064	0.603031	0.247987	1.41032	-1.11261	-0.635796	-1.3066	-0.268778	-0.187503	-1.02179	0.353029
ecoli_00003	-0.178443	1.00449	1.40415	1.12729	-0.773378	0.873379	-0.462698	0.170056	-1.4213	0.953429	-1.32707	0.426792	-0.0253842	-0.348174	-1.34808	-0.15622	-0.115976	-0.226956	-0.849438	-0.841475	-0.396481	-1.15357	-1.46483	-1.03143	-0.87506	0.04508	1.01789	-0.663088	0.640669	-1.42494	0.645605	0.591326	-0.969057	0.011914	-0.260248	1.5267	-1.06983	-0.568749	-0.922001	0.486132	0.249858	1.06138	-0.770658	-0.621288	-1.27872	-0.20413	-0.280801	-1.3773	0.372289
ecoli_00005	-0.193805	1.11409	1.54624	1.49933	-0.503624	0.91629	-0.903717	-0.0323369	-1.70847	1.29013	-2.34083	0.406615	0.0619886	-0.34	-1.34317	-0.449684	0.0130884	-0.0705406	-0.290465	0.262585	-0.528383	-0.90248	-1.26088	-1.15712	-1.0843	0.106558	0.978166	-0.809994	0.10811	-1.13961	0.785165	0.687928	-0.163552	0.656506	-0.366056	1.33918	-0.857888	-0.366739	-0.633869	0.64004	0.491025	1.27567	-0.877469	-0.696937	-1.21075	-0.195172	-0.000778734	-1.02577	0.379207
ecoli_00197	-0.560019	0.0413234	1.30936	1.62995	-0.587845	0.726128	-1.3233	0.18315	-1.73446	1.3869	-2.41017	0.27904	0.10788	-0.349079	-1.34742	-0.512311	-0.14281	0.0171245	-0.098087	0.352559	-0.557114	-0.752747	-1.2029	-1.27032	-1.11951	0.281748	0.48281	-0.901304	0.0326835	-1.27353	-1.25968	0.776337	-0.109912	1.46562	-0.429789	1.19524	-1.12786	-0.464284	-0.783771	0.656264	0.319939	1.30367	-0.973572	-0.592796	-1.29665	-0.285245	-1.39152	-1.609	0.350995
ecoli_00173	-0.25542	0.31144	1.22459	1.64454	-0.3949	0.591716	-1.28425	0.0787988	-2.54792	1.25223	-1.98024	0.485912	0.128392	-0.242797	-1.19507	-0.620183	-0.193397	0.124518	-0.0845902	0.787067	-0.43592	-0.876144	-1.22409	-1.29199	-0.712061	0.294302	0.716297	-1.12835	-0.421745	0.424851	-1.21239	0.579303	-0.0657362	1.88154	-0.43914	1.34261	-0.908542	0.0608416	-0.698181	0.47793	0.581063	1.52475	-1.1419	-0.693396	-1.30363	-0.333135	-1.68296	-1.50868	-0.0181194
ecoli_00195	-0.550635	0.0138605	1.37328	1.59857	-0.53107	0.780037	-1.30409	0.141668	-1.74378	1.37903	-2.47377	0.302292	0.124445	-0.341946	-1.31669	-0.511172	-0.150376	0.0291822	-0.118617	0.362918	-0.555975	-0.754691	-1.18668	-1.16439	-1.08641	0.252409	0.469774	-0.950557	0.0276907	-1.27818	-1.32901	0.850435	-0.110433	1.4432	-0.441513	1.12287	-1.08474	-0.410784	-0.753831	0.635469	0.313001	1.24229	-0.992784	-0.602639	-1.3135	-0.365167	-1.41354	-1.68757	0.319039
ecoli_00175	-0.352536	0.0810388	1.04604	1.2648	-0.393056	0.0663387	-1.1684	0.194689	-2.86391	0.687954	-0.622111	0.343069	-0.271602	-0.36426	-1.34917	-0.557137	-0.407673	0.192876	0.539223	0.0165019	-0.142044	-1.03228	-1.24145	-1.65907	0.819466	-0.171325	0.437524	-0.706128	-0.916432	1.33513	-1.05669	0.210425	-0.37349	1.54942	-0.496665	-0.609429	-1.32023	0.241484	-1.06264	0.401734	0.921054	1.28923	-1.12752	-0.542488	-1.39821	-0.315476	-1.71763	-1.76266	-0.338567
ecoli_00181	-0.46288	0.662454	1.38266	1.56534	-0.486868	0.811346	-1.33042	-0.0469309	-2.04543	1.50097	-2.65046	0.261394	0.0791597	-0.242951	-1.47517	-0.526782	-0.223777	0.0430457	-0.106646	0.468236	-0.600126	-0.943207	-1.19295	-1.41516	-1.0877	0.309071	0.427556	-1.00995	-0.362935	-0.76971	-0.603462	0.722576	-0.109298	1.45678	-0.477829	0.978889	-0.871943	-0.275693	-0.622933	0.6558	0.386679	1.26039	-1.00676	-0.662218	-1.39024	-0.297577	-1.40483	-1.17771	0.272606
ecoli_00185	-0.438844	0.504537	1.40274	1.65338	-0.516072	0.898035	-1.21523	-0.349763	-1.78321	1.43084	-2.23759	0.283059	0.057244	-0.27117	-1.53715	-0.511967	-0.228289	0.0290169	-0.333725	0.515438	-0.603179	-0.921851	-1.32201	-1.0983	-1.05845	0.28504	0.372675	-0.976224	-0.143673	-0.787073	-1.13814	0.707074	-0.314839	1.09304	-0.409093	1.27192	-0.820077	-0.420377	-0.559522	0.682237	0.476076	1.17513	-0.96034	-0.608726	-1.43832	-0.2713	-1.37142	-1.09377	0.334658
ecoli_00187	-0.382635	1.25256	1.35379	1.5385	-0.511887	0.573788	-1.0281	0.0352459	-2.15243	1.26598	-1.95492	0.346497	-0.0243628	-0.260127	-1.35152	-0.615091	-0.0828827	0.112189	-0.184006	0.226011	-0.494839	-1.03262	-1.33073	-1.08989	-0.816908	0.338711	0.235361	-1.03278	-0.067414	0.0443313	-1.03615	0.449249	-0.259631	1.64556	-0.424096	1.029	-0.885859	-0.148849	-0.614012	-0.300642	0.19242	1.37273	-0.943285	-0.579569	-1.42647	-0.277417	-1.61156	-1.27378	0.0785365
ecoli_00189	-0.49637	0.222381	1.38262	1.69691	-0.453669	0.731792	-1.23303	0.129835	-1.87431	1.37976	-2.26405	0.262527	0.139969	-0.313824	-1.51841	-0.570027	-0.24469	0.0647068	-0.10553	0.5057	-0.518547	-0.932779	-1.25099	-0.985461	-1.0832	0.234572	0.297545	-1.22729	0.249239	-0.655514	-0.559539	0.733982	-0.44262	1.14078	-0.405327	1.20279	-0.84209	-0.334652	-0.589945	0.709657	0.111574	1.23382	-0.909622	-0.583239	-1.42448	-0.278563	-1.50764	-1.32975	0.314997
ecoli_00191	-0.362108	0.508385	1.45545	1.56324	-0.506238	0.734578	-1.3391	-0.0315139	-2.11938	1.20565	-2.10536	0.40171	0.0881153	-0.339373	-0.860899	-0.437419	0.0093225	0.195013	-0.271138	0.374942	-0.46852	-0.938416	-1.46289	-1.22639	-1.07727	0.31646	0.487593	-0.76362	-0.136002	-0.443965	-1.04701	0.660818	-0.472002	1.49568	-0.499486	1.2114	-0.774356	-0.322479	-0.518479	0.640055	0.148546	1.3321	-1.15887	-0.701873	-1.56797	-0.296119	-1.43885	-0.831277	0.391465
ecoli_00169	-0.420433	0.386966	1.40173	1.57425	-0.528074	0.761608	-1.24592	0.074125	-1.84104	1.37177	-2.3286	0.292022	0.0836705	-0.312734	-1.41276	-0.55241	-0.10817	0.0880762	-0.203157	0.439498	-0.537479	-0.914767	-1.29404	-1.17323	-1.08803	0.246847	0.290498	-0.980992	-0.173861	-0.953456	-1.10288	0.723368	-0.27495	1.49397	-0.438839	1.30002	-0.78989	-0.3758	-0.532892	0.667939	0.369254	1.19352	-0.968885	-0.612035	-1.37823	-0.30081	-1.43869	-1.32291	0.328415
ecoli_00078	-0.0268598	1.04807	1.62691	1.38771	-0.374552	0.756562	-0.731148	-0.0761052	-1.36368	1.32161	-2.41449	0.488282	0.34252	0.0715419	-1.22218	-0.710748	0.209189	0.677642	0.528217	0.834893	-0.397168	-0.753157	-1.17037	-1.85449	-0.976944	-0.0010422	0.872892	-1.7299	-0.212461	-1.60752	0.405108	0.549814	-0.280938	1.23861	-0.574703	0.57778	-1.21346	1.13651	-0.832865	0.757122	0.956238	1.69214	-1.19846	-0.295467	-1.18387	-0.186882	-0.646312	-0.939542	0.248349
ecoli_00081	-0.410116	0.811731	1.68801	1.41751	-0.49545	0.949644	-0.95559	-0.0359102	-1.97448	1.13427	-1.73339	0.406292	0.204176	-0.305364	-1.31581	-0.540616	0.606181	-0.120329	0.128497	-0.0212746	-0.556773	-0.817934	-1.40746	-1.26634	-1.06586	0.193745	0.410759	-0.599501	0.322946	-1.65264	-0.147651	0.928275	0.047531	0.61196	-0.431094	0.985375	-0.774381	-0.323093	-0.536402	0.785115	0.242667	1.25244	-1.07867	-0.674683	-1.43569	-0.248989	-1.01129	-0.849718	0.600732
ecoli_00075	-0.214921	1.06122	1.50186	1.5977	-0.424884	0.561783	-0.750372	-0.0394544	-1.60113	1.31248	-2.03812	0.46587	0.404823	0.00096388	-1.60073	-0.715075	0.0484905	0.82465	0.535449	0.97961	-0.322068	-0.72863	-1.30235	-1.76053	-0.987207	0.189305	0.514168	-1.61958	-0.281335	-1.06052	-0.559674	0.413181	-0.425412	1.379	-0.51115	-0.0595695	-1.19422	1.24381	-0.875366	0.667703	1.18376	1.33875	-1.11905	-0.302651	-1.18894	-0.208121	-1.29072	-1.25992	0.115136
ecoli_00285	-0.423284	0.0400386	1.3796	1.61394	-0.537579	0.757717	-1.37441	0.171601	-1.90638	1.4085	-1.61069	0.317541	0.10977	-0.347914	-1.51906	-0.573772	-0.120584	0.159299	-0.134382	0.509148	-0.613309	-0.894507	-1.34345	-1.22863	-1.11759	0.221275	0.474377	-1.09823	0.0567637	-1.43147	-1.09834	0.699885	-0.2319	1.73233	-0.401197	1.34354	-1.35635	-0.157482	-0.84628	0.625087	0.450691	1.17529	-0.978629	-0.603957	-1.35901	-0.298214	-1.27126	-1.46655	0.330338
ecoli_00283	-0.477399	0.271298	1.34964	1.5375	-0.56357	0.76944	-1.25003	0.24696	-1.72187	1.31159	-1.74926	0.229923	0.0931474	-0.408029	-1.4301	-0.462293	-0.222047	0.0456483	-0.515417	0.389773	-0.49604	-0.977588	-1.39581	-1.24215	-1.03849	0.201055	0.307875	-1.02747	0.27031	-1.13726	-1.13031	0.710377	-0.612014	0.472773	-0.442355	1.06919	-0.80469	-0.611909	-0.518189	0.667977	0.267548	1.26692	-0.985874	-0.56151	-1.42413	-0.266772	-1.53605	-1.56722	0.377616
ecoli_00043	-0.247819	0.837607	1.30129	1.45367	-0.537034	0.745449	-0.974131	-0.0356487	-2.02864	1.32264	-2.39442	0.403124	-0.0143118	-0.330767	-1.38754	-0.422614	-0.0437023	-0.371601	-0.556548	0.314283	-0.52205	-1.10301	-1.29658	-1.15262	-0.994837	0.101773	0.876489	-0.903008	0.172421	-0.962361	0.351807	0.564559	-0.448081	1.48795	-0.3493	1.12595	-0.962286	-0.387392	-0.734155	0.536018	0.413921	1.22008	-0.78853	-0.787377	-1.14588	-0.237767	-0.257911	-1.30114	0.207053
ecoli_00045	-0.46636	0.599533	1.28742	1.49004	-0.509453	0.790383	-0.989773	0.00612187	-2.06445	1.36718	-2.47272	0.416496	0.00491668	-0.316814	-1.31138	-0.468122	-0.424059	-0.362512	-0.572651	0.479664	-0.53242	-1.06251	-1.1765	-1.00364	-1.01233	0.156454	0.343255	-0.977877	0.0424855	-1.03377	-0.957197	0.548686	-0.373863	1.54558	-0.353591	1.38	-0.900537	-0.392229	-0.682708	0.602637	0.438799	1.33694	-0.771682	-0.770781	-1.12899	-0.242686	-1.3529	-1.54753	0.228914
ecoli_00047	-0.215064	0.822711	1.37739	1.46935	-0.535538	0.893485	-1.02062	0.0128099	-2.26963	1.30577	-2.27441	0.398887	0.00235576	-0.347473	-1.42944	-0.426435	-0.154987	-0.177897	-0.491673	0.324959	-0.525037	-1.03808	-1.33397	-1.08968	-1.06645	0.0949012	0.685624	-0.797235	0.131457	-1.05264	-0.226882	0.62819	-0.45313	1.34871	-0.367604	1.23447	-0.934043	-0.42959	-0.718812	0.599216	0.36992	1.18469	-0.776996	-0.760727	-1.20205	-0.271511	-0.786115	-1.21731	0.279668
ecoli_00041	-0.102124	1.10658	1.38118	1.26206	-0.481255	0.819649	-0.900312	0.0441637	-1.57965	1.12069	-1.71349	0.366949	0.00149591	-0.364643	-1.41937	-0.417236	0.106015	-0.154514	-0.624227	0.0854472	-0.472634	-1.09783	-1.34589	-1.24686	-0.984723	0.0175614	0.910486	-0.690005	0.327357	-0.967384	0.683514	0.571094	-0.436255	0.844433	-0.390906	0.994555	-0.949856	-0.655043	-0.716343	0.534408	0.287588	1.14624	-0.76921	-0.687115	-1.40445	-0.203574	-0.196515	-1.04337	-0.0670071
ecoli_00039	-0.337045	0.839224	1.40006	1.51809	-0.501455	0.927031	-0.994788	0.01251	-1.89585	1.43898	-2.38278	0.401224	0.0438902	-0.359332	-1.56484	-0.466557	-0.19217	-0.311545	-0.406211	0.460108	-0.547894	-1.05251	-1.22125	-1.18137	-0.994703	0.132652	0.657739	-0.856874	0.0864243	-1.14206	-0.768917	0.402119	-0.295081	1.38389	-0.471958	1.35013	-0.957564	-0.344119	-0.722639	0.624881	0.437753	1.04311	-0.714747	-0.707112	-1.20183	-0.223007	-1.08492	-1.20853	0.286243
ecoli_00050	-0.264652	1.05038	1.43231	1.58806	-0.524904	0.900287	-0.969932	0.0429487	-1.75588	1.26316	-2.26918	0.312989	-0.0398487	-0.468485	-1.39945	-0.330904	-0.147703	-0.133164	-0.424906	0.341763	-0.652686	-0.882426	-1.18396	-1.15995	-1.1292	-0.0366706	1.0409	-0.819564	0.0451206	-1.30799	0.429477	0.731035	-0.444714	0.777764	-0.33052	1.23675	-1.03696	-0.380982	-0.728466	0.574156	0.331241	1.27169	-0.8192	-0.732733	-1.18724	-0.156369	-0.242755	-1.26843	0.347609
ecoli_00052	-0.250036	1.23309	1.32291	1.51052	-0.491919	0.859649	-0.961913	0.0920371	-1.75536	1.32744	-2.43004	0.289246	-0.0441507	-0.411111	-1.352	-0.385503	-0.370942	-0.118188	-0.509595	0.44181	-0.728472	-0.999247	-1.15536	-1.0934	-1.16176	-0.00110628	1.07091	-0.925602	0.0655832	-1.16358	0.219605	0.693445	-0.401965	0.763259	-0.323837	1.19746	-1.1155	-0.339711	-0.748887	0.556045	0.318918	1.32182	-0.695908	-0.75669	-1.15425	-0.193936	-0.278984	-1.42391	0.391687
ecoli_00054	-0.128384	1.47037	1.29818	1.41401	-0.553663	0.851997	-1.06463	0.0768169	-1.54235	0.943184	-2.39559	0.275871	-0.00371404	-0.114814	-1.27756	-0.495851	-0.512552	0.163469	-0.249564	1.13039	-0.377677	-0.664692	-1.01239	-1.28817	-1.01142	-0.163117	1.33944	-1.28551	-0.0501154	-0.97484	0.492777	0.43455	-0.40881	0.718327	-0.255238	1.26372	-1.29066	0.248188	-0.980991	0.40432	0.739337	1.5319	-0.979046	-0.59984	-1.15861	-0.165273	-0.0833804	-1.45138	0.0485236
ecoli_00066	-0.0773786	0.563492	1.5427	1.21878	-0.737449	0.960102	-0.630106	0.0219971	-1.96833	0.83473	-2.24434	0.59273	-0.0510346	-0.398723	-1.54998	0.0693408	-1.17922	-1.04721	-0.218882	-0.6101	-0.481708	-1.04014	-1.34887	-0.380239	-1.01644	-1.0624	1.60965	-0.696514	0.483356	-1.93532	-0.672808	0.648935	-0.123315	-0.186996	-0.413345	1.1129	-1.15845	-0.019852	-0.97793	0.600721	-0.0773678	1.00402	-0.957349	-0.914176	-1.39285	-0.389556	-0.309401	-0.241656	0.442394
ecoli_00064	0.0870396	0.849254	1.4321	1.04254	-0.759196	0.909717	-0.519146	0.0387156	-1.73891	0.853599	-1.23277	0.541118	-0.013668	-0.40556	-1.58104	-0.0443978	-0.611572	-0.944623	-0.865171	-0.347372	-0.374563	-0.908201	-1.53549	-1.29611	-0.972935	-0.805502	1.41863	-0.503743	0.616425	-1.79824	0.479917	0.657172	-0.565774	-0.0487062	-0.440113	0.854651	-1.01948	-0.346194	-0.865439	0.470261	0.0157386	0.959402	-0.868468	-0.742544	-1.27691	-0.323291	-0.0205883	0.456943	0.271976
ecoli_00019	-0.465326	0.911652	1.31665	1.24223	-0.514564	0.794697	-0.597768	0.152604	-1.65235	0.69982	-0.775731	0.352732	0.00685501	-0.449318	-1.23546	-0.393033	-0.171351	-0.0924934	-0.620682	-0.243982	-0.214198	-1.17693	-1.40535	-1.29125	-0.863096	-0.203933	0.998725	-0.68543	0.396264	-0.972063	0.632503	0.570092	-0.548828	0.920133	-0.390682	-0.502695	-1.10802	-0.491604	-0.859247	0.386618	0.309306	1.02415	-0.81219	-0.572142	-1.13859	-0.149772	-0.128242	-1.52681	-0.507925
ecoli_00325	-0.340399	0.800651	1.63925	1.52941	-0.57213	0.817103	-0.96287	0.0327004	-1.85304	1.37401	-2.14875	0.322929	0.0783974	-0.213696	-1.42548	-0.53866	-0.0223506	0.0232726	0.0134075	0.233871	-0.479494	-0.990789	-1.24942	-0.991703	-1.03927	0.213024	0.234376	-0.937029	0.0354094	-1.33929	-0.872618	0.758165	-0.204171	1.67179	-0.501931	1.23771	-0.788787	-0.234596	-0.539081	0.749589	0.402376	1.20399	-0.902419	-0.771593	-1.45102	-0.302254	-1.35073	-1.17153	0.496231
ecoli_00142	-0.0492237	1.21831	1.2043	1.25704	-0.683797	0.726522	-0.580382	0.0454528	-2.18793	0.876096	-1.02721	0.493596	-0.0682965	-0.341006	-1.36162	-0.45658	-0.00500958	0.0595677	-0.475998	-0.0470855	-0.537093	-0.881469	-1.52352	-1.20527	-0.906004	0.272751	1.00895	-0.637644	0.409617	-0.215459	0.722946	0.504322	-0.517438	1.01354	-0.353216	1.26688	-1.14208	-0.238817	-0.780151	0.381032	0.00717227	1.17606	-1.11154	-0.802678	-1.13344	-0.30032	-0.268114	-1.15746	0.130758
ecoli_00143	-0.282972	1.17239	1.52131	1.49033	-0.360411	0.778084	-0.891653	-0.0139541	-1.87737	1.18196	-1.79027	0.488402	0.241443	-0.317211	-1.40803	-0.482588	0.630387	-0.0163827	0.112036	0.288146	-0.555136	-0.667189	-1.33358	-1.40522	-1.30484	0.0646577	0.400704	-0.377203	0.274533	-1.48021	-0.043116	0.832923	0.185835	0.523863	-0.34307	1.08607	-0.837516	-0.399224	-0.607665	0.831991	0.350956	1.12387	-0.960557	-0.58851	-1.21129	-0.128081	-0.884272	-0.678735	0.49203
ecoli_00144	-0.0155207	0.822193	1.5674	1.41038	-0.588799	0.822275	-0.692499	-0.0880844	-2.58323	0.719912	-1.6922	0.72904	0.154306	-0.368814	-1.10138	-0.540607	-0.379179	0.65303	0.892478	1.10061	-0.482018	-1.06762	-1.13362	-1.6242	0.442454	0.308694	1.32402	-1.26021	-0.505424	-0.318909	-0.114247	0.78909	-0.0211727	1.20678	-0.435648	-0.00471109	-0.847933	0.63915	-0.526295	0.578032	1.37093	1.77277	-1.25196	-0.475854	-1.37634	-0.308421	-0.469188	-1.3055	0.0821319
ecoli_00145	0.094345	0.95949	1.84917	1.58836	-0.519448	0.876802	-1.0793	-0.674661	-1.44602	0.922896	-1.45346	0.742218	0.156535	-0.153035	-1.31346	-0.746178	0.179191	0.457226	-0.80569	1.04446	-0.40939	-0.986122	-1.43242	-1.53965	-0.987506	-0.0679308	0.847516	-0.92356	-0.190627	-1.27458	0.417582	0.92948	-0.184003	-0.60208	-0.563867	1.33886	-0.782805	0.582148	-0.512436	0.866786	0.447677	1.06272	-1.36555	-0.407404	-1.11497	-0.191181	-0.187023	-1.36079	0.397927
ecoli_00457	-0.0549493	1.1035	1.51792	1.63098	-0.582411	0.78889	-0.852097	-0.0623701	-1.94163	1.00238	-1.85069	0.598913	0.271761	-0.0557949	-1.46389	-0.571303	0.0715556	0.43321	0.359057	0.945796	-0.347125	-0.816633	-1.23121	-1.39616	-0.928202	0.197485	1.57059	-1.61764	-0.136944	-1.38535	0.452958	0.598802	-0.305071	1.91928	-0.499639	0.891559	-1.09517	0.797074	-0.759025	0.655538	1.03062	1.18788	-1.11302	-0.513541	-1.28791	-0.253631	-0.13765	-1.00358	0.182708
ecoli_00840	-0.213576	1.27921	1.58828	1.35359	-0.515559	0.808833	-0.421633	-0.0593876	-1.88279	1.1474	-2.11506	0.420176	0.0309937	-0.196071	-1.16144	-0.431043	0.302515	0.00870674	-0.0498324	-0.0391161	-0.447219	-0.830278	-1.27914	-0.870796	-0.994895	0.159393	0.746264	-0.79806	0.378557	-1.4814	0.76358	0.739906	-0.113386	1.52208	-0.39669	1.19693	-0.808813	-0.0910441	-0.607606	0.645067	0.314111	0.792184	-0.956489	-0.656689	-1.50499	-0.270273	-0.0830437	1.06222	0.49198
ecoli_00838	-0.191651	1.19229	1.57567	1.44981	-0.443685	0.854993	-0.569009	-0.0349921	-2.01614	1.25173	-2.15805	0.444821	0.0477741	-0.197942	-1.18767	-0.487198	0.280598	-0.00611999	-0.0811452	0.0194785	-0.454307	-0.924773	-1.17194	-0.87216	-1.00428	0.174907	0.797792	-0.777909	0.373327	-1.43476	0.78899	0.720196	-0.156008	1.8734	-0.426173	1.19761	-0.879387	-0.0465826	-0.649936	0.677262	0.295987	0.916809	-0.957248	-0.673689	-1.51114	-0.27484	-0.1653	-0.681502	0.560726
ecoli_00211	-0.249847	0.769928	1.42291	1.41308	-0.441268	0.921495	-1.18076	0.0266322	-1.6016	1.24416	-2.10874	0.414464	-0.00468645	-0.370424	-1.32678	-0.441941	0.159736	-0.0584146	-0.235299	-0.00226534	-0.449582	-0.945481	-1.30947	-1.28667	-1.12621	0.105893	1.1191	-0.799467	0.120012	-0.955141	0.760728	0.711913	-0.595353	0.737101	-0.427676	1.16463	-0.834067	-0.417755	-0.570707	0.717337	0.372908	1.21349	-1.09429	-0.646669	-1.39452	-0.274015	-0.0148766	-0.924445	0.303158
[truncated: 124 more columns]
