# Supplementary material for: Predicting input signals of transcription factors in Escherichia coli
Source: Mol Syst Biol. 2025 Jul 16;21(10):1371–87. doi: 10.1038/s44320-025-00132-2 (PMC12494820; doi:10.1038/s44320-025-00132-2)
Supplement: Supplementary file 9 — Dataset EV7 [file 44320_2025_132_MOESM9_ESM.xlsx]

## Sheet: TFs_predicted
Dataset EV7: Predicted pairs.
TF	predicted_effectors	predicted_effectors_KEGG	has_small_molecule_signal	has_allosteric_effector	known_effector	known_effector_KEGG	known_effector_ConfidenceLevel	has_effector_detected	is_effector_detected	has_positive_effector	is_positive_effector	has_positive_effector_detected	is_positive_effector_detected	is_effector_predicted
Crp	['Glycine', 'Phosphoenolpyruvate', 'L-Xylulose, D-Xylulose, D-Xylose, L-Ribulose', 'Glycolate', 'D-Galacturonate, 3-Dehydro-L-gulonate, D-Fructuronate, D-Glucuronate, D-Tagaturonate, 5-Dehydro-D-gluconate', '2,3-Dihydroxybenzoate', '3-Phospho-D-glycerate', 'Guanine', 'D-Glucosamine 6-phosphate', "3',5'-Cyclic AMP", 'Sorbitol 6-phosphate, Galactitol 1-phosphate, D-Mannitol 1-phosphate', 'Maltose 6…	['C00037', 'C00074', 'C00312', 'C00310', 'C00181', 'C00508', 'C00160', 'C00333', 'C00618', 'C00905', 'C00191', 'C00558', 'C01062', 'C00196', 'C00197', 'C00242', 'C00352', 'C00575', 'C01096', 'C06311', 'C00644', 'C02995', 'C00689']	TRUE	TRUE	['cyclic-AMP']	['C00575']	['Weak']	TRUE	['C00575']	TRUE	['C00575']	TRUE	['C00575']	TRUE
IdnR	['L-Idonate, D-Gluconic acid']	['C00770', 'C00257']	TRUE	TRUE	['5-dehydro-D-gluconate', 'Idonate']	['C01062', 'C00770']	['Weak', 'Weak']	TRUE	['C01062', 'C00770']	TRUE	['C01062', 'C00770']	TRUE	['C01062', 'C00770']	TRUE
NrdR	['ATP, dGTP', 'GTP']	['C00002', 'C00286', 'C00044']	TRUE	TRUE	['ATP', 'dATP', 'Zn']	['C00002', 'C00131', 'C00038']	['Strong', 'Strong', 'Strong']	TRUE	['C00002']	TRUE	['C00002', 'C00131', 'C00038']	TRUE	['C00002']	TRUE
XylR	['D-Xylulose, D-Xylose', '1-Deoxy-D-xylulose 5-phosphate']	['C00310', 'C00181', 'C11437']	TRUE	TRUE	['alpha-D-xylopyranose']	['C00181']	['Strong']	TRUE	['C00181']	TRUE	['C00181']	TRUE	['C00181']	TRUE
DcuR	['(S)-Malate']	['C00149']	TRUE	FALSE	['succinate','malate'']	['C00042', 'C00149']	[]	TRUE	['C00042', 'C00149']	TRUE	['C00042', 'C00149']	TRUE	['C00042', 'C00149']	TRUE
ExuR	['D-Altronate, D-Mannonate']	['C00817', 'C00514']	TRUE	TRUE	['alpha-D-glucuronate', 'alpha-D-galacturonate']	['C00191', 'C00333']	['None', 'None']	TRUE	['C00191', 'C00333']	TRUE	['C00333']	TRUE	['C00333']	FALSE
FucR	['L-Fuculose']	['C01721']	TRUE	TRUE	['L-fuculose+1-phosphate']	['C01099']	['Weak']	TRUE	['C01099']	TRUE	['C01099']	TRUE	['C01099']	FALSE
PrpR	['Propanoyl-CoA']	['C00100']	TRUE	TRUE	['(2)-2-methylcitrate']	['C02225']	['None']	TRUE	['C02225']	TRUE	['C02225']	TRUE	['C02225']	FALSE
ArgP	['GDP', 'L-Aspartate']	['C00035', 'C00049']	TRUE	TRUE	['L-arginine', 'L-lysine']	['C00062', 'C00047']	['Strong', 'Strong']	FALSE	[]	TRUE	['C00062']	FALSE	[]
CysB	['2-Oxoglutarate', 'Glyoxylate', 'Aminoacetaldehyde']	['C00026', 'C00048', 'C06735']	TRUE	TRUE	['N-acetyl-L-serine', 'Thiosulphate', 'Sulphide']	['Cx:N-acetylserine', 'C00320', 'C00297']	['Strong', 'Strong', 'Strong']	FALSE	[]	TRUE	['Cx:N-acetylserine']	FALSE	[]
Fur	['Oxaloacetate', 'Succinate', 'D-Glucose 6-phosphate', '2-Phospho-D-glycerate, 3-Phospho-D-glycerate']	['C00036', 'C00042', 'C00092', 'C00631', 'C00197']	TRUE	TRUE	['Mn', 'Fe']	['C00034', 'C00023']	['None', 'None']	FALSE	[]	TRUE	['C00034', 'C00023']	FALSE	[]
AllR	['3-Phospho-D-glycerate']	['C00197']	TRUE	TRUE	['glyoxylate', 'allantoin']	['C00048', 'C01551']	['Strong', 'None']	TRUE	['C00048']	TRUE	['C01551']	FALSE	[]
BetI	['Betaine']	['C00719']	TRUE	TRUE	['choline']	['C00114']	['Strong']	FALSE	[]	FALSE	[]		[]
LacI	['alpha-D-Galactose, D-Glucose']	['C00984', 'C00031']	TRUE	TRUE	['allolactose']	['C00009']	['None']	FALSE	[]	FALSE	[]		[]
NsrR	['2-Oxoglutarate']	['C00026']	TRUE	TRUE	['nitric+oxide']	['C00533']	['None']	FALSE	[]	FALSE	[]		[]
DgoR	['Pyruvate', 'D-Galactonate']	['C00022', 'C00880']	TRUE	TRUE	['D-galactonate']	['C00880']	['None']	TRUE	['C00880']	FALSE	[]		[]
GlpR	['D-Fructose 1,6-bisphosphate']	['C00354']	TRUE	TRUE	['glycerol+3-phosphate', 'glycerol']	['C00093', 'C00116']	['Strong', 'None']	TRUE	['C00093', 'C00116']	FALSE	[]		[]
RutR	['3-Oxopropanoate', 'Aminoacrylate']	['C00222', 'C20253']	TRUE	TRUE	['thymine', 'uracil']	['C00178', 'C00106']	['Strong', 'Strong']	TRUE	['C00178', 'C00106']	FALSE	[]		[]
AscG	['Pyruvate', 'Phosphoenolpyruvate']	['C00022', 'C00074']	FALSE	FALSE	[]	[]	[]		[]	FALSE	[]		[]
Fis	['dGMP', 'GMP', 'N-Acetyl-D-glucosamine 6-phosphate, N-Acetyl-D-mannosamine 6-phosphate', 'L-Methionine S-oxide']	['C00362', 'C00144', 'C00357', 'C04257', 'C02989']	FALSE	FALSE	[]	[]	[]		[]	FALSE	[]		[]
GadE	['GTP', 'L-Aspartate']	['C00044', 'C00049']	FALSE	FALSE	[]	[]	[]		[]	FALSE	[]		[]
GadX	['L-Glutamine']	['C00064']	FALSE	FALSE	[]	[]	[]		[]	FALSE	[]		[]
H-NS	['Hypoxanthine']	['C00262']	FALSE	FALSE	[]	[]	[]		[]	FALSE	[]		[]
LeuO	['Pyruvate', '3-Methyl-2-oxobutanoic acid', 'alpha-Isopropylmalate, (2R,3S)-3-Isopropylmalate']	['C00022', 'C00141', 'C02504', 'C04411']	FALSE	FALSE	[]	[]	[]		[]	FALSE	[]		[]
MalI	["Maltose 6'-phosphate"]	['C02995']	FALSE	FALSE	[]	[]	[]		[]	FALSE	[]		[]
MarA	['CMP']	['C00055']	FALSE	FALSE	[]	[]	[]		[]	FALSE	[]		[]
MngR	['D-Mannose 6-phosphate', 'D-Glycerate']	['C00275', 'C00258']	FALSE	FALSE	[]	[]	[]		[]	FALSE	[]		[]
Nac	['4-Aminobutanoate', '3-Phosphonooxypyruvate']	['C00334', 'C03232']	FALSE	FALSE	[]	[]	[]		[]	FALSE	[]		[]
NanR	['N-Acetyl-D-glucosamine 6-phosphate, N-Acetyl-D-mannosamine 6-phosphate']	['C00357', 'C04257']	FALSE	FALSE	[]	[]	[]		[]	FALSE	[]		[]
OxyR	['Acetate']	['C00033']	FALSE	FALSE	[]	[]	[]		[]	FALSE	[]		[]
PepA	['L-Glutamine', 'L-Proline', 'Carbamoyl phosphate']	['C00064', 'C00148', 'C00169']	FALSE	FALSE	[]	[]	[]		[]	FALSE	[]		[]
PlaR	['(4R,5S)-4,5,6-Trihydroxy-2,3-dioxohexanoate']	['C04575']	FALSE	FALSE	[]	[]	[]		[]	FALSE	[]		[]
Rob	['Glycolate']	['C00160']	FALSE	FALSE	[]	[]	[]		[]	FALSE	[]		[]
SoxS	['CTP', 'UTP', 'Citrate, Isocitrate']	['C00063', 'C00075', 'C00158', 'C00311']	FALSE	FALSE	[]	[]	[]		[]	FALSE	[]		[]
CpxR	['2-Dehydro-3-deoxy-D-arabino-heptonate 7-phosphate']	['C04691']	FALSE	FALSE	[]	[]	[]		[]	FALSE	[]		[]
DhaR	['Phosphoenolpyruvate', 'Glycerone']	['C00074', 'C00184']	FALSE	FALSE	[]	[]	[]		[]	FALSE	[]		[]
Fnr	['L-Threonine']	['C00188']	FALSE	FALSE	[]	[]	[]		[]	FALSE	[]		[]
HypT	['L-Homoserine', 'L-Aspartate 4-semialdehyde']	['C00263', 'C00441']	FALSE	FALSE	[]	[]	[]		[]	FALSE	[]		[]
NarL	['Pyruvate']	['C00022']	FALSE	FALSE	[]	[]	[]		[]	FALSE	[]		[]
NtrC	['N2-Succinyl-L-ornithine']	['C03415']	FALSE	FALSE	[]	[]	[]		[]	FALSE	[]		[]
PhoP	['Acetate', 'Glycine', 'L-Aspartate 4-semialdehyde', 'N-Acetyl-L-glutamate 5-semialdehyde', '(Z)-3-Peroxyaminoacrylate']	['C00033', 'C00037', 'C00441', 'C01250', 'C20249']	FALSE	FALSE	[]	[]	[]		[]	FALSE	[]		[]
SoxR	['D-Erythrose 4-phosphate']	['C00279']	FALSE	FALSE	[]	[]	[]		[]	FALSE	[]		[]

## Sheet: Additional_information
TranscriptionFactors	compound_names	compound_IDs	AverageCorrelation	stability	distance	topology
AllR	3-Phospho-D-glycerate	C00197	0.319016	0.209	0
ArgP	GDP	C00035	0.305095	0.202	0	within
ArgP	L-Aspartate	C00049	0.315232	0.187	0	within
AscG	Pyruvate	C00022	0.333513	0.591	0
AscG	Phosphoenolpyruvate	C00074	0.341121	0.408	0	within
BetI	Betaine	C00719	0.319291	0.225	0	upstream
CpxR	2-Dehydro-3-deoxy-D-arabino-heptonate 7-phosphate	C04691	0.378986	0.887	0	within
Crp	Glycine	C00037	0.479067	0.994	0	within
Crp	Phosphoenolpyruvate	C00074	0.370364	0.81	0	within
Crp	L-Xylulose, D-Xylulose, D-Xylose, L-Ribulose	C00312; C00310; C00181; C00508	0.356673	0.695	0	within
Crp	Glycolate	C00160	0.350989	0.781	0	within
Crp	D-Galacturonate, 3-Dehydro-L-gulonate, D-Fructuronate, D-Glucuronate, D-Tagaturonate, 5-Dehydro-D-gluconate	C00333; C00618; C00905; C00191; C00558; C01062	0.311426	0.216	0	downstream, within
Crp	2,3-Dihydroxybenzoate	C00196	0.365589	0.841	0	within
Crp	3-Phospho-D-glycerate	C00197	0.313229	0.293	0
Crp	Guanine	C00242	0.328588	0.449	0	within
Crp	D-Glucosamine 6-phosphate	C00352	0.333697	0.455	0	within
Crp	3',5'-Cyclic AMP	C00575	0.482594	0.995	0
Crp	Sorbitol 6-phosphate, Galactitol 1-phosphate, D-Mannitol 1-phosphate	C01096; C06311; C00644	0.401997	0.966	0	within
Crp	Maltose 6-phosphate, alpha,alpha-Trehalose 6-phosphate	C02995; C00689	0.330372	0.551	0	upstream, within
CysB	2-Oxoglutarate	C00026	0.318606	0.185	0	within
CysB	Glyoxylate	C00048	0.338494	0.634	0	within
CysB	Aminoacetaldehyde	C06735	0.340364	0.618	0	within
DcuR	(S)-Malate	C00149	0.326927	0.541	0	within
DgoR	Pyruvate	C00022	0.334618	0.291	0
DgoR	D-Galactonate	C00880	0.380831	0.775	0	downstream
DhaR	Phosphoenolpyruvate	C00074	0.361625	0.79	0	downstream
DhaR	Glycerone	C00184	0.341415	0.642	0	downstream
ExuR	D-Altronate, D-Mannonate	C00817; C00514	0.314234	0.206	0	within
Fis	dGMP	C00362	0.385874	0.951	0	within
Fis	GMP	C00144	0.327013	0.436	0	within
Fis	N-Acetyl-D-glucosamine 6-phosphate, N-Acetyl-D-mannosamine 6-phosphate	C00357; C04257	0.430672	1	0	within
Fis	L-Methionine S-oxide	C02989	0.319817	0.298	0	within
Fnr	L-Threonine	C00188	0.410917	0.825	0	within
FucR	L-Fuculose	C01721	0.337326	0.432	0	within
Fur	Oxaloacetate	C00036	0.341618	0.79	0	within
Fur	Succinate	C00042	0.347899	0.771	0	within
Fur	D-Glucose 6-phosphate	C00092	0.309095	0.2	0	within
Fur	2-Phospho-D-glycerate, 3-Phospho-D-glycerate	C00631; C00197	0.374058	0.891	0	within
GadE	GTP	C00044	0.341928	0.695	0	within
GadE	L-Aspartate	C00049	0.315519	0.242	0	within
GadX	L-Glutamine	C00064	0.377818	0.9	0	downstream
GlpR	D-Fructose 1,6-bisphosphate	C00354	0.330349	0.479	0	within
H-NS	Hypoxanthine	C00262	0.370421	0.832	0	upstream
HypT	L-Homoserine	C00263	0.392564	0.947	0	within
HypT	L-Aspartate 4-semialdehyde	C00441	0.33176	0.437	0	within
IdnR	L-Idonate, D-Gluconic acid	C00770; C00257	0.368525	0.264	0	upstream, within
LacI	alpha-D-Galactose, D-Glucose	C00984; C00031	0.342287	0.662	0	upstream
LeuO	Pyruvate	C00022	0.607203	0.83	0
LeuO	3-Methyl-2-oxobutanoic acid	C00141	0.426696	0.82	0	downstream
LeuO	alpha-Isopropylmalate, (2R,3S)-3-Isopropylmalate	C02504; C04411	0.450982	0.823	0	within
MalI	Maltose 6'-phosphate	C02995	0.337474	0.62	0	upstream
MarA	CMP	C00055	0.359425	0.777	0	within
MngR	D-Mannose 6-phosphate	C00275	0.312169	0.27	0	upstream
MngR	D-Glycerate	C00258	0.31671	0.242	0	within
Nac	4-Aminobutanoate	C00334	0.366436	0.757	0	within
Nac	3-Phosphonooxypyruvate	C03232	0.325886	0.429	0	within
NanR	N-Acetyl-D-glucosamine 6-phosphate, N-Acetyl-D-mannosamine 6-phosphate	C00357; C04257	0.446174	1	0	upstream, within
NarL	Pyruvate	C00022	0.308947	0.221	0
NrdR	dGTP	C00286	0.317888	0.331	0	within
NrdR	ATP, GTP	C00002; C00044	0.328421	0.509	0	within
NsrR	2-Oxoglutarate	C00026	0.324239	0.491	0	upstream
NtrC	N2-Succinyl-L-ornithine	C03415	0.34566	0.668	0	within
OxyR	Acetate	C00033	0.308991	0.26	0	upstream
PepA	L-Glutamine	C00064	0.402962	0.813	0	downstream
PepA	L-Proline	C00148	0.374752	0.757	0	upstream
PepA	Carbamoyl phosphate	C00169	0.354756	0.681	0	upstream
PhoP	Acetate	C00033	0.3377	0.638	0	within
PhoP	Glycine	C00037	0.486483	1	0	within
PhoP	L-Aspartate 4-semialdehyde	C00441	0.337511	0.637	0	within
PhoP	N-Acetyl-L-glutamate 5-semialdehyde	C01250	0.327212	0.441	0	within
PhoP	(Z)-3-Peroxyaminoacrylate	C20249	0.337987	0.591	0	within
PlaR	(4R,5S)-4,5,6-Trihydroxy-2,3-dioxohexanoate	C04575	0.320618	0.311	0	downstream
PrpR	Propanoyl-CoA	C00100	0.315061	0.217	0	within
Rob	Glycolate	C00160	0.346159	0.781	0	within
RutR	3-Oxopropanoate	C00222	0.364219	0.752	0	within
RutR	Aminoacrylate	C20253	0.338133	0.585	0	within
SoxR	D-Erythrose 4-phosphate	C00279	0.393387	0.966	0	downstream
SoxS	CTP	C00063	0.315402	0.306	0	within
SoxS	UTP	C00075	0.328825	0.464	0	within
SoxS	Citrate, Isocitrate	C00158; C00311	0.306901	0.215	0	within, upstream
XylR	D-Xylulose, D-Xylose	C00310; C00181	0.383464	0.713	0	within, downstream
XylR	1-Deoxy-D-xylulose 5-phosphate	C11437	0.366501	0.772	0	upstream
