# Supplementary material for: Predicting input signals of transcription factors in Escherichia coli
Source: Mol Syst Biol. 2025 Jul 16;21(10):1371–87. doi: 10.1038/s44320-025-00132-2 (PMC12494820; doi:10.1038/s44320-025-00132-2)
Supplement: Supplementary file 10 — Source data Fig. 1 [file 44320_2025_132_MOESM10_ESM.zip]

Archive with 2 entries (1 files):
- Figure 1/
- Figure 1/Figure1ABCDEF.xlsx
