# Supplementary material for: Predicting input signals of transcription factors in Escherichia coli
Source: Mol Syst Biol. 2025 Jul 16;21(10):1371–87. doi: 10.1038/s44320-025-00132-2 (PMC12494820; doi:10.1038/s44320-025-00132-2)
Supplement: Supplementary file 10 — Source data Fig. 1 [file 44320_2025_132_MOESM10_ESM.zip › Figure 1/Figure1ABCDEF.xlsx]

## Sheet: 1A
condition	Main perturbation
ecoli_00001	Metabolic
ecoli_00003	Metabolic
ecoli_00005	Metabolic
ecoli_00007	Genetic
ecoli_00009	Genetic
ecoli_00011	Other
ecoli_00015	Genetic
ecoli_00017	Genetic
ecoli_00019	Metabolic
ecoli_00021	Genetic
ecoli_00023	Genetic
ecoli_00025	Genetic
ecoli_00027	Complex medium
ecoli_00029	Complex medium
ecoli_00031	Complex medium
ecoli_00033	Complex medium
ecoli_00035	Complex medium
ecoli_00037	Complex medium
ecoli_00039	Genetic
ecoli_00041	Metabolic
ecoli_00043	Genetic
ecoli_00045	Genetic
ecoli_00047	Genetic
ecoli_00049	Metabolic
ecoli_00050	Metabolic
ecoli_00052	Metabolic
ecoli_00054	Metabolic
ecoli_00056	Metabolic
ecoli_00058	Metabolic
ecoli_00060	Metabolic
ecoli_00062	Metabolic
ecoli_00064	Metabolic
ecoli_00066	Genetic
ecoli_00068	Metabolic
ecoli_00073	Other
ecoli_00075	Metabolic
ecoli_00078	Genetic
ecoli_00079	Genetic
ecoli_00080	Genetic
ecoli_00081	Genetic
ecoli_00082	Metabolic
ecoli_00084	Metabolic
ecoli_00086	Genetic
ecoli_00088	Genetic
ecoli_00090	Genetic
ecoli_00092	Metabolic
ecoli_00093	Metabolic
ecoli_00094	Complex medium
ecoli_00096	Genetic
ecoli_00097	Genetic
ecoli_00098	Complex medium
ecoli_00100	Genetic
ecoli_00101	Genetic
ecoli_00103	Complex medium
ecoli_00105	Metabolic
ecoli_00106	Metabolic
ecoli_00108	Genetic
ecoli_00110	Genetic
ecoli_00113	Genetic
ecoli_00116	Genetic
ecoli_00119	Genetic
ecoli_00122	Genetic
ecoli_00125	Evolved
ecoli_00126	Evolved
ecoli_00127	Evolved
ecoli_00128	Evolved
ecoli_00129	Evolved
ecoli_00130	Evolved
ecoli_00131	Evolved
ecoli_00132	Other
ecoli_00133	Evolved
ecoli_00134	Evolved
ecoli_00135	Evolved
ecoli_00136	Evolved
ecoli_00137	Evolved
ecoli_00138	Evolved
ecoli_00139	Evolved
ecoli_00140	Evolved
ecoli_00141	Evolved
ecoli_00142	Metabolic
ecoli_00143	Metabolic
ecoli_00144	Metabolic
ecoli_00145	Metabolic
ecoli_00146	Evolved
ecoli_00147	Evolved
ecoli_00148	Evolved
ecoli_00149	Evolved
ecoli_00150	Evolved
ecoli_00151	Evolved
ecoli_00152	Evolved
ecoli_00153	Evolved
ecoli_00154	Evolved
ecoli_00155	Evolved
ecoli_00157	Evolved
ecoli_00158	Evolved
ecoli_00159	Evolved
ecoli_00160	Evolved
ecoli_00169	Metabolic
ecoli_00173	Metabolic
ecoli_00175	Metabolic
ecoli_00177	Metabolic
ecoli_00179	Metabolic
ecoli_00181	Metabolic
ecoli_00183	Other
ecoli_00185	Metabolic
ecoli_00187	Metabolic
ecoli_00189	Metabolic
ecoli_00191	Metabolic
ecoli_00195	Genetic
ecoli_00197	Metabolic
ecoli_00199	Metabolic
ecoli_00201	Genetic
ecoli_00203	Genetic
ecoli_00205	Genetic
ecoli_00207	Genetic
ecoli_00209	Other
ecoli_00211	Other
ecoli_00213	Genetic
ecoli_00215	Genetic
ecoli_00217	Genetic
ecoli_00219	Genetic
ecoli_00221	Genetic
ecoli_00223	Genetic
ecoli_00225	Genetic
ecoli_00227	Metabolic
ecoli_00229	Evolved
ecoli_00231	Evolved
ecoli_00233	Evolved
ecoli_00235	Evolved
ecoli_00237	Evolved
ecoli_00239	Evolved
ecoli_00241	Evolved
ecoli_00242	Evolved
ecoli_00244	Evolved
ecoli_00246	Evolved
ecoli_00248	Evolved
ecoli_00249	Evolved
ecoli_00251	Evolved
ecoli_00253	Evolved
ecoli_00255	Evolved
ecoli_00257	Evolved
ecoli_00259	Evolved
ecoli_00261	Evolved
ecoli_00263	Genetic
ecoli_00265	Genetic
ecoli_00267	Evolved
ecoli_00269	Evolved
ecoli_00271	Evolved
ecoli_00273	Evolved
ecoli_00275	Evolved
ecoli_00277	Evolved
ecoli_00279	Metabolic
ecoli_00281	Metabolic
ecoli_00283	Metabolic
ecoli_00285	Metabolic
ecoli_00287	Genetic
ecoli_00289	Evolved
ecoli_00291	Evolved
ecoli_00293	Evolved
ecoli_00295	Evolved
ecoli_00297	Evolved
ecoli_00299	Genetic
ecoli_00301	Evolved
ecoli_00303	Evolved
ecoli_00305	Evolved
ecoli_00307	Evolved
ecoli_00309	Evolved
ecoli_00311	Evolved
ecoli_00313	Evolved
ecoli_00315	Evolved
ecoli_00317	Evolved
ecoli_00319	Evolved
ecoli_00321	Evolved
ecoli_00323	Metabolic
ecoli_00325	Metabolic
ecoli_00327	Evolved
ecoli_00329	Evolved
ecoli_00331	Evolved
ecoli_00333	Evolved
ecoli_00335	Evolved
ecoli_00337	Evolved
ecoli_00339	Evolved
ecoli_00341	Evolved
ecoli_00343	Evolved
ecoli_00345	Evolved
ecoli_00347	Evolved
ecoli_00349	Evolved
ecoli_00351	Evolved
ecoli_00353	Evolved
ecoli_00355	Evolved
ecoli_00357	Evolved
ecoli_00359	Evolved
ecoli_00361	Evolved
ecoli_00363	Metabolic
ecoli_00365	Complex medium
ecoli_00367	Complex medium
ecoli_00369	Metabolic
ecoli_00371	Complex medium
ecoli_00373	Complex medium
ecoli_00375	Metabolic
ecoli_00377	Complex medium
ecoli_00379	Complex medium
ecoli_00381	Metabolic
ecoli_00383	Complex medium
ecoli_00385	Complex medium
ecoli_00387	Metabolic
ecoli_00389	Complex medium
ecoli_00391	Complex medium
ecoli_00393	Evolved
ecoli_00395	Evolved
ecoli_00397	Evolved
ecoli_00399	Evolved
ecoli_00401	Evolved
ecoli_00403	Evolved
ecoli_00405	Evolved
ecoli_00407	Evolved
ecoli_00409	Evolved
ecoli_00411	Evolved
ecoli_00413	Evolved
ecoli_00415	Evolved
ecoli_00417	Evolved
ecoli_00419	Evolved
ecoli_00421	Evolved
ecoli_00423	Evolved
ecoli_00425	Evolved
ecoli_00427	Evolved
ecoli_00429	Evolved
ecoli_00431	Evolved
ecoli_00433	Evolved
ecoli_00435	Evolved
ecoli_00437	Evolved
ecoli_00439	Evolved
ecoli_00441	Evolved
ecoli_00443	Evolved
ecoli_00445	Evolved
ecoli_00447	Evolved
ecoli_00449	Evolved
ecoli_00451	Evolved
ecoli_00453	Evolved
ecoli_00455	Genetic
ecoli_00457	Genetic
ecoli_00459	Genetic
ecoli_00461	Complex medium
ecoli_00463	Complex medium
ecoli_00465	Complex medium
ecoli_00467	Complex medium
ecoli_00469	Complex medium
ecoli_00471	Complex medium
ecoli_00473	Complex medium
ecoli_00475	Complex medium
ecoli_00477	Complex medium
ecoli_00479	Complex medium
ecoli_00481	Complex medium
ecoli_00483	Genetic
ecoli_00485	Complex medium
ecoli_00487	Complex medium
ecoli_00489	Complex medium
ecoli_00491	Complex medium
ecoli_00493	Complex medium
ecoli_00495	Complex medium
ecoli_00497	Complex medium
ecoli_00499	Complex medium
ecoli_00501	Complex medium
ecoli_00503	Complex medium
ecoli_00505	Complex medium
ecoli_00507	Metabolic
ecoli_00509	Metabolic
ecoli_00511	Complex medium
ecoli_00513	Complex medium
ecoli_00515	Complex medium
ecoli_00517	Evolved
ecoli_00519	Evolved
ecoli_00521	Evolved
ecoli_00524	Evolved
ecoli_00528	Evolved
ecoli_00530	Evolved
ecoli_00532	Evolved
ecoli_00536	Evolved
ecoli_00538	Evolved
ecoli_00540	Evolved
ecoli_00542	Evolved
ecoli_00544	Evolved
ecoli_00546	Evolved
ecoli_00548	Evolved
ecoli_00550	Evolved
ecoli_00552	Evolved
ecoli_00554	Evolved
ecoli_00556	Evolved
ecoli_00558	Evolved
ecoli_00560	Evolved
ecoli_00562	Evolved
ecoli_00564	Evolved
ecoli_00566	Evolved
ecoli_00570	Evolved
ecoli_00572	Evolved
ecoli_00574	Evolved
ecoli_00576	Evolved
ecoli_00580	Evolved
ecoli_00582	Evolved
ecoli_00584	Evolved
ecoli_00588	Evolved
ecoli_00590	Evolved
ecoli_00592	Evolved
ecoli_00594	Evolved
ecoli_00596	Evolved
ecoli_00600	Evolved
ecoli_00602	Evolved
ecoli_00604	Evolved
ecoli_00606	Evolved
ecoli_00608	Evolved
ecoli_00610	Evolved
ecoli_00612	Evolved
ecoli_00614	Evolved
ecoli_00616	Evolved
ecoli_00618	Evolved
ecoli_00620	Evolved
ecoli_00622	Heterologous
ecoli_00624	Heterologous
ecoli_00626	Heterologous
ecoli_00628	Heterologous
ecoli_00630	Heterologous
ecoli_00632	Heterologous
ecoli_00634	Heterologous
ecoli_00636	Heterologous
ecoli_00638	Heterologous
ecoli_00640	Heterologous
ecoli_00642	Heterologous
ecoli_00644	Heterologous
ecoli_00646	Heterologous
ecoli_00648	Heterologous
ecoli_00650	Heterologous
ecoli_00652	Heterologous
ecoli_00654	Heterologous
ecoli_00656	Heterologous
ecoli_00658	Heterologous
ecoli_00660	Heterologous
ecoli_00662	Heterologous
ecoli_00664	Heterologous
ecoli_00666	Heterologous
ecoli_00668	Heterologous
ecoli_00670	Heterologous
ecoli_00672	Heterologous
ecoli_00674	Heterologous
ecoli_00676	Heterologous
ecoli_00678	Heterologous
ecoli_00680	Heterologous
ecoli_00682	Heterologous
ecoli_00684	Heterologous
ecoli_00686	Heterologous
ecoli_00688	Heterologous
ecoli_00690	Heterologous
ecoli_00692	Heterologous
ecoli_00694	Heterologous
ecoli_00696	Heterologous
ecoli_00698	Heterologous
ecoli_00700	Heterologous
ecoli_00702	Heterologous
ecoli_00704	Heterologous
ecoli_00706	Heterologous
ecoli_00708	Heterologous
ecoli_00710	Heterologous
ecoli_00712	Heterologous
ecoli_00714	Metabolic
ecoli_00716	Evolved
ecoli_00718	Evolved
ecoli_00720	Evolved
ecoli_00722	Evolved
ecoli_00724	Evolved
ecoli_00728	Evolved
ecoli_00730	Evolved
ecoli_00733	Evolved
ecoli_00735	Evolved
ecoli_00737	Evolved
ecoli_00739	Evolved
ecoli_00741	Evolved
ecoli_00743	Evolved
ecoli_00745	Evolved
ecoli_00747	Evolved
ecoli_00750	Evolved
ecoli_00752	Evolved
ecoli_00754	Evolved
ecoli_00756	Evolved
ecoli_00758	Evolved
ecoli_00759	Evolved
ecoli_00761	Evolved
ecoli_00763	Evolved
ecoli_00765	Evolved
ecoli_00767	Evolved
ecoli_00769	Evolved
ecoli_00771	Evolved
ecoli_00773	Evolved
ecoli_00775	Evolved
ecoli_00777	Evolved
ecoli_00779	Evolved
ecoli_00781	Evolved
ecoli_00783	Evolved
ecoli_00785	Evolved
ecoli_00787	Evolved
ecoli_00789	Evolved
ecoli_00791	Evolved
ecoli_00793	Evolved
ecoli_00795	Evolved
ecoli_00797	Metabolic
ecoli_00799	Genetic
ecoli_00818	Metabolic
ecoli_00820	Genetic
ecoli_00822	Genetic
ecoli_00824	Genetic
ecoli_00826	Genetic
ecoli_00828	Genetic
ecoli_00830	Complex medium
ecoli_00832	Genetic
ecoli_00834	Metabolic
ecoli_00836	Metabolic
ecoli_00838	Metabolic
ecoli_00840	Metabolic
ecoli_00842	Genetic
ecoli_00844	Genetic

## Sheet: 1B
condition	PC1	PC2
ecoli_00001	5.22105	-13.5167
ecoli_00003	51.6921	-4.98352
ecoli_00005	6.72785	-12.3921
ecoli_00007	49.6608	-3.18215
ecoli_00009	19.7378	-16.8636
ecoli_00011	22.4252	-6.82511
ecoli_00015	17.5576	-3.16953
ecoli_00017	20.0747	-7.08282
ecoli_00019	50.9166	2.69306
ecoli_00021	43.2689	1.28328
ecoli_00023	48.0441	-2.57224
ecoli_00025	51.5876	5.86194
ecoli_00039	-15.5189	-22.8088
ecoli_00041	37.0057	-9.15339
ecoli_00043	10.3391	-22.2482
ecoli_00045	-24.2397	-32.2867
ecoli_00047	4.53603	-26.2265
ecoli_00049	30.1453	-5.5798
ecoli_00050	5.68642	-9.13461
ecoli_00052	7.39526	-14.7315
ecoli_00054	6.71275	40.073
ecoli_00056	-1.35088	-1.38461
ecoli_00058	-22.7824	-11.1214
ecoli_00060	3.65718	-9.67593
ecoli_00062	-6.19105	-8.18101
ecoli_00064	54.342	-0.271602
ecoli_00066	34.6491	-6.53109
ecoli_00068	-2.39328	1.77533
ecoli_00073	-36.8006	30.436
ecoli_00075	-37.6885	58.4776
ecoli_00078	-19.6655	60.3989
ecoli_00079	-46.8061	32.367
ecoli_00080	-7.36261	4.30406
ecoli_00081	-18.7596	-1.43429
ecoli_00082	6.46439	-2.25032
ecoli_00084	-2.15068	-7.94099
ecoli_00086	20.7075	-2.49019
ecoli_00088	29.2635	-12.8179
ecoli_00090	13.2765	-12.7176
ecoli_00092	5.46804	5.09828
ecoli_00093	15.5314	-5.67345
ecoli_00096	7.75472	1.56045
ecoli_00097	8.60696	-1.17669
ecoli_00100	1.43562	-14.135
ecoli_00101	-11.702	-30.876
ecoli_00105	-18.0739	-13.467
ecoli_00106	-27.4886	-16.9376
ecoli_00108	15.0239	24.775
ecoli_00110	15.8574	-11.0673
ecoli_00113	-17.5339	42.1709
ecoli_00116	36.2571	-3.45267
ecoli_00119	34.3884	-7.9792
ecoli_00122	40.5201	-16.4314
ecoli_00132	5.32088	-4.55017
ecoli_00142	23.7053	3.35983
ecoli_00143	-11.0028	-13.8157
ecoli_00144	-16.132	49.0171
ecoli_00145	-4.85563	35.815
ecoli_00169	-46.2068	-32.5228
ecoli_00173	-38.2222	4.88716
ecoli_00175	-19.0865	18.8876
ecoli_00177	33.8649	3.24702
ecoli_00179	-44.2796	-22.0407
ecoli_00181	-51.4622	-28.0932
ecoli_00183	-10.1407	11.406
ecoli_00185	-39.24	-29.5331
ecoli_00187	-26.1784	-7.58846
ecoli_00189	-47.5931	-28.7664
ecoli_00191	-30.1458	-22.0561
ecoli_00195	-51.9402	-22.9506
ecoli_00197	-43.6194	-22.4254
ecoli_00199	7.75359	4.37053
ecoli_00201	-2.03782	58.3843
ecoli_00203	2.55819	17.1536
ecoli_00205	-0.947405	55.1712
ecoli_00207	-3.92874	45.4007
ecoli_00209	14.8063	-5.24393
ecoli_00211	12.6168	-13.4596
ecoli_00213	-6.41486	59.5369
ecoli_00215	4.73714	-10.8198
ecoli_00217	11.8403	17.3615
ecoli_00219	9.59677	-10.0813
ecoli_00221	15.5221	-14.2517
ecoli_00223	5.36513	7.09092
ecoli_00225	-5.30299	58.6047
ecoli_00227	-5.15507	-12.2177
ecoli_00263	2.50803	6.03509
ecoli_00265	31.3334	-3.93652
ecoli_00279	12.424	-1.52609
ecoli_00281	-39.6265	-35.9193
ecoli_00283	-21.9334	-24.8849
ecoli_00285	-46.9681	-10.9781
ecoli_00287	-10.7749	11.9471
ecoli_00299	-45.5766	-21.6247
ecoli_00323	-42.197	-18.3336
ecoli_00325	-37.078	-15.1895
ecoli_00363	0.865867	-0.0320914
ecoli_00369	-8.29291	-2.04511
ecoli_00375	-9.76231	-9.91519
ecoli_00381	-5.77061	-5.91608
ecoli_00387	-6.01428	-13.0394
ecoli_00455	-14.1531	40.6366
ecoli_00457	-10.2395	42.6832
ecoli_00459	-11.4238	46.4826
ecoli_00483	0.0747478	22.783
ecoli_00507	-25.4471	27.9109
ecoli_00509	-26.9986	29.8748
ecoli_00714	29.6009	11.1193
ecoli_00797	9.42152	-2.50707
ecoli_00799	4.96979	2.31314
ecoli_00818	17.2206	-16.6697
ecoli_00820	10.5502	-3.88732
ecoli_00822	19.3373	-15.4574
ecoli_00824	16.768	-14.9139
ecoli_00826	13.4428	-15.1784
ecoli_00828	3.85372	-21.3048
ecoli_00832	3.37661	-12.651
ecoli_00834	3.62823	-9.41181
ecoli_00836	1.25844	-4.76088
ecoli_00838	6.29517	6.08825
ecoli_00840	12.902	0.571481
ecoli_00842	3.20406	-8.93911
ecoli_00844	-0.00430415	-9.20496

## Sheet: 1C
TF	Positive	Negative	Type
PdeL	1	0	Activator
BtsR	1	0	Activator
GcvA	0	1	Repressor
CRP-Sxy	1	0	Activator
PyrR	1	0	Activator
UhpA	1	0	Activator
AlaS	0	1	Repressor
ComR	0	1	Repressor
ZntR	1	0	Activator
YeiL	1	0	Activator
YhaJ	1	0	Activator
YqhC	1	0	Activator
AidB	0	1	Repressor
YefM	0	2	Repressor
CspA	2	0	Activator
EbgR	0	2	Repressor
EnvR	0	2	Repressor
EnvY	2	0	Activator
FabR	0	2	Repressor
FeaR	2	0	Activator
HicB	0	2	Repressor
HigA	0	2	Repressor
HigBA	0	2	Repressor
LysR	1	1	Dual
MurR	0	2	Repressor
NfeR	0	2	Repressor
NimR	0	2	Repressor
PutA	0	2	Repressor
RclR	2	0	Activator
RhaR	2	0	Activator
RtcR	2	0	Activator
TreR	0	2	Repressor
YefM-YoeB	0	2	Repressor
XapR	2	0	Activator
KdgR	0	2	Repressor
AccB	0	2	Repressor
IlvY	1	1	Dual
Ada	2	0	Activator
MalI	0	3	Repressor
NemR	0	3	Repressor
ArsR	0	3	Repressor
BolA	0	3	Repressor
DsdC	2	1	Dual
MazE-MazF	0	3	Repressor
DinJ-YafQ	0	3	Repressor
AllS	3	0	Activator
MazE	0	3	Repressor
ZraR	3	0	Activator
CadC	3	0	Activator
RelB-RelE	0	3	Repressor
RelB	0	3	Repressor
RcnR	0	3	Repressor
MarR	0	3	Repressor
UvrY	3	0	Activator
PepA	0	3	Repressor
KdpE	3	0	Activator
LacI	0	3	Repressor
NorR	2	1	Dual
MngR	0	3	Repressor
MntR	1	3	Dual
BluR	0	4	Repressor
BetI	0	4	Repressor
UidR	0	4	Repressor
TtdR	4	0	Activator
MetR	3	1	Dual
AsnC	1	3	Dual
IclR	0	4	Repressor
DhaR	3	1	Dual
CynR	3	1	Dual
AtoC	4	0	Activator
SutR	0	4	Repressor
NadR	0	4	Repressor
HipAB	0	5	Repressor
HdfR	3	2	Dual
GlrR	5	0	Activator
LrhA	3	2	Dual
GlaR	0	5	Repressor
BirA	0	5	Repressor
MprA	0	5	Repressor
YgbI	0	5	Repressor
CreB	2	3	Dual
PrpR	4	1	Dual
CecR	0	5	Repressor
CsqR	0	5	Repressor
DgoR	0	5	Repressor
DicA	0	5	Repressor
AscG	0	5	Repressor
GadW	3	3	Dual
StpA	0	6	Repressor
DeoR	0	6	Repressor
McbR	5	1	Dual
HipB	0	6	Repressor
MhpR	6	0	Activator
RhaS	6	0	Activator
NikR	0	6	Repressor
HcaR	5	1	Dual
AlsR	0	6	Repressor
GalR	0	6	Repressor
GalS	0	6	Repressor
GatR	0	6	Repressor
YieP	0	6	Repressor
SdiA	4	2	Dual
Zur	0	6	Repressor
DnaA	1	6	Dual
IdnR	5	2	Dual
SrlR	0	7	Repressor
PspF	6	1	Dual
CueR	2	5	Dual
FucR	7	0	Activator
PgrR	0	7	Repressor
TdcR	7	0	Activator
TdcA	7	0	Activator
SgrR	3	4	Dual
NhaR	7	0	Activator
GutM	7	0	Activator
UlaR	0	7	Repressor
GlcC	6	1	Dual
SoxR	7	1	Dual
MqsA	0	8	Repressor
PuuR	0	8	Repressor
EcpR	2	6	Dual
XylR	7	1	Dual
HU	0	8	Repressor
BaeR	8	0	Activator
AdiY	8	0	Activator
LsrR	0	9	Repressor
ExuR	0	9	Repressor
AllR	0	9	Repressor
UxuR	0	9	Repressor
Cbl	9	0	Activator
GadE-RcsB	9	0	Activator
GlpR	0	9	Repressor
NrdR	0	9	Repressor
CaiF	9	0	Activator
CdaR	9	0	Activator
RbsR	1	8	Dual
AppY	9	0	Activator
DcuR	9	0	Activator
YjjQ	0	10	Repressor
PlaR	0	10	Repressor
AcrR	0	10	Repressor
AgaR	0	10	Repressor
RstA	5	5	Dual
AraC	6	4	Dual
MlrA	10	0	Activator
Mlc	0	10	Repressor
MalT	10	0	Activator
NanR	1	10	Dual
TyrR	2	9	Dual
DpiA	10	1	Dual
TorR	8	3	Dual
QseB	11	0	Activator
TrpR	0	11	Repressor
RcdA	9	2	Dual
HyfR	12	0	Activator
HprR	7	5	Dual
CusR	12	0	Activator
GntR	0	12	Repressor
BasR	11	2	Dual
CytR	0	13	Repressor
HypT	8	5	Dual
ArgP	13	1	Dual
PaaX	0	14	Repressor
RcsB-BglJ	15	0	Activator
MetJ	0	15	Repressor
RcsAB	10	6	Dual
LeuO	16	1	Dual
MraZ	0	17	Repressor
RutR	2	15	Dual
EvgA	18	0	Activator
YdeO	17	2	Dual
FliZ	0	20	Repressor
Nac	12	9	Dual
FadR	12	10	Dual
RcsB	22	2	Dual
Rob	24	1	Dual
CsgD	13	15	Dual
GadX	21	7	Dual
FhlA	30	0	Activator
CysB	24	7	Dual
GadE	31	0	Activator
PurR	0	32	Repressor
IscR	11	21	Dual
NagC	1	31	Dual
SlyA	34	2	Dual
NarP	18	18	Dual
ArgR	5	32	Dual
OmpR	13	24	Dual
OxyR	28	11	Dual
PdhR	5	36	Dual
SoxS	40	2	Dual
NtrC	44	0	Activator
ModE	31	15	Dual
MarA	37	10	Dual
PhoP	40	9	Dual
PhoB	48	7	Dual
LexA	0	58	Repressor
Lrp	33	32	Dual
CpxR	44	23	Dual
FliA	73	0	Activator
Cra	20	55	Dual
FlhDC	77	4	Dual
NsrR	0	82	Repressor
NarL	37	80	Dual
Fur	15	105	Dual
RpoE	124	0	Activator
RpoN	137	0	Activator
RpoH	140	0	Activator
Fis	70	80	Dual
H-NS	42	122	Dual
ArcA	48	119	Dual
IHF	136	61	Dual
Fnr	180	100	Dual
RpoS	324	0	Activator
Crp	387	82	Dual

## Sheet: 1D
sample_ID	control_ID	TF	Interaction_type	TFA_eff_rank	TFA_dif
ecoli_00173	ecoli_00169	ArgP	1	0.72549	-0.11954
ecoli_00173	ecoli_00169	ArgR	-1	0.48366	0.348357
ecoli_00029	ecoli_00169	CytR	-1	0.104575	-0.510073
ecoli_00035	ecoli_00169	CytR	-1	0.143791	-0.43168
ecoli_00175	ecoli_00169	CytR	-1	0.0980392	-0.530339
ecoli_00195	ecoli_00169	CytR	-1	0.30719	-0.29485
ecoli_00187	ecoli_00169	GalS	1	0.0130719	-1.21006
ecoli_00056	ecoli_00060	GlcC	1	0.980392	1.35445
ecoli_00082	ecoli_00060	GlcC	1	0.973856	1.33977
ecoli_00086	ecoli_00060	GlcC	1	0.960784	1.06385
ecoli_00142	ecoli_00143	GlcC	1	0.928105	0.441387
ecoli_00106	ecoli_00060	GlpR	-1	0.0980392	-2.59366
ecoli_00108	ecoli_00060	GlpR	-1	0.0915033	-2.62956
ecoli_00113	ecoli_00060	GlpR	-1	0.0588235	-2.76211
ecoli_00189	ecoli_00169	GntR	-1	0.00653595	-1.77857
ecoli_00062	ecoli_00060	IclR	-1	0.464052	-0.030358
ecoli_00191	ecoli_00169	IclR	-1	0.437908	-0.159642
ecoli_00287	ecoli_00169	IclR	-1	0.431373	-0.16348
ecoli_00469	ecoli_00143	IclR	-1	0.294118	0.0484954
ecoli_00513	ecoli_00143	IclR	-1	0.222222	-0.0313829
ecoli_00179	ecoli_00169	Lrp	1	0.869281	0.22474
ecoli_00279	ecoli_00169	MarR	-1	0.00653595	-1.44358
ecoli_00068	ecoli_00070	MetJ	-1	0.640523	0.457792
ecoli_00080	ecoli_00070	MetJ	-1	0.647059	0.477442
ecoli_00197	ecoli_00169	MetJ	-1	0.254902	-0.0681321
ecoli_00285	ecoli_00169	MetJ	-1	0.137255	-0.185948
ecoli_00279	ecoli_00169	MprA	-1	0.215686	-0.0621729
ecoli_00062	ecoli_00060	PdhR	-1	0.0588235	-0.317962
ecoli_00191	ecoli_00169	PdhR	-1	0.313725	-0.180648
ecoli_00287	ecoli_00169	PdhR	-1	0.0522876	-0.498117
ecoli_00469	ecoli_00143	PdhR	-1	0.777778	0.108212
ecoli_00513	ecoli_00143	PdhR	-1	0.647059	0.0481902
ecoli_00175	ecoli_00169	RbsR	-1	0.00653595	-0.844809
ecoli_00714	ecoli_00143	RhaS	1	0.823529	0.107948
ecoli_00191	ecoli_00169	RutR	-1	0.810458	-0.0472344
ecoli_00173	ecoli_00169	SrlR	-1	0.0261438	-2.2278
ecoli_00075	ecoli_00070	TrpR	1	0.875817	0.930491
ecoli_00078	ecoli_00070	TrpR	1	0.849673	0.738722
ecoli_00075	ecoli_00070	TyrR	1	0.679739	0.280056
ecoli_00078	ecoli_00070	TyrR	1	0.267974	0.035101
ecoli_00185	ecoli_00169	TyrR	1	0.816993	0.47322
ecoli_00189	ecoli_00169	TyrR	1	0.993464	0.815366
ecoli_00283	ecoli_00169	TyrR	1	0.986928	0.765642
ecoli_00145	ecoli_00143	XylR	1	1	2.50477

## Sheet: 1E
condition	activity	effector	TF
ecoli_00132	0.91332	no	GlpR
ecoli_00385	0.21814	no	GlpR
ecoli_00391	0.283199	no	GlpR
ecoli_00367	-0.364813	no	GlpR
ecoli_00373	0.191761	no	GlpR
ecoli_00379	0.283578	no	GlpR
ecoli_00381	0.855754	no	GlpR
ecoli_00387	0.720844	no	GlpR
ecoli_00363	0.900466	no	GlpR
ecoli_00369	0.935959	no	GlpR
ecoli_00375	0.901509	no	GlpR
ecoli_00383	-0.0595324	no	GlpR
ecoli_00389	-0.0465466	no	GlpR
ecoli_00365	0.0213406	no	GlpR
ecoli_00371	0.164468	no	GlpR
ecoli_00377	0.546969	no	GlpR
ecoli_00017	0.950573	no	GlpR
ecoli_00015	0.857706	no	GlpR
ecoli_00011	0.810417	no	GlpR
ecoli_00799	0.89732	no	GlpR
ecoli_00797	0.981847	no	GlpR
ecoli_00001	0.879729	no	GlpR
ecoli_00086	0.72908	no	GlpR
ecoli_00088	0.856207	no	GlpR
ecoli_00090	0.907407	no	GlpR
ecoli_00082	0.632248	no	GlpR
ecoli_00084	0.479893	no	GlpR
ecoli_00108	-1.74447	negative	GlpR
ecoli_00113	-1.87701	negative	GlpR
ecoli_00116	0.367964	no	GlpR
ecoli_00119	0.356161	no	GlpR
ecoli_00122	-0.511044	no	GlpR
ecoli_00105	0.731363	no	GlpR
ecoli_00106	-1.70856	negative	GlpR
ecoli_00227	1.03836	no	GlpR
ecoli_00007	0.723636	no	GlpR
ecoli_00009	0.901395	no	GlpR
ecoli_00003	0.610926	no	GlpR
ecoli_00005	0.982759	no	GlpR
ecoli_00197	1.03147	no	GlpR
ecoli_00173	0.583249	no	GlpR
ecoli_00195	0.948867	no	GlpR
ecoli_00175	0.442805	no	GlpR
ecoli_00177	0.666055	no	GlpR
ecoli_00179	0.796778	no	GlpR
ecoli_00181	0.997879	no	GlpR
ecoli_00183	0.915965	no	GlpR
ecoli_00185	1.02367	no	GlpR
ecoli_00187	0.947057	no	GlpR
ecoli_00189	0.967783	no	GlpR
ecoli_00191	0.996923	no	GlpR
ecoli_00169	1.00153	no	GlpR
ecoli_00078	1.04351	no	GlpR
ecoli_00079	0.877513	no	GlpR
ecoli_00080	0.969555	no	GlpR
ecoli_00081	1.10949	no	GlpR
ecoli_00068	0.981604	no	GlpR
ecoli_00070	0.996561	no	GlpR
ecoli_00073	1.06131	no	GlpR
ecoli_00075	0.813708	no	GlpR
ecoli_00285	0.991218	no	GlpR
ecoli_00281	0.920332	no	GlpR
ecoli_00832	0.921454	no	GlpR
ecoli_00287	0.95951	no	GlpR
ecoli_00279	0.86164	no	GlpR
ecoli_00283	1.01803	no	GlpR
ecoli_00043	0.870354	no	GlpR
ecoli_00045	0.872859	no	GlpR
ecoli_00047	0.839877	no	GlpR
ecoli_00041	0.786995	no	GlpR
ecoli_00033	0.678028	no	GlpR
ecoli_00035	0.787901	no	GlpR
ecoli_00037	0.761638	no	GlpR
ecoli_00039	1.00157	no	GlpR
ecoli_00027	0.76175	no	GlpR
ecoli_00029	0.830071	no	GlpR
ecoli_00031	0.729569	no	GlpR
ecoli_00299	1.03551	no	GlpR
ecoli_00056	0.654322	no	GlpR
ecoli_00058	0.756132	no	GlpR
ecoli_00060	0.885096	no	GlpR
ecoli_00062	0.783875	no	GlpR
ecoli_00050	0.893748	no	GlpR
ecoli_00052	0.904504	no	GlpR
ecoli_00054	0.805457	no	GlpR
ecoli_00066	0.5523	no	GlpR
ecoli_00064	0.547523	no	GlpR
ecoli_00021	0.526118	no	GlpR
ecoli_00023	0.601079	no	GlpR
ecoli_00025	0.51264	no	GlpR
ecoli_00019	0.463966	no	GlpR
ecoli_00323	0.986268	no	GlpR
ecoli_00325	1.06089	no	GlpR
ecoli_00714	-0.746462	no	GlpR
ecoli_00094	0.421919	no	GlpR
ecoli_00142	0.753798	no	GlpR
ecoli_00143	1.14228	no	GlpR
ecoli_00144	-2.06469	no	GlpR
ecoli_00145	1.02456	no	GlpR
ecoli_00455	0.752997	no	GlpR
ecoli_00457	0.760874	no	GlpR
ecoli_00459	0.786182	no	GlpR
ecoli_00461	-1.91135	no	GlpR
ecoli_00463	0.279833	no	GlpR
ecoli_00465	0.0819263	no	GlpR
ecoli_00467	-2.06427	no	GlpR
ecoli_00469	0.410539	no	GlpR
ecoli_00471	-1.76456	no	GlpR
ecoli_00473	0.140933	no	GlpR
ecoli_00475	-1.83227	no	GlpR
ecoli_00477	-2.16909	no	GlpR
ecoli_00483	0.893871	no	GlpR
ecoli_00485	0.798582	no	GlpR
ecoli_00487	-2.18303	no	GlpR
ecoli_00489	0.069092	no	GlpR
ecoli_00491	-1.97098	no	GlpR
ecoli_00493	-1.79637	no	GlpR
ecoli_00497	0.47358	no	GlpR
ecoli_00501	-2.06597	no	GlpR
ecoli_00507	0.836277	no	GlpR
ecoli_00509	0.794317	no	GlpR
ecoli_00503	-2.20649	no	GlpR
ecoli_00505	-0.097553	no	GlpR
ecoli_00511	0.858475	no	GlpR
ecoli_00513	0.422145	no	GlpR
ecoli_00515	-1.81539	no	GlpR
ecoli_00818	0.956038	no	GlpR
ecoli_00820	0.848156	no	GlpR
ecoli_00826	1.03368	no	GlpR
ecoli_00822	0.906809	no	GlpR
ecoli_00828	0.98708	no	GlpR
ecoli_00824	0.936679	no	GlpR
ecoli_00830	0.997232	no	GlpR
ecoli_00844	0.89541	no	GlpR
ecoli_00842	0.943265	no	GlpR
ecoli_00834	0.935913	no	GlpR
ecoli_00840	0.911005	no	GlpR
ecoli_00838	0.947097	no	GlpR
ecoli_00836	0.932216	no	GlpR
ecoli_00201	0.90495	no	GlpR
ecoli_00213	0.884391	no	GlpR
ecoli_00215	0.996821	no	GlpR
ecoli_00217	0.830327	no	GlpR
ecoli_00219	0.960075	no	GlpR
ecoli_00221	1.04513	no	GlpR
ecoli_00223	1.02266	no	GlpR
ecoli_00203	0.980893	no	GlpR
ecoli_00225	0.903238	no	GlpR
ecoli_00205	0.864488	no	GlpR
ecoli_00207	0.90894	no	GlpR
ecoli_00199	0.885762	no	GlpR
ecoli_00209	0.960992	no	GlpR
ecoli_00211	0.952192	no	GlpR
		negative	GlpR
		positive	GlpR
ecoli_00132	0.106027	no	MarR
ecoli_00385	-0.281251	no	MarR
ecoli_00391	-0.403681	no	MarR
ecoli_00367	-0.388376	no	MarR
ecoli_00373	-0.4999	no	MarR
ecoli_00379	-0.327923	no	MarR
ecoli_00381	0.193157	no	MarR
ecoli_00387	0.290036	no	MarR
ecoli_00363	0.227639	no	MarR
ecoli_00369	0.206403	no	MarR
ecoli_00375	0.36145	no	MarR
ecoli_00383	-0.177477	no	MarR
ecoli_00389	-0.101118	no	MarR
ecoli_00365	-0.131148	no	MarR
ecoli_00371	-0.0738653	no	MarR
ecoli_00377	-0.242144	no	MarR
ecoli_00017	0.0373771	no	MarR
ecoli_00015	0.00601534	no	MarR
ecoli_00011	0.0474485	no	MarR
ecoli_00799	-0.306397	no	MarR
ecoli_00797	-0.145239	no	MarR
ecoli_00001	0.0717673	no	MarR
ecoli_00086	0.140965	no	MarR
ecoli_00088	0.0960853	no	MarR
ecoli_00090	0.0583923	no	MarR
ecoli_00082	0.209608	no	MarR
ecoli_00084	0.111854	no	MarR
ecoli_00108	0.195952	no	MarR
ecoli_00113	0.41757	no	MarR
ecoli_00116	0.0851927	no	MarR
ecoli_00119	0.122524	no	MarR
ecoli_00122	0.0742636	no	MarR
ecoli_00105	0.134114	no	MarR
ecoli_00106	0.208158	no	MarR
ecoli_00227	-0.17436	no	MarR
ecoli_00007	0.11228	no	MarR
ecoli_00009	-0.240554	no	MarR
ecoli_00003	0.0987193	no	MarR
ecoli_00005	-0.0314755	no	MarR
ecoli_00197	-0.168966	no	MarR
ecoli_00173	0.253436	no	MarR
ecoli_00195	-0.16418	no	MarR
ecoli_00175	0.337721	no	MarR
ecoli_00177	-0.112659	no	MarR
ecoli_00179	0.109389	no	MarR
ecoli_00181	-0.0028458	no	MarR
ecoli_00183	-0.0238191	no	MarR
ecoli_00185	0.0178365	no	MarR
ecoli_00187	0.18682	no	MarR
ecoli_00189	-0.0432095	no	MarR
ecoli_00191	0.133794	no	MarR
ecoli_00169	0.0183909	no	MarR
ecoli_00078	0.444722	no	MarR
ecoli_00079	0.0730094	no	MarR
ecoli_00080	0.118108	no	MarR
ecoli_00081	-0.0197036	no	MarR
ecoli_00068	-0.176024	no	MarR
ecoli_00070	-0.023507	no	MarR
ecoli_00073	0.166753	no	MarR
ecoli_00075	0.263402	no	MarR
ecoli_00285	-0.0445262	no	MarR
ecoli_00281	-0.0565505	no	MarR
ecoli_00832	0.210093	no	MarR
ecoli_00287	0.108901	no	MarR
ecoli_00279	-1.42519	negative	MarR
ecoli_00283	-0.040272	no	MarR
ecoli_00043	-0.0430886	no	MarR
ecoli_00045	-0.0798492	no	MarR
ecoli_00047	0.162386	no	MarR
ecoli_00041	0.140418	no	MarR
ecoli_00033	0.0484528	no	MarR
ecoli_00035	0.0660814	no	MarR
ecoli_00037	0.112863	no	MarR
ecoli_00039	0.0387188	no	MarR
ecoli_00027	0.115603	no	MarR
ecoli_00029	0.127179	no	MarR
ecoli_00031	0.186131	no	MarR
ecoli_00299	0.00291875	no	MarR
ecoli_00056	0.0502173	no	MarR
ecoli_00058	0.043181	no	MarR
ecoli_00060	-0.134846	no	MarR
ecoli_00062	0.158564	no	MarR
ecoli_00050	0.0666984	no	MarR
ecoli_00052	0.0773668	no	MarR
ecoli_00054	0.0633334	no	MarR
ecoli_00066	0.00253813	no	MarR
ecoli_00064	0.249403	no	MarR
ecoli_00021	0.0797003	no	MarR
ecoli_00023	0.245844	no	MarR
ecoli_00025	0.332238	no	MarR
ecoli_00019	0.0691874	no	MarR
ecoli_00323	0.0497718	no	MarR
ecoli_00325	0.0989402	no	MarR
ecoli_00714	0.328831	no	MarR
ecoli_00094	0.100503	no	MarR
ecoli_00142	0.154097	no	MarR
ecoli_00143	0.1478	no	MarR
ecoli_00144	0.290491	no	MarR
ecoli_00145	0.595451	no	MarR
ecoli_00455	0.259918	no	MarR
ecoli_00457	0.219371	no	MarR
ecoli_00459	0.348943	no	MarR
ecoli_00461	-0.0616532	no	MarR
ecoli_00463	0.265463	no	MarR
ecoli_00465	0.347036	no	MarR
ecoli_00467	0.217528	no	MarR
ecoli_00469	0.331514	no	MarR
ecoli_00471	-0.231539	no	MarR
ecoli_00473	0.249414	no	MarR
ecoli_00475	-0.112998	no	MarR
ecoli_00477	0.21775	no	MarR
ecoli_00483	0.237586	no	MarR
ecoli_00485	0.00417709	no	MarR
ecoli_00487	-0.644118	no	MarR
ecoli_00489	0.092609	no	MarR
ecoli_00491	0.021801	no	MarR
ecoli_00493	-0.159287	no	MarR
ecoli_00497	0.33365	no	MarR
ecoli_00501	-0.116357	no	MarR
ecoli_00507	0.250245	no	MarR
ecoli_00509	0.26768	no	MarR
ecoli_00503	-0.600928	no	MarR
ecoli_00505	-0.247962	no	MarR
ecoli_00511	0.0968149	no	MarR
ecoli_00513	0.303262	no	MarR
ecoli_00515	-0.265452	no	MarR
ecoli_00818	0.077974	no	MarR
ecoli_00820	0.109976	no	MarR
ecoli_00826	0.0208102	no	MarR
ecoli_00822	0.0604008	no	MarR
ecoli_00828	-0.0119393	no	MarR
ecoli_00824	0.097734	no	MarR
ecoli_00830	0.0839934	no	MarR
ecoli_00844	-0.0116588	no	MarR
ecoli_00842	0.0151715	no	MarR
ecoli_00834	0.0218298	no	MarR
ecoli_00840	0.0252838	no	MarR
ecoli_00838	0.0512159	no	MarR
ecoli_00836	0.0294216	no	MarR
ecoli_00201	0.358413	no	MarR
ecoli_00213	0.286459	no	MarR
ecoli_00215	-0.00546849	no	MarR
ecoli_00217	0.198914	no	MarR
ecoli_00219	-0.0535874	no	MarR
ecoli_00221	-0.0180696	no	MarR
ecoli_00223	0.147572	no	MarR
ecoli_00203	0.219325	no	MarR
ecoli_00225	0.388454	no	MarR
ecoli_00205	0.236091	no	MarR
ecoli_00207	0.1408	no	MarR
ecoli_00199	0.0351701	no	MarR
ecoli_00209	-0.065387	no	MarR
ecoli_00211	0.00231559	no	MarR
		negative	MarR
		positive	MarR
ecoli_00132	-0.236303	no	GlcC
ecoli_00385	-0.862955	no	GlcC
ecoli_00391	-0.93074	no	GlcC
ecoli_00367	-0.951396	no	GlcC
ecoli_00373	-1.07574	no	GlcC
ecoli_00379	-0.928875	no	GlcC
ecoli_00381	-0.377761	no	GlcC
ecoli_00387	0.114343	no	GlcC
ecoli_00363	-0.328425	no	GlcC
ecoli_00369	-0.427241	no	GlcC
ecoli_00375	-0.348109	no	GlcC
ecoli_00383	-1.04201	no	GlcC
ecoli_00389	-0.874826	no	GlcC
ecoli_00365	-0.839823	no	GlcC
ecoli_00371	-0.89094	no	GlcC
ecoli_00377	-0.828173	no	GlcC
ecoli_00017	-0.182581	no	GlcC
ecoli_00015	-0.191776	no	GlcC
ecoli_00011	-0.218144	no	GlcC
ecoli_00799	-0.378843	no	GlcC
ecoli_00797	-0.342166	no	GlcC
ecoli_00001	-0.322863	no	GlcC
ecoli_00086	0.626144	positive	GlcC
ecoli_00088	-0.129023	no	GlcC
ecoli_00090	-0.267247	no	GlcC
ecoli_00082	0.902057	positive	GlcC
ecoli_00084	-0.123234	no	GlcC
ecoli_00108	0.40214	no	GlcC
ecoli_00113	-0.0934424	no	GlcC
ecoli_00116	0.833855	no	GlcC
ecoli_00119	0.142634	no	GlcC
ecoli_00122	-0.0452508	no	GlcC
ecoli_00105	1.2214	no	GlcC
ecoli_00106	0.527839	no	GlcC
ecoli_00227	-0.411761	no	GlcC
ecoli_00007	-0.210824	no	GlcC
ecoli_00009	-0.336433	no	GlcC
ecoli_00003	-0.0988323	no	GlcC
ecoli_00005	-0.0615109	no	GlcC
ecoli_00197	-0.505834	no	GlcC
ecoli_00173	0.116975	no	GlcC
ecoli_00195	-0.533716	no	GlcC
ecoli_00175	0.995183	no	GlcC
ecoli_00177	-0.200871	no	GlcC
ecoli_00179	-0.460968	no	GlcC
ecoli_00181	-0.449416	no	GlcC
ecoli_00183	-0.515497	no	GlcC
ecoli_00185	-0.396698	no	GlcC
ecoli_00187	0.140749	no	GlcC
ecoli_00189	-0.409107	no	GlcC
ecoli_00191	-0.277154	no	GlcC
ecoli_00169	-0.393819	no	GlcC
ecoli_00078	-0.423618	no	GlcC
ecoli_00079	-0.435836	no	GlcC
ecoli_00080	-0.565691	no	GlcC
ecoli_00081	-0.414827	no	GlcC
ecoli_00068	-0.579112	no	GlcC
ecoli_00070	-0.353288	no	GlcC
ecoli_00073	-0.528495	no	GlcC
ecoli_00075	-0.454285	no	GlcC
ecoli_00285	-0.515796	no	GlcC
ecoli_00281	-0.458174	no	GlcC
ecoli_00832	-0.324891	no	GlcC
ecoli_00287	-0.218571	no	GlcC
ecoli_00279	-0.330667	no	GlcC
ecoli_00283	-0.359576	no	GlcC
ecoli_00043	-0.230012	no	GlcC
ecoli_00045	-0.237659	no	GlcC
ecoli_00047	-0.228504	no	GlcC
ecoli_00041	-0.227756	no	GlcC
ecoli_00033	-0.104266	no	GlcC
ecoli_00035	-0.224653	no	GlcC
ecoli_00037	-0.168202	no	GlcC
ecoli_00039	-0.324434	no	GlcC
ecoli_00027	-0.314307	no	GlcC
ecoli_00029	-0.309772	no	GlcC
ecoli_00031	-0.228624	no	GlcC
ecoli_00299	-0.366591	no	GlcC
ecoli_00056	0.916745	positive	GlcC
ecoli_00058	-0.0733926	no	GlcC
ecoli_00060	-0.43771	no	GlcC
ecoli_00062	-0.409353	no	GlcC
ecoli_00050	-0.382344	no	GlcC
ecoli_00052	-0.248318	no	GlcC
ecoli_00054	-0.247969	no	GlcC
ecoli_00066	-0.153306	no	GlcC
ecoli_00064	-0.212484	no	GlcC
ecoli_00021	-0.0486247	no	GlcC
ecoli_00023	-0.233207	no	GlcC
ecoli_00025	-0.191838	no	GlcC
ecoli_00019	-0.155417	no	GlcC
ecoli_00323	-0.33836	no	GlcC
ecoli_00325	-0.27361	no	GlcC
ecoli_00714	-0.331236	no	GlcC
ecoli_00094	1.16951	no	GlcC
ecoli_00142	0.393423	positive	GlcC
ecoli_00143	-0.0479641	no	GlcC
ecoli_00144	0.252762	no	GlcC
ecoli_00145	-0.406487	no	GlcC
ecoli_00455	-0.458761	no	GlcC
ecoli_00457	-0.409093	no	GlcC
ecoli_00459	-0.43511	no	GlcC
ecoli_00461	-0.513141	no	GlcC
ecoli_00463	-0.510146	no	GlcC
ecoli_00465	0.451941	no	GlcC
ecoli_00467	-0.697153	no	GlcC
ecoli_00469	0.288182	no	GlcC
ecoli_00471	-0.463994	no	GlcC
ecoli_00473	-0.495419	no	GlcC
ecoli_00475	-0.587659	no	GlcC
ecoli_00477	-0.619394	no	GlcC
ecoli_00483	-0.33105	no	GlcC
ecoli_00485	-0.355235	no	GlcC
ecoli_00487	-0.494956	no	GlcC
ecoli_00489	-0.561021	no	GlcC
ecoli_00491	-0.662833	no	GlcC
ecoli_00493	-0.558361	no	GlcC
ecoli_00497	0.403499	no	GlcC
ecoli_00501	-0.718013	no	GlcC
ecoli_00507	-0.400835	no	GlcC
ecoli_00509	-0.427084	no	GlcC
ecoli_00503	-0.526918	no	GlcC
ecoli_00505	-0.585723	no	GlcC
ecoli_00511	-0.447907	no	GlcC
ecoli_00513	0.27595	no	GlcC
ecoli_00515	-0.723962	no	GlcC
ecoli_00818	-0.33686	no	GlcC
ecoli_00820	-0.249958	no	GlcC
ecoli_00826	-0.371851	no	GlcC
ecoli_00822	-0.265095	no	GlcC
ecoli_00828	-0.442353	no	GlcC
ecoli_00824	-0.289785	no	GlcC
ecoli_00830	-0.329941	no	GlcC
ecoli_00844	-0.376079	no	GlcC
ecoli_00842	-0.306537	no	GlcC
ecoli_00834	-0.271798	no	GlcC
ecoli_00840	-0.290891	no	GlcC
ecoli_00838	-0.314633	no	GlcC
ecoli_00836	-0.338868	no	GlcC
ecoli_00201	-0.343105	no	GlcC
ecoli_00213	-0.377231	no	GlcC
ecoli_00215	-0.296774	no	GlcC
ecoli_00217	-0.256663	no	GlcC
ecoli_00219	-0.342732	no	GlcC
ecoli_00221	-0.326201	no	GlcC
ecoli_00223	-0.261456	no	GlcC
ecoli_00203	-0.311907	no	GlcC
ecoli_00225	-0.335409	no	GlcC
ecoli_00205	-0.291974	no	GlcC
ecoli_00207	-0.42333	no	GlcC
ecoli_00199	-0.287129	no	GlcC
ecoli_00209	-0.352244	no	GlcC
ecoli_00211	-0.349778	no	GlcC
		negative	GlcC
		positive	GlcC
ecoli_00132	-0.870685	no	XylR
ecoli_00385	-0.794475	no	XylR
ecoli_00391	-0.94379	no	XylR
ecoli_00367	-0.828639	no	XylR
ecoli_00373	-0.750114	no	XylR
ecoli_00379	-0.895914	no	XylR
ecoli_00381	-0.877228	no	XylR
ecoli_00387	-0.836619	no	XylR
ecoli_00363	-0.781969	no	XylR
ecoli_00369	-0.728106	no	XylR
ecoli_00375	-0.872695	no	XylR
ecoli_00383	-0.86551	no	XylR
ecoli_00389	-0.759972	no	XylR
ecoli_00365	-0.756958	no	XylR
ecoli_00371	-0.774457	no	XylR
ecoli_00377	-0.976291	no	XylR
ecoli_00017	-0.78869	no	XylR
ecoli_00015	-0.764722	no	XylR
ecoli_00011	-0.772766	no	XylR
ecoli_00799	-0.850446	no	XylR
ecoli_00797	-0.812275	no	XylR
ecoli_00001	-0.792076	no	XylR
ecoli_00086	-0.598604	no	XylR
ecoli_00088	-0.744344	no	XylR
ecoli_00090	-0.765051	no	XylR
ecoli_00082	-0.508445	no	XylR
ecoli_00084	-0.63965	no	XylR
ecoli_00108	-0.577318	no	XylR
ecoli_00113	-0.00462648	no	XylR
ecoli_00116	-0.744554	no	XylR
ecoli_00119	-0.737255	no	XylR
ecoli_00122	-0.804223	no	XylR
ecoli_00105	-0.666362	no	XylR
ecoli_00106	-0.578153	no	XylR
ecoli_00227	-0.734756	no	XylR
ecoli_00007	-0.715319	no	XylR
ecoli_00009	-0.748024	no	XylR
ecoli_00003	-0.742857	no	XylR
ecoli_00005	-0.734234	no	XylR
ecoli_00197	-0.79978	no	XylR
ecoli_00173	-0.577749	no	XylR
ecoli_00195	-0.734316	no	XylR
ecoli_00175	-0.0883655	no	XylR
ecoli_00177	-0.763365	no	XylR
ecoli_00179	-0.730451	no	XylR
ecoli_00181	-0.670713	no	XylR
ecoli_00183	-0.699515	no	XylR
ecoli_00185	-0.646252	no	XylR
ecoli_00187	-0.453919	no	XylR
ecoli_00189	-0.689253	no	XylR
ecoli_00191	-0.591321	no	XylR
ecoli_00169	-0.653593	no	XylR
ecoli_00078	-0.845986	no	XylR
ecoli_00079	-0.892562	no	XylR
ecoli_00080	-0.814592	no	XylR
ecoli_00081	-0.779278	no	XylR
ecoli_00068	-0.849109	no	XylR
ecoli_00070	-0.769961	no	XylR
ecoli_00073	-0.785827	no	XylR
ecoli_00075	-0.875648	no	XylR
ecoli_00285	-0.763489	no	XylR
ecoli_00281	-0.719142	no	XylR
ecoli_00832	-0.915891	no	XylR
ecoli_00287	-0.667193	no	XylR
ecoli_00279	-0.791998	no	XylR
ecoli_00283	-0.611311	no	XylR
ecoli_00043	-0.766131	no	XylR
ecoli_00045	-0.809975	no	XylR
ecoli_00047	-0.785464	no	XylR
ecoli_00041	-0.734496	no	XylR
ecoli_00033	-0.755745	no	XylR
ecoli_00035	-0.871756	no	XylR
ecoli_00037	-0.804781	no	XylR
ecoli_00039	-0.58468	no	XylR
ecoli_00027	-0.79056	no	XylR
ecoli_00029	-0.848	no	XylR
ecoli_00031	-0.838557	no	XylR
ecoli_00299	-0.763532	no	XylR
ecoli_00056	-0.592675	no	XylR
ecoli_00058	-0.660649	no	XylR
ecoli_00060	-0.729696	no	XylR
ecoli_00062	-0.64963	no	XylR
ecoli_00050	-0.77413	no	XylR
ecoli_00052	-0.841031	no	XylR
ecoli_00054	-0.744251	no	XylR
ecoli_00066	-0.842485	no	XylR
ecoli_00064	-0.806626	no	XylR
ecoli_00021	-0.739462	no	XylR
ecoli_00023	-0.670531	no	XylR
ecoli_00025	-0.651136	no	XylR
ecoli_00019	-0.697946	no	XylR
ecoli_00323	-0.623572	no	XylR
ecoli_00325	-0.684049	no	XylR
ecoli_00714	-0.682767	no	XylR
ecoli_00094	-0.141367	no	XylR
ecoli_00142	-0.613623	no	XylR
ecoli_00143	-0.666906	no	XylR
ecoli_00144	-0.566466	no	XylR
ecoli_00145	1.83786	positive	XylR
ecoli_00455	-0.781403	no	XylR
ecoli_00457	-0.780042	no	XylR
ecoli_00459	-0.766522	no	XylR
ecoli_00461	-0.338091	no	XylR
ecoli_00463	-0.401442	no	XylR
ecoli_00465	-0.231601	no	XylR
ecoli_00467	-0.62717	no	XylR
ecoli_00469	-0.260379	no	XylR
ecoli_00471	-0.322058	no	XylR
ecoli_00473	-0.451745	no	XylR
ecoli_00475	-0.731593	no	XylR
ecoli_00477	-0.634885	no	XylR
ecoli_00483	-0.80735	no	XylR
ecoli_00485	-0.788854	no	XylR
ecoli_00487	-0.324125	no	XylR
ecoli_00489	-0.594972	no	XylR
ecoli_00491	-0.504177	no	XylR
ecoli_00493	-0.700763	no	XylR
ecoli_00497	-0.330626	no	XylR
ecoli_00501	-0.733375	no	XylR
ecoli_00507	-0.847115	no	XylR
ecoli_00509	-0.859473	no	XylR
ecoli_00503	-0.35078	no	XylR
ecoli_00505	-0.634721	no	XylR
ecoli_00511	-0.907403	no	XylR
ecoli_00513	-0.314925	no	XylR
ecoli_00515	-0.702786	no	XylR
ecoli_00818	-0.727951	no	XylR
ecoli_00820	-0.735011	no	XylR
ecoli_00826	-0.652549	no	XylR
ecoli_00822	-0.760344	no	XylR
ecoli_00828	-0.753129	no	XylR
ecoli_00824	-0.732284	no	XylR
ecoli_00830	-0.72155	no	XylR
ecoli_00844	-0.757099	no	XylR
ecoli_00842	-0.735162	no	XylR
ecoli_00834	-0.720336	no	XylR
ecoli_00840	-0.729573	no	XylR
ecoli_00838	-0.710948	no	XylR
ecoli_00836	-0.722669	no	XylR
ecoli_00201	-0.71585	no	XylR
ecoli_00213	-0.772557	no	XylR
ecoli_00215	-0.717608	no	XylR
ecoli_00217	-0.760988	no	XylR
ecoli_00219	-0.77347	no	XylR
ecoli_00221	-0.728154	no	XylR
ecoli_00223	-0.699106	no	XylR
ecoli_00203	-0.740008	no	XylR
ecoli_00225	-0.746915	no	XylR
ecoli_00205	-0.752724	no	XylR
ecoli_00207	-0.780232	no	XylR
ecoli_00199	-0.748934	no	XylR
ecoli_00209	-0.729195	no	XylR
ecoli_00211	-0.742983	no	XylR

## Sheet: 1F
condition	target_gene	TF	effector	target_type	value
ecoli_00001	b2239	GlpR	no	-	4.9082
ecoli_00003	b2239	GlpR	no	-	5.32009
ecoli_00005	b2239	GlpR	no	-	4.50735
ecoli_00007	b2239	GlpR	no	-	5.39364
ecoli_00009	b2239	GlpR	no	-	4.7854
ecoli_00011	b2239	GlpR	no	-	4.98232
ecoli_00015	b2239	GlpR	no	-	4.85323
ecoli_00017	b2239	GlpR	no	-	5.1064
ecoli_00019	b2239	GlpR	no	-	5.44217
ecoli_00021	b2239	GlpR	no	-	5.29341
ecoli_00023	b2239	GlpR	no	-	5.59882
ecoli_00025	b2239	GlpR	no	-	5.63709
ecoli_00027	b2239	GlpR	no	-	5.60038
ecoli_00029	b2239	GlpR	no	-	5.00372
ecoli_00031	b2239	GlpR	no	-	5.43868
ecoli_00033	b2239	GlpR	no	-	5.78567
ecoli_00035	b2239	GlpR	no	-	5.23687
ecoli_00037	b2239	GlpR	no	-	5.69283
ecoli_00039	b2239	GlpR	no	-	4.63062
ecoli_00041	b2239	GlpR	no	-	5.30241
ecoli_00043	b2239	GlpR	no	-	4.26569
ecoli_00045	b2239	GlpR	no	-	3.98608
ecoli_00047	b2239	GlpR	no	-	4.19183
ecoli_00050	b2239	GlpR	no	-	3.82093
ecoli_00052	b2239	GlpR	no	-	4.2365
ecoli_00054	b2239	GlpR	no	-	4.77641
ecoli_00056	b2239	GlpR	no	-	5.72735
ecoli_00058	b2239	GlpR	no	-	5.84244
ecoli_00060	b2239	GlpR	no	-	5.42878
ecoli_00062	b2239	GlpR	no	-	5.46341
ecoli_00064	b2239	GlpR	no	-	4.49835
ecoli_00066	b2239	GlpR	no	-	4.44692
ecoli_00068	b2239	GlpR	no	-	5.1595
ecoli_00073	b2239	GlpR	no	-	5.08012
ecoli_00075	b2239	GlpR	no	-	5.19488
ecoli_00078	b2239	GlpR	no	-	5.55706
ecoli_00079	b2239	GlpR	no	-	5.06901
ecoli_00080	b2239	GlpR	no	-	5.20368
ecoli_00081	b2239	GlpR	no	-	5.49167
ecoli_00082	b2239	GlpR	no	-	4.89882
ecoli_00084	b2239	GlpR	no	-	4.66425
ecoli_00086	b2239	GlpR	no	-	5.41074
ecoli_00088	b2239	GlpR	no	-	5.25964
ecoli_00090	b2239	GlpR	no	-	4.46624
ecoli_00094	b2239	GlpR	no	-	5.20699
ecoli_00105	b2239	GlpR	no	-	5.15457
ecoli_00106	b2239	GlpR	negative	-	10.6159
ecoli_00108	b2239	GlpR	negative	-	7.31009
ecoli_00113	b2239	GlpR	negative	-	5.93107
ecoli_00116	b2239	GlpR	no	-	5.0047
ecoli_00119	b2239	GlpR	no	-	5.12075
ecoli_00122	b2239	GlpR	no	-	5.23786
ecoli_00132	b2239	GlpR	no	-	4.88521
ecoli_00142	b2239	GlpR	no	-	5.34623
ecoli_00143	b2239	GlpR	no	-	4.91181
ecoli_00144	b2239	GlpR	no	-	10.862
ecoli_00145	b2239	GlpR	no	-	5.50458
ecoli_00169	b2239	GlpR	no	-	4.27369
ecoli_00173	b2239	GlpR	no	-	5.21688
ecoli_00175	b2239	GlpR	no	-	5.66099
ecoli_00177	b2239	GlpR	no	-	5.45145
ecoli_00179	b2239	GlpR	no	-	4.86935
ecoli_00181	b2239	GlpR	no	-	4.22306
ecoli_00183	b2239	GlpR	no	-	5.12974
ecoli_00185	b2239	GlpR	no	-	4.4633
ecoli_00187	b2239	GlpR	no	-	5.0682
ecoli_00189	b2239	GlpR	no	-	4.28158
ecoli_00191	b2239	GlpR	no	-	4.91361
ecoli_00195	b2239	GlpR	no	-	4.31478
ecoli_00197	b2239	GlpR	no	-	5.12175
ecoli_00199	b2239	GlpR	no	-	4.95582
ecoli_00201	b2239	GlpR	no	-	5.50733
ecoli_00203	b2239	GlpR	no	-	5.08927
ecoli_00205	b2239	GlpR	no	-	5.5429
ecoli_00207	b2239	GlpR	no	-	5.30266
ecoli_00209	b2239	GlpR	no	-	5.26049
ecoli_00211	b2239	GlpR	no	-	4.91782
ecoli_00213	b2239	GlpR	no	-	5.23149
ecoli_00215	b2239	GlpR	no	-	4.74527
ecoli_00217	b2239	GlpR	no	-	5.40625
ecoli_00219	b2239	GlpR	no	-	4.67022
ecoli_00221	b2239	GlpR	no	-	5.06907
ecoli_00223	b2239	GlpR	no	-	5.39175
ecoli_00225	b2239	GlpR	no	-	5.40015
ecoli_00227	b2239	GlpR	no	-	5.04982
ecoli_00279	b2239	GlpR	no	-	5.01995
ecoli_00281	b2239	GlpR	no	-	3.53223
ecoli_00283	b2239	GlpR	no	-	5.0435
ecoli_00285	b2239	GlpR	no	-	4.64119
ecoli_00287	b2239	GlpR	no	-	5.29558
ecoli_00299	b2239	GlpR	no	-	4.9424
ecoli_00323	b2239	GlpR	no	-	4.50488
ecoli_00325	b2239	GlpR	no	-	4.57121
ecoli_00363	b2239	GlpR	no	-	4.96844
ecoli_00365	b2239	GlpR	no	-	4.743
ecoli_00367	b2239	GlpR	no	-	5.00603
ecoli_00369	b2239	GlpR	no	-	5.34777
ecoli_00371	b2239	GlpR	no	-	4.50679
ecoli_00373	b2239	GlpR	no	-	4.00687
ecoli_00375	b2239	GlpR	no	-	4.59416
ecoli_00377	b2239	GlpR	no	-	3.37587
ecoli_00379	b2239	GlpR	no	-	3.69878
ecoli_00381	b2239	GlpR	no	-	4.74884
ecoli_00383	b2239	GlpR	no	-	4.07239
ecoli_00385	b2239	GlpR	no	-	3.9546
ecoli_00387	b2239	GlpR	no	-	4.29829
ecoli_00389	b2239	GlpR	no	-	4.10623
ecoli_00391	b2239	GlpR	no	-	3.3956
ecoli_00455	b2239	GlpR	no	-	4.61789
ecoli_00457	b2239	GlpR	no	-	4.97425
ecoli_00459	b2239	GlpR	no	-	4.92799
ecoli_00461	b2239	GlpR	no	-	9.85136
ecoli_00463	b2239	GlpR	no	-	5.47765
ecoli_00465	b2239	GlpR	no	-	6.37627
ecoli_00467	b2239	GlpR	no	-	11.7898
ecoli_00469	b2239	GlpR	no	-	6.23226
ecoli_00471	b2239	GlpR	no	-	9.83736
ecoli_00473	b2239	GlpR	no	-	5.60964
ecoli_00475	b2239	GlpR	no	-	9.87964
ecoli_00477	b2239	GlpR	no	-	12.0786
ecoli_00483	b2239	GlpR	no	-	5.07643
ecoli_00485	b2239	GlpR	no	-	5.12104
ecoli_00487	b2239	GlpR	no	-	10.6911
ecoli_00489	b2239	GlpR	no	-	5.82829
ecoli_00491	b2239	GlpR	no	-	11.7483
ecoli_00493	b2239	GlpR	no	-	10.6676
ecoli_00497	b2239	GlpR	no	-	6.34118
ecoli_00501	b2239	GlpR	no	-	11.4773
ecoli_00503	b2239	GlpR	no	-	11.1694
ecoli_00505	b2239	GlpR	no	-	7.05905
ecoli_00507	b2239	GlpR	no	-	4.90002
ecoli_00509	b2239	GlpR	no	-	4.79703
ecoli_00511	b2239	GlpR	no	-	4.95178
ecoli_00513	b2239	GlpR	no	-	6.3436
ecoli_00515	b2239	GlpR	no	-	10.9665
ecoli_00714	b2239	GlpR	no	-	6.48245
ecoli_00797	b2239	GlpR	no	-	6.00372
ecoli_00799	b2239	GlpR	no	-	6.33122
ecoli_00818	b2239	GlpR	no	-	5.21595
ecoli_00820	b2239	GlpR	no	-	5.27008
ecoli_00822	b2239	GlpR	no	-	5.07648
ecoli_00824	b2239	GlpR	no	-	5.12396
ecoli_00826	b2239	GlpR	no	-	5.43677
ecoli_00828	b2239	GlpR	no	-	4.99715
ecoli_00832	b2239	GlpR	no	-	4.55977
ecoli_00834	b2239	GlpR	no	-	4.94794
ecoli_00836	b2239	GlpR	no	-	4.70794
ecoli_00838	b2239	GlpR	no	-	4.91088
ecoli_00840	b2239	GlpR	no	-	5.02995
ecoli_00842	b2239	GlpR	no	-	4.91815
ecoli_00844	b2239	GlpR	no	-	4.56272
ecoli_00001	b2240	GlpR	no	-	1.7909
ecoli_00003	b2240	GlpR	no	-	2.4886
ecoli_00005	b2240	GlpR	no	-	2.04497
ecoli_00007	b2240	GlpR	no	-	2.03471
ecoli_00009	b2240	GlpR	no	-	2.33558
ecoli_00011	b2240	GlpR	no	-	1.98615
ecoli_00015	b2240	GlpR	no	-	2.16964
ecoli_00017	b2240	GlpR	no	-	1.94025
ecoli_00019	b2240	GlpR	no	-	2.62402
ecoli_00021	b2240	GlpR	no	-	2.99939
ecoli_00023	b2240	GlpR	no	-	2.98713
ecoli_00025	b2240	GlpR	no	-	2.84159
ecoli_00027	b2240	GlpR	no	-	1.81764
ecoli_00029	b2240	GlpR	no	-	1.41033
ecoli_00031	b2240	GlpR	no	-	2.678
ecoli_00033	b2240	GlpR	no	-	3.18454
ecoli_00035	b2240	GlpR	no	-	2.10458
ecoli_00037	b2240	GlpR	no	-	2.56133
ecoli_00039	b2240	GlpR	no	-	2.13455
ecoli_00041	b2240	GlpR	no	-	2.67693
ecoli_00043	b2240	GlpR	no	-	1.96705
ecoli_00045	b2240	GlpR	no	-	1.78322
ecoli_00047	b2240	GlpR	no	-	2.0602
ecoli_00050	b2240	GlpR	no	-	1.61481
ecoli_00052	b2240	GlpR	no	-	1.82424
ecoli_00054	b2240	GlpR	no	-	3.34121
ecoli_00056	b2240	GlpR	no	-	4.42427
ecoli_00058	b2240	GlpR	no	-	4.22966
ecoli_00060	b2240	GlpR	no	-	2.15141
ecoli_00062	b2240	GlpR	no	-	3.2545
ecoli_00064	b2240	GlpR	no	-	2.15778
ecoli_00066	b2240	GlpR	no	-	2.25962
ecoli_00068	b2240	GlpR	no	-	1.67922
ecoli_00073	b2240	GlpR	no	-	1.90374
ecoli_00075	b2240	GlpR	no	-	2.16663
ecoli_00078	b2240	GlpR	no	-	2.29652
ecoli_00079	b2240	GlpR	no	-	2.36292
ecoli_00080	b2240	GlpR	no	-	1.83072
ecoli_00081	b2240	GlpR	no	-	2.12816
ecoli_00082	b2240	GlpR	no	-	3.89492
ecoli_00084	b2240	GlpR	no	-	3.37929
ecoli_00086	b2240	GlpR	no	-	3.90524
ecoli_00088	b2240	GlpR	no	-	2.02232
ecoli_00090	b2240	GlpR	no	-	1.91025
ecoli_00094	b2240	GlpR	no	-	4.672
ecoli_00105	b2240	GlpR	no	-	3.47655
ecoli_00106	b2240	GlpR	negative	-	10.4999
ecoli_00108	b2240	GlpR	negative	-	5.95194
ecoli_00113	b2240	GlpR	negative	-	4.49344
ecoli_00116	b2240	GlpR	no	-	2.764
ecoli_00119	b2240	GlpR	no	-	2.37944
ecoli_00122	b2240	GlpR	no	-	3.48702
ecoli_00132	b2240	GlpR	no	-	2.69475
ecoli_00142	b2240	GlpR	no	-	2.99382
ecoli_00143	b2240	GlpR	no	-	1.4412
ecoli_00144	b2240	GlpR	no	-	10.2184
ecoli_00145	b2240	GlpR	no	-	2.17587
ecoli_00169	b2240	GlpR	no	-	2.15515
ecoli_00173	b2240	GlpR	no	-	3.91878
ecoli_00175	b2240	GlpR	no	-	3.96548
ecoli_00177	b2240	GlpR	no	-	3.01948
ecoli_00179	b2240	GlpR	no	-	2.94075
ecoli_00181	b2240	GlpR	no	-	1.57695
ecoli_00183	b2240	GlpR	no	-	2.21827
ecoli_00185	b2240	GlpR	no	-	2.00937
ecoli_00187	b2240	GlpR	no	-	2.80382
ecoli_00189	b2240	GlpR	no	-	2.39678
ecoli_00191	b2240	GlpR	no	-	2.48585
ecoli_00195	b2240	GlpR	no	-	1.88605
ecoli_00197	b2240	GlpR	no	-	2.26569
ecoli_00199	b2240	GlpR	no	-	2.49489
ecoli_00201	b2240	GlpR	no	-	2.14134
ecoli_00203	b2240	GlpR	no	-	2.06516
ecoli_00205	b2240	GlpR	no	-	2.08563
ecoli_00207	b2240	GlpR	no	-	2.37817
ecoli_00209	b2240	GlpR	no	-	2.68274
ecoli_00211	b2240	GlpR	no	-	1.89727
ecoli_00213	b2240	GlpR	no	-	2.71308
ecoli_00215	b2240	GlpR	no	-	2.06186
ecoli_00217	b2240	GlpR	no	-	1.8388
ecoli_00219	b2240	GlpR	no	-	1.998
ecoli_00221	b2240	GlpR	no	-	2.02384
ecoli_00223	b2240	GlpR	no	-	2.28922
ecoli_00225	b2240	GlpR	no	-	2.36083
ecoli_00227	b2240	GlpR	no	-	2.0197
ecoli_00279	b2240	GlpR	no	-	2.87452
ecoli_00281	b2240	GlpR	no	-	2.18086
ecoli_00283	b2240	GlpR	no	-	2.23352
ecoli_00285	b2240	GlpR	no	-	2.1145
ecoli_00287	b2240	GlpR	no	-	3.56275
ecoli_00299	b2240	GlpR	no	-	1.86353
ecoli_00323	b2240	GlpR	no	-	2.18309
ecoli_00325	b2240	GlpR	no	-	2.39251
ecoli_00363	b2240	GlpR	no	-	1.85228
ecoli_00365	b2240	GlpR	no	-	4.37286
ecoli_00367	b2240	GlpR	no	-	5.46663
ecoli_00369	b2240	GlpR	no	-	1.51801
ecoli_00371	b2240	GlpR	no	-	3.64187
ecoli_00373	b2240	GlpR	no	-	2.32192
ecoli_00375	b2240	GlpR	no	-	1.32662
ecoli_00377	b2240	GlpR	no	-	0.759612
ecoli_00379	b2240	GlpR	no	-	1.69026
ecoli_00381	b2240	GlpR	no	-	1.4829
ecoli_00383	b2240	GlpR	no	-	2.90185
ecoli_00385	b2240	GlpR	no	-	1.88789
ecoli_00387	b2240	GlpR	no	-	1.23405
ecoli_00389	b2240	GlpR	no	-	2.71819
ecoli_00391	b2240	GlpR	no	-	0.997732
ecoli_00455	b2240	GlpR	no	-	2.08378
ecoli_00457	b2240	GlpR	no	-	2.1744
ecoli_00459	b2240	GlpR	no	-	1.7642
ecoli_00461	b2240	GlpR	no	-	9.47505
ecoli_00463	b2240	GlpR	no	-	3.51742
ecoli_00465	b2240	GlpR	no	-	3.70692
ecoli_00467	b2240	GlpR	no	-	11.7279
ecoli_00469	b2240	GlpR	no	-	2.4467
ecoli_00471	b2240	GlpR	no	-	9.49183
ecoli_00473	b2240	GlpR	no	-	4.14557
ecoli_00475	b2240	GlpR	no	-	9.01588
ecoli_00477	b2240	GlpR	no	-	11.914
ecoli_00483	b2240	GlpR	no	-	1.66944
ecoli_00485	b2240	GlpR	no	-	1.11292
ecoli_00487	b2240	GlpR	no	-	10.4842
ecoli_00489	b2240	GlpR	no	-	4.93923
ecoli_00491	b2240	GlpR	no	-	11.3433
ecoli_00493	b2240	GlpR	no	-	10.4784
ecoli_00497	b2240	GlpR	no	-	2.55217
ecoli_00501	b2240	GlpR	no	-	11.3492
ecoli_00503	b2240	GlpR	no	-	11.0736
ecoli_00505	b2240	GlpR	no	-	5.55172
ecoli_00507	b2240	GlpR	no	-	1.79231
ecoli_00509	b2240	GlpR	no	-	2.15583
ecoli_00511	b2240	GlpR	no	-	1.32702
ecoli_00513	b2240	GlpR	no	-	2.80492
ecoli_00515	b2240	GlpR	no	-	10.3579
ecoli_00714	b2240	GlpR	no	-	5.87445
ecoli_00797	b2240	GlpR	no	-	1.41609
ecoli_00799	b2240	GlpR	no	-	1.74475
ecoli_00818	b2240	GlpR	no	-	2.06278
ecoli_00820	b2240	GlpR	no	-	1.85779
ecoli_00822	b2240	GlpR	no	-	1.57916
ecoli_00824	b2240	GlpR	no	-	1.44147
ecoli_00826	b2240	GlpR	no	-	1.90927
ecoli_00828	b2240	GlpR	no	-	1.89691
ecoli_00832	b2240	GlpR	no	-	1.51045
ecoli_00834	b2240	GlpR	no	-	1.87222
ecoli_00836	b2240	GlpR	no	-	1.96586
ecoli_00838	b2240	GlpR	no	-	2.06634
ecoli_00840	b2240	GlpR	no	-	2.08133
ecoli_00842	b2240	GlpR	no	-	2.00544
ecoli_00844	b2240	GlpR	no	-	1.86137
ecoli_00001	b2241	GlpR	no	-	0.781052
ecoli_00003	b2241	GlpR	no	-	1.0873
ecoli_00005	b2241	GlpR	no	-	0.711593
ecoli_00007	b2241	GlpR	no	-	0.612165
ecoli_00009	b2241	GlpR	no	-	0.858302
ecoli_00011	b2241	GlpR	no	-	1.16056
ecoli_00015	b2241	GlpR	no	-	1.15448
ecoli_00017	b2241	GlpR	no	-	0.900036
ecoli_00019	b2241	GlpR	no	-	1.20663
ecoli_00021	b2241	GlpR	no	-	1.08367
ecoli_00023	b2241	GlpR	no	-	0.94786
ecoli_00025	b2241	GlpR	no	-	0.851217
ecoli_00027	b2241	GlpR	no	-	1.24721
ecoli_00029	b2241	GlpR	no	-	1.25289
ecoli_00031	b2241	GlpR	no	-	1.50082
ecoli_00033	b2241	GlpR	no	-	2.18265
ecoli_00035	b2241	GlpR	no	-	1.34308
ecoli_00037	b2241	GlpR	no	-	1.3059
ecoli_00039	b2241	GlpR	no	-	0.703682
ecoli_00041	b2241	GlpR	no	-	0.926114
ecoli_00043	b2241	GlpR	no	-	0.490127
ecoli_00045	b2241	GlpR	no	-	0.945605
ecoli_00047	b2241	GlpR	no	-	1.05799
ecoli_00050	b2241	GlpR	no	-	1.60108
ecoli_00052	b2241	GlpR	no	-	1.46815
ecoli_00054	b2241	GlpR	no	-	3.73676
ecoli_00056	b2241	GlpR	no	-	0.50758
ecoli_00058	b2241	GlpR	no	-	1.25647
ecoli_00060	b2241	GlpR	no	-	0.988916
ecoli_00062	b2241	GlpR	no	-	1.67492
ecoli_00064	b2241	GlpR	no	-	1.13981
ecoli_00066	b2241	GlpR	no	-	0.948318
ecoli_00068	b2241	GlpR	no	-	0.940164
ecoli_00073	b2241	GlpR	no	-	1.22025
ecoli_00075	b2241	GlpR	no	-	1.46699
ecoli_00078	b2241	GlpR	no	-	1.06217
ecoli_00079	b2241	GlpR	no	-	1.67063
ecoli_00080	b2241	GlpR	no	-	0.774924
ecoli_00081	b2241	GlpR	no	-	1.14705
ecoli_00082	b2241	GlpR	no	-	1.68625
ecoli_00084	b2241	GlpR	no	-	2.24877
ecoli_00086	b2241	GlpR	no	-	1.3043
ecoli_00088	b2241	GlpR	no	-	1.15921
ecoli_00090	b2241	GlpR	no	-	1.05577
ecoli_00094	b2241	GlpR	no	-	1.41313
ecoli_00105	b2241	GlpR	no	-	1.18368
ecoli_00106	b2241	GlpR	negative	-	8.26767
ecoli_00108	b2241	GlpR	negative	-	11.3643
ecoli_00113	b2241	GlpR	negative	-	11.0889
ecoli_00116	b2241	GlpR	no	-	1.15954
ecoli_00119	b2241	GlpR	no	-	1.00137
ecoli_00122	b2241	GlpR	no	-	4.10008
ecoli_00132	b2241	GlpR	no	-	1.33477
ecoli_00142	b2241	GlpR	no	-	0.734781
ecoli_00143	b2241	GlpR	no	-	0.2129
ecoli_00144	b2241	GlpR	no	-	10.4587
ecoli_00145	b2241	GlpR	no	-	0.793978
ecoli_00169	b2241	GlpR	no	-	0.88008
ecoli_00173	b2241	GlpR	no	-	1.94268
ecoli_00175	b2241	GlpR	no	-	1.45882
ecoli_00177	b2241	GlpR	no	-	1.03865
ecoli_00179	b2241	GlpR	no	-	0.550181
ecoli_00181	b2241	GlpR	no	-	0.741747
ecoli_00183	b2241	GlpR	no	-	1.19337
ecoli_00185	b2241	GlpR	no	-	0.788061
ecoli_00187	b2241	GlpR	no	-	0.862536
ecoli_00189	b2241	GlpR	no	-	0.713559
ecoli_00191	b2241	GlpR	no	-	0.774766
ecoli_00195	b2241	GlpR	no	-	0.523433
ecoli_00197	b2241	GlpR	no	-	0.759822
ecoli_00199	b2241	GlpR	no	-	0.960204
ecoli_00201	b2241	GlpR	no	-	1.37734
ecoli_00203	b2241	GlpR	no	-	1.30805
ecoli_00205	b2241	GlpR	no	-	1.22153
ecoli_00207	b2241	GlpR	no	-	1.55046
ecoli_00209	b2241	GlpR	no	-	0.772571
ecoli_00211	b2241	GlpR	no	-	0.913876
ecoli_00213	b2241	GlpR	no	-	1.34788
ecoli_00215	b2241	GlpR	no	-	0.874942
ecoli_00217	b2241	GlpR	no	-	1.16492
ecoli_00219	b2241	GlpR	no	-	0.728929
ecoli_00221	b2241	GlpR	no	-	1.11941
ecoli_00223	b2241	GlpR	no	-	0.846719
ecoli_00225	b2241	GlpR	no	-	1.26328
ecoli_00227	b2241	GlpR	no	-	0.549315
ecoli_00279	b2241	GlpR	no	-	0.602194
ecoli_00281	b2241	GlpR	no	-	0.305533
ecoli_00283	b2241	GlpR	no	-	1.40463
ecoli_00285	b2241	GlpR	no	-	0.979979
ecoli_00287	b2241	GlpR	no	-	0.986122
ecoli_00299	b2241	GlpR	no	-	1.01963
ecoli_00323	b2241	GlpR	no	-	1.08777
ecoli_00325	b2241	GlpR	no	-	0.582758
ecoli_00363	b2241	GlpR	no	-	0.606649
ecoli_00365	b2241	GlpR	no	-	3.09732
ecoli_00367	b2241	GlpR	no	-	3.8059
ecoli_00369	b2241	GlpR	no	-	0.666711
ecoli_00371	b2241	GlpR	no	-	3.04294
ecoli_00373	b2241	GlpR	no	-	1.1463
ecoli_00375	b2241	GlpR	no	-	0.505272
ecoli_00377	b2241	GlpR	no	-	0.96058
ecoli_00379	b2241	GlpR	no	-	1.40022
ecoli_00381	b2241	GlpR	no	-	0.849813
ecoli_00383	b2241	GlpR	no	-	3.86452
ecoli_00385	b2241	GlpR	no	-	2.25487
ecoli_00387	b2241	GlpR	no	-	1.00201
ecoli_00389	b2241	GlpR	no	-	3.02337
ecoli_00391	b2241	GlpR	no	-	1.12964
ecoli_00455	b2241	GlpR	no	-	1.59229
ecoli_00457	b2241	GlpR	no	-	1.6265
ecoli_00459	b2241	GlpR	no	-	1.2053
ecoli_00461	b2241	GlpR	no	-	9.2924
ecoli_00463	b2241	GlpR	no	-	1.4654
ecoli_00465	b2241	GlpR	no	-	3.4172
ecoli_00467	b2241	GlpR	no	-	10.6517
ecoli_00469	b2241	GlpR	no	-	1.04849
ecoli_00471	b2241	GlpR	no	-	9.24919
ecoli_00473	b2241	GlpR	no	-	2.31623
ecoli_00475	b2241	GlpR	no	-	9.30133
ecoli_00477	b2241	GlpR	no	-	10.935
ecoli_00483	b2241	GlpR	no	-	1.26277
ecoli_00485	b2241	GlpR	no	-	0.845485
ecoli_00487	b2241	GlpR	no	-	9.6632
ecoli_00489	b2241	GlpR	no	-	2.31744
ecoli_00491	b2241	GlpR	no	-	8.82465
ecoli_00493	b2241	GlpR	no	-	9.29901
ecoli_00497	b2241	GlpR	no	-	0.999995
ecoli_00501	b2241	GlpR	no	-	9.51765
ecoli_00503	b2241	GlpR	no	-	9.80762
ecoli_00505	b2241	GlpR	no	-	2.14886
ecoli_00507	b2241	GlpR	no	-	1.71314
ecoli_00509	b2241	GlpR	no	-	1.69256
ecoli_00511	b2241	GlpR	no	-	1.28028
ecoli_00513	b2241	GlpR	no	-	0.534389
ecoli_00515	b2241	GlpR	no	-	8.50601
ecoli_00714	b2241	GlpR	no	-	6.30595
ecoli_00797	b2241	GlpR	no	-	0.483082
ecoli_00799	b2241	GlpR	no	-	0.986097
ecoli_00818	b2241	GlpR	no	-	0.900514
ecoli_00820	b2241	GlpR	no	-	0.907508
ecoli_00822	b2241	GlpR	no	-	0.687967
ecoli_00824	b2241	GlpR	no	-	1.08732
ecoli_00826	b2241	GlpR	no	-	1.10413
ecoli_00828	b2241	GlpR	no	-	0.916004
ecoli_00832	b2241	GlpR	no	-	0.898255
ecoli_00834	b2241	GlpR	no	-	0.995028
ecoli_00836	b2241	GlpR	no	-	0.558871
ecoli_00838	b2241	GlpR	no	-	0.686644
ecoli_00840	b2241	GlpR	no	-	0.895704
ecoli_00842	b2241	GlpR	no	-	0.94614
ecoli_00844	b2241	GlpR	no	-	0.560746
ecoli_00001	b2242	GlpR	no	-	1.37416
ecoli_00003	b2242	GlpR	no	-	1.75384
ecoli_00005	b2242	GlpR	no	-	0.981284
ecoli_00007	b2242	GlpR	no	-	1.4575
ecoli_00009	b2242	GlpR	no	-	1.0363
ecoli_00011	b2242	GlpR	no	-	1.4591
ecoli_00015	b2242	GlpR	no	-	1.19104
ecoli_00017	b2242	GlpR	no	-	1.36046
ecoli_00019	b2242	GlpR	no	-	2.13161
ecoli_00021	b2242	GlpR	no	-	1.99923
ecoli_00023	b2242	GlpR	no	-	1.58583
ecoli_00025	b2242	GlpR	no	-	1.76163
ecoli_00027	b2242	GlpR	no	-	1.70035
ecoli_00029	b2242	GlpR	no	-	1.47936
ecoli_00031	b2242	GlpR	no	-	1.49568
ecoli_00033	b2242	GlpR	no	-	1.9928
ecoli_00035	b2242	GlpR	no	-	1.40917
ecoli_00037	b2242	GlpR	no	-	0.884427
ecoli_00039	b2242	GlpR	no	-	1.2764
ecoli_00041	b2242	GlpR	no	-	1.45715
ecoli_00043	b2242	GlpR	no	-	1.47424
ecoli_00045	b2242	GlpR	no	-	1.05482
ecoli_00047	b2242	GlpR	no	-	1.35295
ecoli_00050	b2242	GlpR	no	-	1.44315
ecoli_00052	b2242	GlpR	no	-	0.936308
ecoli_00054	b2242	GlpR	no	-	2.96477
ecoli_00056	b2242	GlpR	no	-	1.89753
ecoli_00058	b2242	GlpR	no	-	1.40395
ecoli_00060	b2242	GlpR	no	-	1.48723
ecoli_00062	b2242	GlpR	no	-	1.93933
ecoli_00064	b2242	GlpR	no	-	1.71461
ecoli_00066	b2242	GlpR	no	-	1.54744
ecoli_00068	b2242	GlpR	no	-	0.672564
ecoli_00073	b2242	GlpR	no	-	1.36837
ecoli_00075	b2242	GlpR	no	-	1.71421
ecoli_00078	b2242	GlpR	no	-	1.76188
ecoli_00079	b2242	GlpR	no	-	1.44634
ecoli_00080	b2242	GlpR	no	-	1.15432
ecoli_00081	b2242	GlpR	no	-	0.994054
ecoli_00082	b2242	GlpR	no	-	1.84757
ecoli_00084	b2242	GlpR	no	-	2.31314
ecoli_00086	b2242	GlpR	no	-	1.20556
ecoli_00088	b2242	GlpR	no	-	1.17175
ecoli_00090	b2242	GlpR	no	-	1.31484
ecoli_00094	b2242	GlpR	no	-	1.78968
ecoli_00105	b2242	GlpR	no	-	0.976012
ecoli_00106	b2242	GlpR	negative	-	7.86845
ecoli_00108	b2242	GlpR	negative	-	9.16733
ecoli_00113	b2242	GlpR	negative	-	10.9714
ecoli_00116	b2242	GlpR	no	-	1.58208
ecoli_00119	b2242	GlpR	no	-	1.27789
ecoli_00122	b2242	GlpR	no	-	3.56686
ecoli_00132	b2242	GlpR	no	-	0.478856
ecoli_00142	b2242	GlpR	no	-	0.894251
ecoli_00143	b2242	GlpR	no	-	0.693099
ecoli_00144	b2242	GlpR	no	-	10.3424
ecoli_00145	b2242	GlpR	no	-	1.41161
ecoli_00169	b2242	GlpR	no	-	1.02494
ecoli_00173	b2242	GlpR	no	-	2.2959
ecoli_00175	b2242	GlpR	no	-	1.70532
ecoli_00177	b2242	GlpR	no	-	1.75932
ecoli_00179	b2242	GlpR	no	-	1.05688
ecoli_00181	b2242	GlpR	no	-	0.618055
ecoli_00183	b2242	GlpR	no	-	1.36522
ecoli_00185	b2242	GlpR	no	-	0.880241
ecoli_00187	b2242	GlpR	no	-	1.11346
ecoli_00189	b2242	GlpR	no	-	0.909911
ecoli_00191	b2242	GlpR	no	-	1.00793
ecoli_00195	b2242	GlpR	no	-	1.29516
ecoli_00197	b2242	GlpR	no	-	0.675855
ecoli_00199	b2242	GlpR	no	-	1.00017
ecoli_00201	b2242	GlpR	no	-	1.73295
ecoli_00203	b2242	GlpR	no	-	1.57758
ecoli_00205	b2242	GlpR	no	-	1.9174
ecoli_00207	b2242	GlpR	no	-	1.53772
ecoli_00209	b2242	GlpR	no	-	0.827706
ecoli_00211	b2242	GlpR	no	-	1.20558
ecoli_00213	b2242	GlpR	no	-	1.55262
ecoli_00215	b2242	GlpR	no	-	0.65149
ecoli_00217	b2242	GlpR	no	-	1.38183
ecoli_00219	b2242	GlpR	no	-	1.13087
ecoli_00221	b2242	GlpR	no	-	0.756243
ecoli_00223	b2242	GlpR	no	-	1.06815
ecoli_00225	b2242	GlpR	no	-	1.73458
ecoli_00227	b2242	GlpR	no	-	0.924971
ecoli_00279	b2242	GlpR	no	-	1.52368
ecoli_00281	b2242	GlpR	no	-	0.753729
ecoli_00283	b2242	GlpR	no	-	1.275
ecoli_00285	b2242	GlpR	no	-	1.23083
ecoli_00287	b2242	GlpR	no	-	1.09848
ecoli_00299	b2242	GlpR	no	-	0.361354
ecoli_00323	b2242	GlpR	no	-	0.97822
ecoli_00325	b2242	GlpR	no	-	0.851466
ecoli_00363	b2242	GlpR	no	-	0.74485
ecoli_00365	b2242	GlpR	no	-	1.34075
ecoli_00367	b2242	GlpR	no	-	1.87935
ecoli_00369	b2242	GlpR	no	-	0.851331
ecoli_00371	b2242	GlpR	no	-	1.30708
ecoli_00373	b2242	GlpR	no	-	0.641815
ecoli_00375	b2242	GlpR	no	-	0.928797
ecoli_00377	b2242	GlpR	no	-	0.688477
ecoli_00379	b2242	GlpR	no	-	0.710049
ecoli_00381	b2242	GlpR	no	-	1.25275
ecoli_00383	b2242	GlpR	no	-	2.53189
ecoli_00385	b2242	GlpR	no	-	1.56788
ecoli_00387	b2242	GlpR	no	-	0.919391
ecoli_00389	b2242	GlpR	no	-	2.43802
ecoli_00391	b2242	GlpR	no	-	0.942297
ecoli_00455	b2242	GlpR	no	-	1.70051
ecoli_00457	b2242	GlpR	no	-	1.41432
ecoli_00459	b2242	GlpR	no	-	1.48222
ecoli_00461	b2242	GlpR	no	-	9.04051
ecoli_00463	b2242	GlpR	no	-	1.98565
ecoli_00465	b2242	GlpR	no	-	3.76549
ecoli_00467	b2242	GlpR	no	-	10.5046
ecoli_00469	b2242	GlpR	no	-	1.43835
ecoli_00471	b2242	GlpR	no	-	8.99146
ecoli_00473	b2242	GlpR	no	-	2.42856
ecoli_00475	b2242	GlpR	no	-	9.65365
ecoli_00477	b2242	GlpR	no	-	10.7376
ecoli_00483	b2242	GlpR	no	-	0.929575
ecoli_00485	b2242	GlpR	no	-	0.702304
ecoli_00487	b2242	GlpR	no	-	9.52458
ecoli_00489	b2242	GlpR	no	-	2.53192
ecoli_00491	b2242	GlpR	no	-	8.73795
ecoli_00493	b2242	GlpR	no	-	7.9718
ecoli_00497	b2242	GlpR	no	-	1.14848
ecoli_00501	b2242	GlpR	no	-	8.88556
ecoli_00503	b2242	GlpR	no	-	9.44961
ecoli_00505	b2242	GlpR	no	-	2.6364
ecoli_00507	b2242	GlpR	no	-	1.41966
ecoli_00509	b2242	GlpR	no	-	1.21585
ecoli_00511	b2242	GlpR	no	-	0.976467
ecoli_00513	b2242	GlpR	no	-	1.40929
ecoli_00515	b2242	GlpR	no	-	7.90222
ecoli_00714	b2242	GlpR	no	-	5.08706
ecoli_00797	b2242	GlpR	no	-	1.72854
ecoli_00799	b2242	GlpR	no	-	2.40909
ecoli_00818	b2242	GlpR	no	-	1.17146
ecoli_00820	b2242	GlpR	no	-	1.7069
ecoli_00822	b2242	GlpR	no	-	1.5452
ecoli_00824	b2242	GlpR	no	-	1.37094
ecoli_00826	b2242	GlpR	no	-	0.801729
ecoli_00828	b2242	GlpR	no	-	1.14944
ecoli_00832	b2242	GlpR	no	-	1.5822
ecoli_00834	b2242	GlpR	no	-	0.930794
ecoli_00836	b2242	GlpR	no	-	0.99564
ecoli_00838	b2242	GlpR	no	-	1.48078
ecoli_00840	b2242	GlpR	no	-	1.26855
ecoli_00842	b2242	GlpR	no	-	0.892033
ecoli_00844	b2242	GlpR	no	-	1.3422
ecoli_00001	b2243	GlpR	no	-	1.42461
ecoli_00003	b2243	GlpR	no	-	2.42553
ecoli_00005	b2243	GlpR	no	-	1.18174
ecoli_00007	b2243	GlpR	no	-	1.80327
ecoli_00009	b2243	GlpR	no	-	1.7265
ecoli_00011	b2243	GlpR	no	-	1.47002
ecoli_00015	b2243	GlpR	no	-	1.5832
ecoli_00017	b2243	GlpR	no	-	1.57259
ecoli_00019	b2243	GlpR	no	-	2.43826
ecoli_00021	b2243	GlpR	no	-	2.30366
ecoli_00023	b2243	GlpR	no	-	1.76559
ecoli_00025	b2243	GlpR	no	-	2.40296
ecoli_00027	b2243	GlpR	no	-	2.00234
ecoli_00029	b2243	GlpR	no	-	1.66089
ecoli_00031	b2243	GlpR	no	-	1.72705
ecoli_00033	b2243	GlpR	no	-	2.43064
ecoli_00035	b2243	GlpR	no	-	1.5494
ecoli_00037	b2243	GlpR	no	-	1.79134
ecoli_00039	b2243	GlpR	no	-	0.895186
ecoli_00041	b2243	GlpR	no	-	1.74837
ecoli_00043	b2243	GlpR	no	-	1.41146
ecoli_00045	b2243	GlpR	no	-	1.53596
ecoli_00047	b2243	GlpR	no	-	1.98547
ecoli_00050	b2243	GlpR	no	-	1.5488
ecoli_00052	b2243	GlpR	no	-	1.45407
ecoli_00054	b2243	GlpR	no	-	3.56097
ecoli_00056	b2243	GlpR	no	-	2.06075
ecoli_00058	b2243	GlpR	no	-	1.57489
ecoli_00060	b2243	GlpR	no	-	1.97016
ecoli_00062	b2243	GlpR	no	-	0.807258
ecoli_00064	b2243	GlpR	no	-	1.57305
ecoli_00066	b2243	GlpR	no	-	1.53965
ecoli_00068	b2243	GlpR	no	-	0.95789
ecoli_00073	b2243	GlpR	no	-	1.56777
ecoli_00075	b2243	GlpR	no	-	1.9166
ecoli_00078	b2243	GlpR	no	-	1.47812
ecoli_00079	b2243	GlpR	no	-	1.83663
ecoli_00080	b2243	GlpR	no	-	0.721074
ecoli_00081	b2243	GlpR	no	-	1.45876
ecoli_00082	b2243	GlpR	no	-	1.48615
ecoli_00084	b2243	GlpR	no	-	2.18471
ecoli_00086	b2243	GlpR	no	-	1.81255
ecoli_00088	b2243	GlpR	no	-	1.54987
ecoli_00090	b2243	GlpR	no	-	2.15153
ecoli_00094	b2243	GlpR	no	-	1.8479
ecoli_00105	b2243	GlpR	no	-	1.2203
ecoli_00106	b2243	GlpR	negative	-	7.70402
ecoli_00108	b2243	GlpR	negative	-	7.31071
ecoli_00113	b2243	GlpR	negative	-	10.8525
ecoli_00116	b2243	GlpR	no	-	1.6367
ecoli_00119	b2243	GlpR	no	-	1.95522
ecoli_00122	b2243	GlpR	no	-	2.71492
ecoli_00132	b2243	GlpR	no	-	1.16949
ecoli_00142	b2243	GlpR	no	-	1.60591
ecoli_00143	b2243	GlpR	no	-	1.33483
ecoli_00144	b2243	GlpR	no	-	10.0727
ecoli_00145	b2243	GlpR	no	-	1.58854
ecoli_00169	b2243	GlpR	no	-	0.577898
ecoli_00173	b2243	GlpR	no	-	1.82036
ecoli_00175	b2243	GlpR	no	-	1.57211
ecoli_00177	b2243	GlpR	no	-	1.57667
ecoli_00179	b2243	GlpR	no	-	1.01151
ecoli_00181	b2243	GlpR	no	-	0.710624
ecoli_00183	b2243	GlpR	no	-	1.31162
ecoli_00185	b2243	GlpR	no	-	0.607076
ecoli_00187	b2243	GlpR	no	-	1.42154
ecoli_00189	b2243	GlpR	no	-	1.13969
ecoli_00191	b2243	GlpR	no	-	1.2978
ecoli_00195	b2243	GlpR	no	-	1.29444
ecoli_00197	b2243	GlpR	no	-	1.12783
ecoli_00199	b2243	GlpR	no	-	1.19745
ecoli_00201	b2243	GlpR	no	-	1.76146
ecoli_00203	b2243	GlpR	no	-	1.8738
ecoli_00205	b2243	GlpR	no	-	1.8888
ecoli_00207	b2243	GlpR	no	-	1.52344
ecoli_00209	b2243	GlpR	no	-	1.69407
ecoli_00211	b2243	GlpR	no	-	1.77335
ecoli_00213	b2243	GlpR	no	-	1.60669
ecoli_00215	b2243	GlpR	no	-	1.09803
ecoli_00217	b2243	GlpR	no	-	1.56581
ecoli_00219	b2243	GlpR	no	-	1.35534
ecoli_00221	b2243	GlpR	no	-	1.20927
ecoli_00223	b2243	GlpR	no	-	1.15609
ecoli_00225	b2243	GlpR	no	-	1.06663
ecoli_00227	b2243	GlpR	no	-	1.04008
ecoli_00279	b2243	GlpR	no	-	1.21573
ecoli_00281	b2243	GlpR	no	-	0.0570379
ecoli_00283	b2243	GlpR	no	-	0.808285
ecoli_00285	b2243	GlpR	no	-	1.22037
ecoli_00287	b2243	GlpR	no	-	1.22748
ecoli_00299	b2243	GlpR	no	-	1.14044
ecoli_00323	b2243	GlpR	no	-	1.06376
ecoli_00325	b2243	GlpR	no	-	1.2397
ecoli_00363	b2243	GlpR	no	-	1.34997
ecoli_00365	b2243	GlpR	no	-	1.27437
ecoli_00367	b2243	GlpR	no	-	1.32862
ecoli_00369	b2243	GlpR	no	-	0.77312
ecoli_00371	b2243	GlpR	no	-	0.953001
ecoli_00373	b2243	GlpR	no	-	0.917719
ecoli_00375	b2243	GlpR	no	-	0.967938
ecoli_00377	b2243	GlpR	no	-	1.1045
ecoli_00379	b2243	GlpR	no	-	1.0331
ecoli_00381	b2243	GlpR	no	-	1.01732
ecoli_00383	b2243	GlpR	no	-	2.2217
ecoli_00385	b2243	GlpR	no	-	1.58824
ecoli_00387	b2243	GlpR	no	-	1.39437
ecoli_00389	b2243	GlpR	no	-	2.35354
ecoli_00391	b2243	GlpR	no	-	1.3001
ecoli_00455	b2243	GlpR	no	-	1.42837
ecoli_00457	b2243	GlpR	no	-	1.67224
ecoli_00459	b2243	GlpR	no	-	1.61596
ecoli_00461	b2243	GlpR	no	-	9.05938
ecoli_00463	b2243	GlpR	no	-	1.76942
ecoli_00465	b2243	GlpR	no	-	3.73309
ecoli_00467	b2243	GlpR	no	-	10.2841
ecoli_00469	b2243	GlpR	no	-	1.33962
ecoli_00471	b2243	GlpR	no	-	8.95033
ecoli_00473	b2243	GlpR	no	-	2.38799
ecoli_00475	b2243	GlpR	no	-	9.89292
ecoli_00477	b2243	GlpR	no	-	10.6172
ecoli_00483	b2243	GlpR	no	-	1.10337
ecoli_00485	b2243	GlpR	no	-	0.961816
ecoli_00487	b2243	GlpR	no	-	9.53729
ecoli_00489	b2243	GlpR	no	-	1.9466
ecoli_00491	b2243	GlpR	no	-	8.67412
ecoli_00493	b2243	GlpR	no	-	7.73693
ecoli_00497	b2243	GlpR	no	-	1.80493
ecoli_00501	b2243	GlpR	no	-	8.99798
ecoli_00503	b2243	GlpR	no	-	9.40617
ecoli_00505	b2243	GlpR	no	-	2.80527
ecoli_00507	b2243	GlpR	no	-	1.19117
ecoli_00509	b2243	GlpR	no	-	1.50826
ecoli_00511	b2243	GlpR	no	-	0.949077
ecoli_00513	b2243	GlpR	no	-	1.59207
ecoli_00515	b2243	GlpR	no	-	7.90964
ecoli_00714	b2243	GlpR	no	-	4.69295
ecoli_00797	b2243	GlpR	no	-	1.53803
ecoli_00799	b2243	GlpR	no	-	1.65372
ecoli_00818	b2243	GlpR	no	-	1.66073
ecoli_00820	b2243	GlpR	no	-	1.82599
ecoli_00822	b2243	GlpR	no	-	1.59913
ecoli_00824	b2243	GlpR	no	-	1.69498
ecoli_00826	b2243	GlpR	no	-	1.20815
ecoli_00828	b2243	GlpR	no	-	1.28717
ecoli_00832	b2243	GlpR	no	-	1.23283
ecoli_00834	b2243	GlpR	no	-	1.58379
ecoli_00836	b2243	GlpR	no	-	1.5956
ecoli_00838	b2243	GlpR	no	-	1.86895
ecoli_00840	b2243	GlpR	no	-	1.40478
ecoli_00842	b2243	GlpR	no	-	1.58102
ecoli_00844	b2243	GlpR	no	-	1.78093
ecoli_00001	b3426	GlpR	no	-	4.10494
ecoli_00003	b3426	GlpR	no	-	6.03017
ecoli_00005	b3426	GlpR	no	-	3.74571
ecoli_00007	b3426	GlpR	no	-	5.84322
ecoli_00009	b3426	GlpR	no	-	4.43944
ecoli_00011	b3426	GlpR	no	-	4.67959
ecoli_00015	b3426	GlpR	no	-	4.55735
ecoli_00017	b3426	GlpR	no	-	4.67852
ecoli_00019	b3426	GlpR	no	-	6.57932
ecoli_00021	b3426	GlpR	no	-	6.3056
ecoli_00023	b3426	GlpR	no	-	6.30869
ecoli_00025	b3426	GlpR	no	-	6.67324
ecoli_00027	b3426	GlpR	no	-	5.14068
ecoli_00029	b3426	GlpR	no	-	4.36902
ecoli_00031	b3426	GlpR	no	-	5.33763
ecoli_00033	b3426	GlpR	no	-	5.89274
ecoli_00035	b3426	GlpR	no	-	4.95065
ecoli_00037	b3426	GlpR	no	-	5.11362
ecoli_00039	b3426	GlpR	no	-	3.90111
ecoli_00041	b3426	GlpR	no	-	5.03234
ecoli_00043	b3426	GlpR	no	-	4.04365
ecoli_00045	b3426	GlpR	no	-	3.79919
ecoli_00047	b3426	GlpR	no	-	4.29252
ecoli_00050	b3426	GlpR	no	-	4.39008
ecoli_00052	b3426	GlpR	no	-	4.2796
ecoli_00054	b3426	GlpR	no	-	4.98749
ecoli_00056	b3426	GlpR	no	-	4.89406
ecoli_00058	b3426	GlpR	no	-	4.25972
ecoli_00060	b3426	GlpR	no	-	4.18036
ecoli_00062	b3426	GlpR	no	-	4.59266
ecoli_00064	b3426	GlpR	no	-	6.27537
ecoli_00066	b3426	GlpR	no	-	5.93859
ecoli_00068	b3426	GlpR	no	-	4.57634
ecoli_00073	b3426	GlpR	no	-	2.31331
ecoli_00075	b3426	GlpR	no	-	2.9765
ecoli_00078	b3426	GlpR	no	-	2.57122
ecoli_00079	b3426	GlpR	no	-	2.75989
ecoli_00080	b3426	GlpR	no	-	4.80329
ecoli_00081	b3426	GlpR	no	-	3.68856
ecoli_00082	b3426	GlpR	no	-	4.87491
ecoli_00084	b3426	GlpR	no	-	5.7955
ecoli_00086	b3426	GlpR	no	-	5.43049
ecoli_00088	b3426	GlpR	no	-	4.87759
ecoli_00090	b3426	GlpR	no	-	4.39721
ecoli_00094	b3426	GlpR	no	-	5.82702
ecoli_00105	b3426	GlpR	no	-	4.68237
ecoli_00106	b3426	GlpR	negative	-	11.2467
ecoli_00108	b3426	GlpR	negative	-	10.3808
ecoli_00113	b3426	GlpR	negative	-	10.3177
ecoli_00116	b3426	GlpR	no	-	5.65482
ecoli_00119	b3426	GlpR	no	-	5.60859
ecoli_00122	b3426	GlpR	no	-	11.5835
ecoli_00132	b3426	GlpR	no	-	4.23145
ecoli_00142	b3426	GlpR	no	-	4.91144
ecoli_00143	b3426	GlpR	no	-	3.68574
ecoli_00144	b3426	GlpR	no	-	11.3431
ecoli_00145	b3426	GlpR	no	-	2.57559
ecoli_00169	b3426	GlpR	no	-	2.62098
ecoli_00173	b3426	GlpR	no	-	4.6677
ecoli_00175	b3426	GlpR	no	-	5.42293
ecoli_00177	b3426	GlpR	no	-	5.96275
ecoli_00179	b3426	GlpR	no	-	3.97399
ecoli_00181	b3426	GlpR	no	-	2.92597
ecoli_00183	b3426	GlpR	no	-	2.45126
ecoli_00185	b3426	GlpR	no	-	3.80648
ecoli_00187	b3426	GlpR	no	-	3.99216
ecoli_00189	b3426	GlpR	no	-	3.22473
ecoli_00191	b3426	GlpR	no	-	3.56591
ecoli_00195	b3426	GlpR	no	-	2.73923
ecoli_00197	b3426	GlpR	no	-	3.24776
ecoli_00199	b3426	GlpR	no	-	4.23314
ecoli_00201	b3426	GlpR	no	-	3.92136
ecoli_00203	b3426	GlpR	no	-	4.04049
ecoli_00205	b3426	GlpR	no	-	3.38327
ecoli_00207	b3426	GlpR	no	-	3.72742
ecoli_00209	b3426	GlpR	no	-	4.41898
ecoli_00211	b3426	GlpR	no	-	3.79097
ecoli_00213	b3426	GlpR	no	-	3.66689
ecoli_00215	b3426	GlpR	no	-	4.38163
ecoli_00217	b3426	GlpR	no	-	4.25066
ecoli_00219	b3426	GlpR	no	-	3.81601
ecoli_00221	b3426	GlpR	no	-	4.17514
ecoli_00223	b3426	GlpR	no	-	4.58134
ecoli_00225	b3426	GlpR	no	-	3.66511
ecoli_00227	b3426	GlpR	no	-	3.61798
ecoli_00279	b3426	GlpR	no	-	4.56982
ecoli_00281	b3426	GlpR	no	-	2.63932
ecoli_00283	b3426	GlpR	no	-	3.85197
ecoli_00285	b3426	GlpR	no	-	2.57501
ecoli_00287	b3426	GlpR	no	-	4.06197
ecoli_00299	b3426	GlpR	no	-	2.96839
ecoli_00323	b3426	GlpR	no	-	3.05385
ecoli_00325	b3426	GlpR	no	-	3.27516
ecoli_00363	b3426	GlpR	no	-	4.46038
ecoli_00365	b3426	GlpR	no	-	4.65111
ecoli_00367	b3426	GlpR	no	-	7.92173
ecoli_00369	b3426	GlpR	no	-	3.89044
ecoli_00371	b3426	GlpR	no	-	4.44121
ecoli_00373	b3426	GlpR	no	-	6.56254
ecoli_00375	b3426	GlpR	no	-	4.7144
ecoli_00377	b3426	GlpR	no	-	5.05467
ecoli_00379	b3426	GlpR	no	-	7.90038
ecoli_00381	b3426	GlpR	no	-	4.46326
ecoli_00383	b3426	GlpR	no	-	7.997
ecoli_00385	b3426	GlpR	no	-	7.71763
ecoli_00387	b3426	GlpR	no	-	5.24334
ecoli_00389	b3426	GlpR	no	-	7.33432
ecoli_00391	b3426	GlpR	no	-	7.09965
ecoli_00455	b3426	GlpR	no	-	2.70026
ecoli_00457	b3426	GlpR	no	-	2.6738
ecoli_00459	b3426	GlpR	no	-	2.49435
ecoli_00461	b3426	GlpR	no	-	7.87537
ecoli_00463	b3426	GlpR	no	-	4.89575
ecoli_00465	b3426	GlpR	no	-	7.94314
ecoli_00467	b3426	GlpR	no	-	10.4786
ecoli_00469	b3426	GlpR	no	-	8.14114
ecoli_00471	b3426	GlpR	no	-	7.92625
ecoli_00473	b3426	GlpR	no	-	4.85723
ecoli_00475	b3426	GlpR	no	-	10.7439
ecoli_00477	b3426	GlpR	no	-	11.2585
ecoli_00483	b3426	GlpR	no	-	3.72376
ecoli_00485	b3426	GlpR	no	-	4.93221
ecoli_00487	b3426	GlpR	no	-	11.1971
ecoli_00489	b3426	GlpR	no	-	4.84331
ecoli_00491	b3426	GlpR	no	-	11.5221
ecoli_00493	b3426	GlpR	no	-	11.6143
ecoli_00497	b3426	GlpR	no	-	7.67627
ecoli_00501	b3426	GlpR	no	-	11.889
ecoli_00503	b3426	GlpR	no	-	11.419
ecoli_00505	b3426	GlpR	no	-	4.92808
ecoli_00507	b3426	GlpR	no	-	2.82571
ecoli_00509	b3426	GlpR	no	-	2.85554
ecoli_00511	b3426	GlpR	no	-	4.49832
ecoli_00513	b3426	GlpR	no	-	7.68062
ecoli_00515	b3426	GlpR	no	-	11.1924
ecoli_00714	b3426	GlpR	no	-	11.666
ecoli_00797	b3426	GlpR	no	-	4.22022
ecoli_00799	b3426	GlpR	no	-	4.4175
ecoli_00818	b3426	GlpR	no	-	4.33174
ecoli_00820	b3426	GlpR	no	-	4.04549
ecoli_00822	b3426	GlpR	no	-	4.31348
ecoli_00824	b3426	GlpR	no	-	4.19889
ecoli_00826	b3426	GlpR	no	-	4.13027
ecoli_00828	b3426	GlpR	no	-	3.69282
ecoli_00832	b3426	GlpR	no	-	4.28444
ecoli_00834	b3426	GlpR	no	-	4.05928
ecoli_00836	b3426	GlpR	no	-	4.19659
ecoli_00838	b3426	GlpR	no	-	4.39775
ecoli_00840	b3426	GlpR	no	-	4.58254
ecoli_00842	b3426	GlpR	no	-	4.25662
ecoli_00844	b3426	GlpR	no	-	4.01417
ecoli_00001	b3925	GlpR	no	-	5.60358
ecoli_00003	b3925	GlpR	no	-	6.14026
ecoli_00005	b3925	GlpR	no	-	5.60662
ecoli_00007	b3925	GlpR	no	-	5.79455
ecoli_00009	b3925	GlpR	no	-	5.6429
ecoli_00011	b3925	GlpR	no	-	5.89909
ecoli_00015	b3925	GlpR	no	-	5.78374
ecoli_00017	b3925	GlpR	no	-	5.84014
ecoli_00019	b3925	GlpR	no	-	5.58452
ecoli_00021	b3925	GlpR	no	-	6.04293
ecoli_00023	b3925	GlpR	no	-	5.30694
ecoli_00025	b3925	GlpR	no	-	5.19481
ecoli_00027	b3925	GlpR	no	-	5.78167
ecoli_00029	b3925	GlpR	no	-	5.62627
ecoli_00031	b3925	GlpR	no	-	5.6239
ecoli_00033	b3925	GlpR	no	-	6.08152
ecoli_00035	b3925	GlpR	no	-	5.77772
ecoli_00037	b3925	GlpR	no	-	5.69696
ecoli_00039	b3925	GlpR	no	-	5.81263
ecoli_00041	b3925	GlpR	no	-	5.42832
ecoli_00043	b3925	GlpR	no	-	5.66684
ecoli_00045	b3925	GlpR	no	-	5.76988
ecoli_00047	b3925	GlpR	no	-	5.86162
ecoli_00050	b3925	GlpR	no	-	5.61525
ecoli_00052	b3925	GlpR	no	-	5.61955
ecoli_00054	b3925	GlpR	no	-	6.31239
ecoli_00056	b3925	GlpR	no	-	5.16952
ecoli_00058	b3925	GlpR	no	-	5.62649
ecoli_00060	b3925	GlpR	no	-	5.76596
ecoli_00062	b3925	GlpR	no	-	5.34882
ecoli_00064	b3925	GlpR	no	-	5.62877
ecoli_00066	b3925	GlpR	no	-	6.66969
ecoli_00068	b3925	GlpR	no	-	4.70962
ecoli_00073	b3925	GlpR	no	-	6.27528
ecoli_00075	b3925	GlpR	no	-	6.30711
ecoli_00078	b3925	GlpR	no	-	6.7658
ecoli_00079	b3925	GlpR	no	-	6.49861
ecoli_00080	b3925	GlpR	no	-	4.45982
ecoli_00081	b3925	GlpR	no	-	5.23925
ecoli_00082	b3925	GlpR	no	-	5.12277
ecoli_00084	b3925	GlpR	no	-	5.34655
ecoli_00086	b3925	GlpR	no	-	5.07501
ecoli_00088	b3925	GlpR	no	-	5.65529
ecoli_00090	b3925	GlpR	no	-	5.64108
ecoli_00094	b3925	GlpR	no	-	5.75035
ecoli_00105	b3925	GlpR	no	-	5.67286
ecoli_00106	b3925	GlpR	negative	-	7.99439
ecoli_00108	b3925	GlpR	negative	-	7.15387
ecoli_00113	b3925	GlpR	negative	-	7.71508
ecoli_00116	b3925	GlpR	no	-	6.07898
ecoli_00119	b3925	GlpR	no	-	6.67324
ecoli_00122	b3925	GlpR	no	-	6.9123
ecoli_00132	b3925	GlpR	no	-	6.48068
ecoli_00142	b3925	GlpR	no	-	5.38075
ecoli_00143	b3925	GlpR	no	-	5.08967
ecoli_00144	b3925	GlpR	no	-	7.91364
ecoli_00145	b3925	GlpR	no	-	4.70745
ecoli_00169	b3925	GlpR	no	-	4.9833
ecoli_00173	b3925	GlpR	no	-	4.86189
ecoli_00175	b3925	GlpR	no	-	4.75084
ecoli_00177	b3925	GlpR	no	-	5.7769
ecoli_00179	b3925	GlpR	no	-	4.38016
ecoli_00181	b3925	GlpR	no	-	4.99216
ecoli_00183	b3925	GlpR	no	-	5.29263
ecoli_00185	b3925	GlpR	no	-	5.0357
ecoli_00187	b3925	GlpR	no	-	4.96916
ecoli_00189	b3925	GlpR	no	-	4.96441
ecoli_00191	b3925	GlpR	no	-	4.74888
ecoli_00195	b3925	GlpR	no	-	4.87727
ecoli_00197	b3925	GlpR	no	-	5.24273
ecoli_00199	b3925	GlpR	no	-	5.55837
ecoli_00201	b3925	GlpR	no	-	6.40798
ecoli_00203	b3925	GlpR	no	-	5.81924
ecoli_00205	b3925	GlpR	no	-	6.38049
ecoli_00207	b3925	GlpR	no	-	6.4546
ecoli_00209	b3925	GlpR	no	-	5.19893
ecoli_00211	b3925	GlpR	no	-	5.35356
ecoli_00213	b3925	GlpR	no	-	6.6021
ecoli_00215	b3925	GlpR	no	-	5.3236
ecoli_00217	b3925	GlpR	no	-	5.33406
ecoli_00219	b3925	GlpR	no	-	5.35399
ecoli_00221	b3925	GlpR	no	-	4.82323
ecoli_00223	b3925	GlpR	no	-	5.17216
ecoli_00225	b3925	GlpR	no	-	6.53086
ecoli_00227	b3925	GlpR	no	-	5.15359
ecoli_00279	b3925	GlpR	no	-	4.87945
ecoli_00281	b3925	GlpR	no	-	5.62396
ecoli_00283	b3925	GlpR	no	-	5.19874
ecoli_00285	b3925	GlpR	no	-	5.46234
ecoli_00287	b3925	GlpR	no	-	4.97012
ecoli_00299	b3925	GlpR	no	-	4.61651
ecoli_00323	b3925	GlpR	no	-	5.35918
ecoli_00325	b3925	GlpR	no	-	5.35038
ecoli_00363	b3925	GlpR	no	-	4.91637
ecoli_00365	b3925	GlpR	no	-	6.52513
ecoli_00367	b3925	GlpR	no	-	4.6203
ecoli_00369	b3925	GlpR	no	-	4.70352
ecoli_00371	b3925	GlpR	no	-	6.01094
ecoli_00373	b3925	GlpR	no	-	4.09849
ecoli_00375	b3925	GlpR	no	-	4.39557
ecoli_00377	b3925	GlpR	no	-	5.34464
ecoli_00379	b3925	GlpR	no	-	5.37211
ecoli_00381	b3925	GlpR	no	-	5.11669
ecoli_00383	b3925	GlpR	no	-	5.29659
ecoli_00385	b3925	GlpR	no	-	4.95297
ecoli_00387	b3925	GlpR	no	-	5.56844
ecoli_00389	b3925	GlpR	no	-	5.95327
ecoli_00391	b3925	GlpR	no	-	5.39442
ecoli_00455	b3925	GlpR	no	-	5.98719
ecoli_00457	b3925	GlpR	no	-	6.32601
ecoli_00459	b3925	GlpR	no	-	6.25087
ecoli_00461	b3925	GlpR	no	-	6.68405
ecoli_00463	b3925	GlpR	no	-	4.79805
ecoli_00465	b3925	GlpR	no	-	3.91474
ecoli_00467	b3925	GlpR	no	-	7.59598
ecoli_00469	b3925	GlpR	no	-	3.95505
ecoli_00471	b3925	GlpR	no	-	6.78472
ecoli_00473	b3925	GlpR	no	-	4.7103
ecoli_00475	b3925	GlpR	no	-	6.39221
ecoli_00477	b3925	GlpR	no	-	7.75608
ecoli_00483	b3925	GlpR	no	-	5.64198
ecoli_00485	b3925	GlpR	no	-	4.97894
ecoli_00487	b3925	GlpR	no	-	7.47705
ecoli_00489	b3925	GlpR	no	-	5.84311
ecoli_00491	b3925	GlpR	no	-	8.45573
ecoli_00493	b3925	GlpR	no	-	7.60267
ecoli_00497	b3925	GlpR	no	-	3.72538
ecoli_00501	b3925	GlpR	no	-	7.19854
ecoli_00503	b3925	GlpR	no	-	7.32403
ecoli_00505	b3925	GlpR	no	-	5.14777
ecoli_00507	b3925	GlpR	no	-	5.98519
ecoli_00509	b3925	GlpR	no	-	6.16467
ecoli_00511	b3925	GlpR	no	-	5.64403
ecoli_00513	b3925	GlpR	no	-	4.02443
ecoli_00515	b3925	GlpR	no	-	7.61482
ecoli_00714	b3925	GlpR	no	-	5.87418
ecoli_00797	b3925	GlpR	no	-	4.58919
ecoli_00799	b3925	GlpR	no	-	4.22498
ecoli_00818	b3925	GlpR	no	-	5.64036
ecoli_00820	b3925	GlpR	no	-	4.9536
ecoli_00822	b3925	GlpR	no	-	5.2368
ecoli_00824	b3925	GlpR	no	-	5.18024
ecoli_00826	b3925	GlpR	no	-	5.29588
ecoli_00828	b3925	GlpR	no	-	5.48999
ecoli_00832	b3925	GlpR	no	-	4.86468
ecoli_00834	b3925	GlpR	no	-	5.44135
ecoli_00836	b3925	GlpR	no	-	5.45237
ecoli_00838	b3925	GlpR	no	-	5.3638
ecoli_00840	b3925	GlpR	no	-	5.52406
ecoli_00842	b3925	GlpR	no	-	5.50024
ecoli_00844	b3925	GlpR	no	-	5.34715
ecoli_00001	b3926	GlpR	no	-	4.49848
ecoli_00003	b3926	GlpR	no	-	5.6807
ecoli_00005	b3926	GlpR	no	-	4.24003
ecoli_00007	b3926	GlpR	no	-	5.43796
ecoli_00009	b3926	GlpR	no	-	4.81437
ecoli_00011	b3926	GlpR	no	-	4.73647
ecoli_00015	b3926	GlpR	no	-	4.59278
ecoli_00017	b3926	GlpR	no	-	4.77763
ecoli_00019	b3926	GlpR	no	-	5.45204
ecoli_00021	b3926	GlpR	no	-	5.54683
ecoli_00023	b3926	GlpR	no	-	4.88394
ecoli_00025	b3926	GlpR	no	-	5.55465
ecoli_00027	b3926	GlpR	no	-	4.9751
ecoli_00029	b3926	GlpR	no	-	4.77876
ecoli_00031	b3926	GlpR	no	-	5.03391
ecoli_00033	b3926	GlpR	no	-	4.70874
ecoli_00035	b3926	GlpR	no	-	4.56106
ecoli_00037	b3926	GlpR	no	-	4.77159
ecoli_00039	b3926	GlpR	no	-	4.49487
ecoli_00041	b3926	GlpR	no	-	5.10956
ecoli_00043	b3926	GlpR	no	-	4.56746
ecoli_00045	b3926	GlpR	no	-	4.41228
ecoli_00047	b3926	GlpR	no	-	4.7526
ecoli_00050	b3926	GlpR	no	-	4.29727
ecoli_00052	b3926	GlpR	no	-	4.04985
ecoli_00054	b3926	GlpR	no	-	5.02503
ecoli_00056	b3926	GlpR	no	-	6.89355
ecoli_00058	b3926	GlpR	no	-	5.72411
ecoli_00060	b3926	GlpR	no	-	4.04457
ecoli_00062	b3926	GlpR	no	-	5.34534
ecoli_00064	b3926	GlpR	no	-	5.26694
ecoli_00066	b3926	GlpR	no	-	5.1093
ecoli_00068	b3926	GlpR	no	-	4.21759
ecoli_00073	b3926	GlpR	no	-	3.71964
ecoli_00075	b3926	GlpR	no	-	5.39067
ecoli_00078	b3926	GlpR	no	-	4.44561
ecoli_00079	b3926	GlpR	no	-	4.77887
ecoli_00080	b3926	GlpR	no	-	4.47497
ecoli_00081	b3926	GlpR	no	-	3.92752
ecoli_00082	b3926	GlpR	no	-	6.27011
ecoli_00084	b3926	GlpR	no	-	6.3683
ecoli_00086	b3926	GlpR	no	-	6.63464
ecoli_00088	b3926	GlpR	no	-	4.92987
ecoli_00090	b3926	GlpR	no	-	4.56032
ecoli_00094	b3926	GlpR	no	-	6.86953
ecoli_00105	b3926	GlpR	no	-	5.92101
ecoli_00106	b3926	GlpR	negative	-	12.2509
ecoli_00108	b3926	GlpR	negative	-	11.1716
ecoli_00113	b3926	GlpR	negative	-	12.1186
ecoli_00116	b3926	GlpR	no	-	8.52949
ecoli_00119	b3926	GlpR	no	-	8.62261
ecoli_00122	b3926	GlpR	no	-	10.5464
ecoli_00132	b3926	GlpR	no	-	4.54538
ecoli_00142	b3926	GlpR	no	-	5.33104
ecoli_00143	b3926	GlpR	no	-	4.03997
ecoli_00144	b3926	GlpR	no	-	10.9151
ecoli_00145	b3926	GlpR	no	-	4.27938
ecoli_00169	b3926	GlpR	no	-	3.85169
ecoli_00173	b3926	GlpR	no	-	6.45693
ecoli_00175	b3926	GlpR	no	-	7.38366
ecoli_00177	b3926	GlpR	no	-	4.58782
ecoli_00179	b3926	GlpR	no	-	5.34319
ecoli_00181	b3926	GlpR	no	-	3.65655
ecoli_00183	b3926	GlpR	no	-	3.49008
ecoli_00185	b3926	GlpR	no	-	3.72491
ecoli_00187	b3926	GlpR	no	-	5.26167
ecoli_00189	b3926	GlpR	no	-	3.90981
ecoli_00191	b3926	GlpR	no	-	4.35707
ecoli_00195	b3926	GlpR	no	-	3.49217
ecoli_00197	b3926	GlpR	no	-	3.0526
ecoli_00199	b3926	GlpR	no	-	4.35995
ecoli_00201	b3926	GlpR	no	-	4.63377
ecoli_00203	b3926	GlpR	no	-	4.47823
ecoli_00205	b3926	GlpR	no	-	4.59087
ecoli_00207	b3926	GlpR	no	-	4.55942
ecoli_00209	b3926	GlpR	no	-	4.2831
ecoli_00211	b3926	GlpR	no	-	3.80247
ecoli_00213	b3926	GlpR	no	-	5.04762
ecoli_00215	b3926	GlpR	no	-	4.15275
ecoli_00217	b3926	GlpR	no	-	4.34999
ecoli_00219	b3926	GlpR	no	-	3.85639
ecoli_00221	b3926	GlpR	no	-	4.27031
ecoli_00223	b3926	GlpR	no	-	4.21002
ecoli_00225	b3926	GlpR	no	-	4.97506
ecoli_00227	b3926	GlpR	no	-	3.85863
ecoli_00279	b3926	GlpR	no	-	3.85012
ecoli_00281	b3926	GlpR	no	-	3.47942
ecoli_00283	b3926	GlpR	no	-	4.27082
ecoli_00285	b3926	GlpR	no	-	3.56956
ecoli_00287	b3926	GlpR	no	-	5.1462
ecoli_00299	b3926	GlpR	no	-	3.47772
ecoli_00323	b3926	GlpR	no	-	3.71137
ecoli_00325	b3926	GlpR	no	-	3.67279
ecoli_00363	b3926	GlpR	no	-	4.1336
ecoli_00365	b3926	GlpR	no	-	4.29561
ecoli_00367	b3926	GlpR	no	-	5.54334
ecoli_00369	b3926	GlpR	no	-	3.15517
ecoli_00371	b3926	GlpR	no	-	4.422
ecoli_00373	b3926	GlpR	no	-	3.74894
ecoli_00375	b3926	GlpR	no	-	4.28444
ecoli_00377	b3926	GlpR	no	-	3.94067
ecoli_00379	b3926	GlpR	no	-	5.31104
ecoli_00381	b3926	GlpR	no	-	4.46806
ecoli_00383	b3926	GlpR	no	-	5.33753
ecoli_00385	b3926	GlpR	no	-	5.06725
ecoli_00387	b3926	GlpR	no	-	5.03857
ecoli_00389	b3926	GlpR	no	-	5.40433
ecoli_00391	b3926	GlpR	no	-	4.94573
ecoli_00455	b3926	GlpR	no	-	4.21739
ecoli_00457	b3926	GlpR	no	-	4.55976
ecoli_00459	b3926	GlpR	no	-	4.29531
ecoli_00461	b3926	GlpR	no	-	11.436
ecoli_00463	b3926	GlpR	no	-	6.782
ecoli_00465	b3926	GlpR	no	-	6.13823
ecoli_00467	b3926	GlpR	no	-	10.9896
ecoli_00469	b3926	GlpR	no	-	5.29368
ecoli_00471	b3926	GlpR	no	-	11.5094
ecoli_00473	b3926	GlpR	no	-	6.92823
ecoli_00475	b3926	GlpR	no	-	11.0822
ecoli_00477	b3926	GlpR	no	-	11.9331
ecoli_00483	b3926	GlpR	no	-	4.17975
ecoli_00485	b3926	GlpR	no	-	3.13415
ecoli_00487	b3926	GlpR	no	-	12.7013
ecoli_00489	b3926	GlpR	no	-	7.73675
ecoli_00491	b3926	GlpR	no	-	12.2621
ecoli_00493	b3926	GlpR	no	-	11.8891
ecoli_00497	b3926	GlpR	no	-	5.40392
ecoli_00501	b3926	GlpR	no	-	12.3028
ecoli_00503	b3926	GlpR	no	-	12.7787
ecoli_00505	b3926	GlpR	no	-	8.4543
ecoli_00507	b3926	GlpR	no	-	4.38354
ecoli_00509	b3926	GlpR	no	-	4.44524
ecoli_00511	b3926	GlpR	no	-	3.44351
ecoli_00513	b3926	GlpR	no	-	5.64245
ecoli_00515	b3926	GlpR	no	-	11.7236
ecoli_00714	b3926	GlpR	no	-	9.42826
ecoli_00797	b3926	GlpR	no	-	3.55261
ecoli_00799	b3926	GlpR	no	-	3.42507
ecoli_00818	b3926	GlpR	no	-	4.53484
ecoli_00820	b3926	GlpR	no	-	4.39044
ecoli_00822	b3926	GlpR	no	-	4.28309
ecoli_00824	b3926	GlpR	no	-	4.32094
ecoli_00826	b3926	GlpR	no	-	3.89995
ecoli_00828	b3926	GlpR	no	-	3.81195
ecoli_00832	b3926	GlpR	no	-	4.56356
ecoli_00834	b3926	GlpR	no	-	4.14666
ecoli_00836	b3926	GlpR	no	-	4.2039
ecoli_00838	b3926	GlpR	no	-	4.24834
ecoli_00840	b3926	GlpR	no	-	4.17733
ecoli_00842	b3926	GlpR	no	-	4.12984
ecoli_00844	b3926	GlpR	no	-	4.14815
ecoli_00001	b3927	GlpR	no	-	2.70776
ecoli_00003	b3927	GlpR	no	-	3.5219
ecoli_00005	b3927	GlpR	no	-	2.26148
ecoli_00007	b3927	GlpR	no	-	3.39217
ecoli_00009	b3927	GlpR	no	-	2.83606
ecoli_00011	b3927	GlpR	no	-	2.92034
ecoli_00015	b3927	GlpR	no	-	2.82183
ecoli_00017	b3927	GlpR	no	-	3.07881
ecoli_00019	b3927	GlpR	no	-	3.74896
ecoli_00021	b3927	GlpR	no	-	4.02168
ecoli_00023	b3927	GlpR	no	-	3.34241
ecoli_00025	b3927	GlpR	no	-	4.01543
ecoli_00027	b3927	GlpR	no	-	3.32108
ecoli_00029	b3927	GlpR	no	-	2.90075
ecoli_00031	b3927	GlpR	no	-	3.2331
ecoli_00033	b3927	GlpR	no	-	3.41541
ecoli_00035	b3927	GlpR	no	-	2.65586
ecoli_00037	b3927	GlpR	no	-	2.25705
ecoli_00039	b3927	GlpR	no	-	2.68868
ecoli_00041	b3927	GlpR	no	-	3.31545
ecoli_00043	b3927	GlpR	no	-	3.28169
ecoli_00045	b3927	GlpR	no	-	2.62546
ecoli_00047	b3927	GlpR	no	-	2.99004
ecoli_00050	b3927	GlpR	no	-	3.39076
ecoli_00052	b3927	GlpR	no	-	3.10769
ecoli_00054	b3927	GlpR	no	-	4.48178
ecoli_00056	b3927	GlpR	no	-	5.57549
ecoli_00058	b3927	GlpR	no	-	4.41921
ecoli_00060	b3927	GlpR	no	-	2.5984
ecoli_00062	b3927	GlpR	no	-	4.46687
ecoli_00064	b3927	GlpR	no	-	4.13182
ecoli_00066	b3927	GlpR	no	-	4.2674
ecoli_00068	b3927	GlpR	no	-	3.64374
ecoli_00073	b3927	GlpR	no	-	2.13098
ecoli_00075	b3927	GlpR	no	-	4.4525
ecoli_00078	b3927	GlpR	no	-	3.16372
ecoli_00079	b3927	GlpR	no	-	3.3209
ecoli_00080	b3927	GlpR	no	-	3.20406
ecoli_00081	b3927	GlpR	no	-	2.73601
ecoli_00082	b3927	GlpR	no	-	6.15666
ecoli_00084	b3927	GlpR	no	-	6.20013
ecoli_00086	b3927	GlpR	no	-	5.60218
ecoli_00088	b3927	GlpR	no	-	2.64584
ecoli_00090	b3927	GlpR	no	-	2.61448
ecoli_00094	b3927	GlpR	no	-	5.65562
ecoli_00105	b3927	GlpR	no	-	4.9788
ecoli_00106	b3927	GlpR	negative	-	11.4082
ecoli_00108	b3927	GlpR	negative	-	10.2661
ecoli_00113	b3927	GlpR	negative	-	11.3684
ecoli_00116	b3927	GlpR	no	-	6.90915
ecoli_00119	b3927	GlpR	no	-	6.74289
ecoli_00122	b3927	GlpR	no	-	8.40156
ecoli_00132	b3927	GlpR	no	-	2.64994
ecoli_00142	b3927	GlpR	no	-	3.94363
ecoli_00143	b3927	GlpR	no	-	2.48358
ecoli_00144	b3927	GlpR	no	-	9.766
ecoli_00145	b3927	GlpR	no	-	3.24463
ecoli_00169	b3927	GlpR	no	-	2.85644
ecoli_00173	b3927	GlpR	no	-	5.60142
ecoli_00175	b3927	GlpR	no	-	6.30913
ecoli_00177	b3927	GlpR	no	-	3.37702
ecoli_00179	b3927	GlpR	no	-	3.91028
ecoli_00181	b3927	GlpR	no	-	2.82241
ecoli_00183	b3927	GlpR	no	-	2.37108
ecoli_00185	b3927	GlpR	no	-	2.51443
ecoli_00187	b3927	GlpR	no	-	4.27463
ecoli_00189	b3927	GlpR	no	-	2.30075
ecoli_00191	b3927	GlpR	no	-	3.5955
ecoli_00195	b3927	GlpR	no	-	2.1272
ecoli_00197	b3927	GlpR	no	-	2.0013
ecoli_00199	b3927	GlpR	no	-	3.02104
ecoli_00201	b3927	GlpR	no	-	3.13555
ecoli_00203	b3927	GlpR	no	-	3.21712
ecoli_00205	b3927	GlpR	no	-	3.30046
ecoli_00207	b3927	GlpR	no	-	3.14079
ecoli_00209	b3927	GlpR	no	-	2.66689
ecoli_00211	b3927	GlpR	no	-	1.97024
ecoli_00213	b3927	GlpR	no	-	3.71091
ecoli_00215	b3927	GlpR	no	-	2.87354
ecoli_00217	b3927	GlpR	no	-	3.45096
ecoli_00219	b3927	GlpR	no	-	2.65915
ecoli_00221	b3927	GlpR	no	-	2.51626
ecoli_00223	b3927	GlpR	no	-	2.91337
ecoli_00225	b3927	GlpR	no	-	3.51108
ecoli_00227	b3927	GlpR	no	-	2.48802
ecoli_00279	b3927	GlpR	no	-	0.846374
ecoli_00281	b3927	GlpR	no	-	1.46465
ecoli_00283	b3927	GlpR	no	-	2.76891
ecoli_00285	b3927	GlpR	no	-	1.82424
ecoli_00287	b3927	GlpR	no	-	4.34087
ecoli_00299	b3927	GlpR	no	-	2.13466
ecoli_00323	b3927	GlpR	no	-	2.61985
ecoli_00325	b3927	GlpR	no	-	2.70278
ecoli_00363	b3927	GlpR	no	-	3.46795
ecoli_00365	b3927	GlpR	no	-	4.17967
ecoli_00367	b3927	GlpR	no	-	6.30755
ecoli_00369	b3927	GlpR	no	-	2.11334
ecoli_00371	b3927	GlpR	no	-	4.42103
ecoli_00373	b3927	GlpR	no	-	4.02422
ecoli_00375	b3927	GlpR	no	-	3.68303
ecoli_00377	b3927	GlpR	no	-	4.17824
ecoli_00379	b3927	GlpR	no	-	5.42575
ecoli_00381	b3927	GlpR	no	-	3.94655
ecoli_00383	b3927	GlpR	no	-	5.60701
ecoli_00385	b3927	GlpR	no	-	4.7458
ecoli_00387	b3927	GlpR	no	-	4.14192
ecoli_00389	b3927	GlpR	no	-	5.76073
ecoli_00391	b3927	GlpR	no	-	4.90393
ecoli_00455	b3927	GlpR	no	-	3.2826
ecoli_00457	b3927	GlpR	no	-	3.29415
ecoli_00459	b3927	GlpR	no	-	3.63152
ecoli_00461	b3927	GlpR	no	-	10.5712
ecoli_00463	b3927	GlpR	no	-	6.13317
ecoli_00465	b3927	GlpR	no	-	5.49791
ecoli_00467	b3927	GlpR	no	-	10.0804
ecoli_00469	b3927	GlpR	no	-	4.93932
ecoli_00471	b3927	GlpR	no	-	10.3776
ecoli_00473	b3927	GlpR	no	-	6.0782
ecoli_00475	b3927	GlpR	no	-	9.61236
ecoli_00477	b3927	GlpR	no	-	10.6772
ecoli_00483	b3927	GlpR	no	-	3.52483
ecoli_00485	b3927	GlpR	no	-	2.13828
ecoli_00487	b3927	GlpR	no	-	12.078
ecoli_00489	b3927	GlpR	no	-	6.47355
ecoli_00491	b3927	GlpR	no	-	11.4006
ecoli_00493	b3927	GlpR	no	-	11.0805
ecoli_00497	b3927	GlpR	no	-	5.11436
ecoli_00501	b3927	GlpR	no	-	11.4193
ecoli_00503	b3927	GlpR	no	-	11.9721
ecoli_00505	b3927	GlpR	no	-	6.10415
ecoli_00507	b3927	GlpR	no	-	3.68626
ecoli_00509	b3927	GlpR	no	-	3.64983
ecoli_00511	b3927	GlpR	no	-	1.69031
ecoli_00513	b3927	GlpR	no	-	5.4445
ecoli_00515	b3927	GlpR	no	-	10.6916
ecoli_00714	b3927	GlpR	no	-	8.65338
ecoli_00797	b3927	GlpR	no	-	3.04883
ecoli_00799	b3927	GlpR	no	-	2.25616
ecoli_00818	b3927	GlpR	no	-	3.19349
ecoli_00820	b3927	GlpR	no	-	2.78709
ecoli_00822	b3927	GlpR	no	-	2.81776
ecoli_00824	b3927	GlpR	no	-	2.70332
ecoli_00826	b3927	GlpR	no	-	2.56546
ecoli_00828	b3927	GlpR	no	-	2.24356
ecoli_00832	b3927	GlpR	no	-	3.14425
ecoli_00834	b3927	GlpR	no	-	3.11255
ecoli_00836	b3927	GlpR	no	-	2.96947
ecoli_00838	b3927	GlpR	no	-	3.00757
ecoli_00840	b3927	GlpR	no	-	2.91022
ecoli_00842	b3927	GlpR	no	-	2.75181
ecoli_00844	b3927	GlpR	no	-	2.97456
	b2239	GlpR	negative
	b2239	GlpR	positive
	b2240	GlpR	negative
	b2240	GlpR	positive
	b2241	GlpR	negative
	b2241	GlpR	positive
	b2242	GlpR	negative
	b2242	GlpR	positive
	b2243	GlpR	negative
	b2243	GlpR	positive
	b3426	GlpR	negative
	b3426	GlpR	positive
	b3925	GlpR	negative
	b3925	GlpR	positive
	b3926	GlpR	negative
	b3926	GlpR	positive
	b3927	GlpR	negative
	b3927	GlpR	positive
ecoli_00001	b1530	MarR	no	-	5.02299
ecoli_00003	b1530	MarR	no	-	4.94044
ecoli_00005	b1530	MarR	no	-	4.95212
ecoli_00007	b1530	MarR	no	-	4.43783
ecoli_00009	b1530	MarR	no	-	6.07188
ecoli_00011	b1530	MarR	no	-	5.18864
ecoli_00015	b1530	MarR	no	-	5.27886
ecoli_00017	b1530	MarR	no	-	5.48847
ecoli_00019	b1530	MarR	no	-	4.40387
ecoli_00021	b1530	MarR	no	-	4.72528
ecoli_00023	b1530	MarR	no	-	3.51563
ecoli_00025	b1530	MarR	no	-	3.32665
ecoli_00027	b1530	MarR	no	-	4.72141
ecoli_00029	b1530	MarR	no	-	4.74947
ecoli_00031	b1530	MarR	no	-	4.65819
ecoli_00033	b1530	MarR	no	-	5.52386
ecoli_00035	b1530	MarR	no	-	5.15108
ecoli_00037	b1530	MarR	no	-	5.16674
ecoli_00039	b1530	MarR	no	-	4.89913
ecoli_00041	b1530	MarR	no	-	4.50016
ecoli_00043	b1530	MarR	no	-	5.25814
ecoli_00045	b1530	MarR	no	-	5.35327
ecoli_00047	b1530	MarR	no	-	4.46992
ecoli_00050	b1530	MarR	no	-	4.81974
ecoli_00052	b1530	MarR	no	-	4.36339
ecoli_00054	b1530	MarR	no	-	4.8971
ecoli_00056	b1530	MarR	no	-	5.2816
ecoli_00058	b1530	MarR	no	-	5.05725
ecoli_00060	b1530	MarR	no	-	5.58543
ecoli_00062	b1530	MarR	no	-	4.89452
ecoli_00064	b1530	MarR	no	-	3.8896
ecoli_00066	b1530	MarR	no	-	5.19018
ecoli_00068	b1530	MarR	no	-	5.40213
ecoli_00073	b1530	MarR	no	-	4.51807
ecoli_00075	b1530	MarR	no	-	4.66947
ecoli_00078	b1530	MarR	no	-	4.07818
ecoli_00079	b1530	MarR	no	-	4.89948
ecoli_00080	b1530	MarR	no	-	4.69233
ecoli_00081	b1530	MarR	no	-	5.32269
ecoli_00082	b1530	MarR	no	-	4.62189
ecoli_00084	b1530	MarR	no	-	4.8759
ecoli_00086	b1530	MarR	no	-	4.98246
ecoli_00088	b1530	MarR	no	-	4.92418
ecoli_00090	b1530	MarR	no	-	5.12665
ecoli_00094	b1530	MarR	no	-	4.48245
ecoli_00105	b1530	MarR	no	-	5.10149
ecoli_00106	b1530	MarR	no	-	4.58608
ecoli_00108	b1530	MarR	no	-	4.19356
ecoli_00113	b1530	MarR	no	-	4.13008
ecoli_00116	b1530	MarR	no	-	4.8247
ecoli_00119	b1530	MarR	no	-	4.0668
ecoli_00122	b1530	MarR	no	-	4.68717
ecoli_00132	b1530	MarR	no	-	4.17815
ecoli_00142	b1530	MarR	no	-	4.65817
ecoli_00143	b1530	MarR	no	-	4.56245
ecoli_00144	b1530	MarR	no	-	4.01974
ecoli_00145	b1530	MarR	no	-	2.69961
ecoli_00169	b1530	MarR	no	-	4.73494
ecoli_00173	b1530	MarR	no	-	3.58366
ecoli_00175	b1530	MarR	no	-	3.54131
ecoli_00177	b1530	MarR	no	-	5.36536
ecoli_00179	b1530	MarR	no	-	4.61302
ecoli_00181	b1530	MarR	no	-	4.67761
ecoli_00183	b1530	MarR	no	-	5.26821
ecoli_00185	b1530	MarR	no	-	4.6962
ecoli_00187	b1530	MarR	no	-	4.45873
ecoli_00189	b1530	MarR	no	-	4.61541
ecoli_00191	b1530	MarR	no	-	4.3716
ecoli_00195	b1530	MarR	no	-	5.17383
ecoli_00197	b1530	MarR	no	-	5.03579
ecoli_00199	b1530	MarR	no	-	4.45447
ecoli_00201	b1530	MarR	no	-	4.48009
ecoli_00203	b1530	MarR	no	-	4.85096
ecoli_00205	b1530	MarR	no	-	4.77544
ecoli_00207	b1530	MarR	no	-	5.09081
ecoli_00209	b1530	MarR	no	-	4.93478
ecoli_00211	b1530	MarR	no	-	4.56698
ecoli_00213	b1530	MarR	no	-	4.61601
ecoli_00215	b1530	MarR	no	-	4.86327
ecoli_00217	b1530	MarR	no	-	4.43132
ecoli_00219	b1530	MarR	no	-	4.98602
ecoli_00221	b1530	MarR	no	-	4.79421
ecoli_00223	b1530	MarR	no	-	4.57276
ecoli_00225	b1530	MarR	no	-	4.26061
ecoli_00227	b1530	MarR	no	-	5.4813
ecoli_00279	b1530	MarR	negative	-	10.9621
ecoli_00281	b1530	MarR	no	-	4.59616
ecoli_00283	b1530	MarR	no	-	4.9337
ecoli_00285	b1530	MarR	no	-	4.72744
ecoli_00287	b1530	MarR	no	-	4.87199
ecoli_00299	b1530	MarR	no	-	4.53979
ecoli_00323	b1530	MarR	no	-	4.59577
ecoli_00325	b1530	MarR	no	-	4.79663
ecoli_00363	b1530	MarR	no	-	4.16711
ecoli_00365	b1530	MarR	no	-	5.02832
ecoli_00367	b1530	MarR	no	-	5.73475
ecoli_00369	b1530	MarR	no	-	4.32356
ecoli_00371	b1530	MarR	no	-	4.25931
ecoli_00373	b1530	MarR	no	-	6.03545
ecoli_00375	b1530	MarR	no	-	3.45244
ecoli_00377	b1530	MarR	no	-	5.41711
ecoli_00379	b1530	MarR	no	-	5.81388
ecoli_00381	b1530	MarR	no	-	4.51296
ecoli_00383	b1530	MarR	no	-	5.34533
ecoli_00385	b1530	MarR	no	-	5.58785
ecoli_00387	b1530	MarR	no	-	3.44063
ecoli_00389	b1530	MarR	no	-	5.13776
ecoli_00391	b1530	MarR	no	-	5.78282
ecoli_00455	b1530	MarR	no	-	4.00842
ecoli_00457	b1530	MarR	no	-	4.25781
ecoli_00459	b1530	MarR	no	-	3.94156
ecoli_00461	b1530	MarR	no	-	4.68196
ecoli_00463	b1530	MarR	no	-	3.89257
ecoli_00465	b1530	MarR	no	-	3.27974
ecoli_00467	b1530	MarR	no	-	4.70599
ecoli_00469	b1530	MarR	no	-	3.61358
ecoli_00471	b1530	MarR	no	-	5.78259
ecoli_00473	b1530	MarR	no	-	3.8605
ecoli_00475	b1530	MarR	no	-	5.23615
ecoli_00477	b1530	MarR	no	-	3.73085
ecoli_00483	b1530	MarR	no	-	4.38655
ecoli_00485	b1530	MarR	no	-	4.26035
ecoli_00487	b1530	MarR	no	-	6.95632
ecoli_00489	b1530	MarR	no	-	4.52522
ecoli_00491	b1530	MarR	no	-	4.67297
ecoli_00493	b1530	MarR	no	-	5.75197
ecoli_00497	b1530	MarR	no	-	3.78412
ecoli_00501	b1530	MarR	no	-	4.52185
ecoli_00503	b1530	MarR	no	-	6.72297
ecoli_00505	b1530	MarR	no	-	5.85592
ecoli_00507	b1530	MarR	no	-	4.43167
ecoli_00509	b1530	MarR	no	-	3.81371
ecoli_00511	b1530	MarR	no	-	4.6484
ecoli_00513	b1530	MarR	no	-	3.46904
ecoli_00515	b1530	MarR	no	-	5.99711
ecoli_00714	b1530	MarR	no	-	3.77176
ecoli_00797	b1530	MarR	no	-	5.55986
ecoli_00799	b1530	MarR	no	-	6.02037
ecoli_00818	b1530	MarR	no	-	4.90789
ecoli_00820	b1530	MarR	no	-	3.901
ecoli_00822	b1530	MarR	no	-	4.49658
ecoli_00824	b1530	MarR	no	-	4.62884
ecoli_00826	b1530	MarR	no	-	4.98258
ecoli_00828	b1530	MarR	no	-	4.79584
ecoli_00832	b1530	MarR	no	-	3.80109
ecoli_00834	b1530	MarR	no	-	4.91151
ecoli_00836	b1530	MarR	no	-	4.91808
ecoli_00838	b1530	MarR	no	-	4.74045
ecoli_00840	b1530	MarR	no	-	5.18774
ecoli_00842	b1530	MarR	no	-	5.08613
ecoli_00844	b1530	MarR	no	-	4.99587
ecoli_00001	b1531	MarR	no	-	5.78096
ecoli_00003	b1531	MarR	no	-	6.28718
ecoli_00005	b1531	MarR	no	-	6.26645
ecoli_00007	b1531	MarR	no	-	6.23824
ecoli_00009	b1531	MarR	no	-	7.56079
ecoli_00011	b1531	MarR	no	-	6.42381
ecoli_00015	b1531	MarR	no	-	6.5258
ecoli_00017	b1531	MarR	no	-	6.44661
ecoli_00019	b1531	MarR	no	-	6.34505
ecoli_00021	b1531	MarR	no	-	6.46782
ecoli_00023	b1531	MarR	no	-	4.90212
ecoli_00025	b1531	MarR	no	-	4.83933
ecoli_00027	b1531	MarR	no	-	5.88948
ecoli_00029	b1531	MarR	no	-	5.68073
ecoli_00031	b1531	MarR	no	-	5.49797
ecoli_00033	b1531	MarR	no	-	6.86967
ecoli_00035	b1531	MarR	no	-	6.26801
ecoli_00037	b1531	MarR	no	-	6.20694
ecoli_00039	b1531	MarR	no	-	6.47585
ecoli_00041	b1531	MarR	no	-	5.89608
ecoli_00043	b1531	MarR	no	-	6.45685
ecoli_00045	b1531	MarR	no	-	6.70477
ecoli_00047	b1531	MarR	no	-	6.09429
ecoli_00050	b1531	MarR	no	-	5.7923
ecoli_00052	b1531	MarR	no	-	5.87917
ecoli_00054	b1531	MarR	no	-	6.28538
ecoli_00056	b1531	MarR	no	-	6.25037
ecoli_00058	b1531	MarR	no	-	6.23644
ecoli_00060	b1531	MarR	no	-	6.83898
ecoli_00062	b1531	MarR	no	-	5.70509
ecoli_00064	b1531	MarR	no	-	4.96776
ecoli_00066	b1531	MarR	no	-	6.14572
ecoli_00068	b1531	MarR	no	-	6.98521
ecoli_00073	b1531	MarR	no	-	5.21358
ecoli_00075	b1531	MarR	no	-	4.84272
ecoli_00078	b1531	MarR	no	-	4.10057
ecoli_00079	b1531	MarR	no	-	5.61054
ecoli_00080	b1531	MarR	no	-	5.68024
ecoli_00081	b1531	MarR	no	-	6.49972
ecoli_00082	b1531	MarR	no	-	5.40812
ecoli_00084	b1531	MarR	no	-	5.33505
ecoli_00086	b1531	MarR	no	-	6.02885
ecoli_00088	b1531	MarR	no	-	6.14743
ecoli_00090	b1531	MarR	no	-	6.35496
ecoli_00094	b1531	MarR	no	-	6.11973
ecoli_00105	b1531	MarR	no	-	5.57421
ecoli_00106	b1531	MarR	no	-	5.35993
ecoli_00108	b1531	MarR	no	-	5.86057
ecoli_00113	b1531	MarR	no	-	5.13798
ecoli_00116	b1531	MarR	no	-	6.31314
ecoli_00119	b1531	MarR	no	-	5.96875
ecoli_00122	b1531	MarR	no	-	6.09654
ecoli_00132	b1531	MarR	no	-	6.36409
ecoli_00142	b1531	MarR	no	-	5.06179
ecoli_00143	b1531	MarR	no	-	5.86638
ecoli_00144	b1531	MarR	no	-	5.31449
ecoli_00145	b1531	MarR	no	-	3.83094
ecoli_00169	b1531	MarR	no	-	5.72666
ecoli_00173	b1531	MarR	no	-	5.02682
ecoli_00175	b1531	MarR	no	-	4.83973
ecoli_00177	b1531	MarR	no	-	6.76687
ecoli_00179	b1531	MarR	no	-	5.2712
ecoli_00181	b1531	MarR	no	-	5.452
ecoli_00183	b1531	MarR	no	-	6.19781
ecoli_00185	b1531	MarR	no	-	5.7565
ecoli_00187	b1531	MarR	no	-	5.47775
ecoli_00189	b1531	MarR	no	-	6.15449
ecoli_00191	b1531	MarR	no	-	5.98016
ecoli_00195	b1531	MarR	no	-	6.47142
ecoli_00197	b1531	MarR	no	-	6.69273
ecoli_00199	b1531	MarR	no	-	6.3276
ecoli_00201	b1531	MarR	no	-	4.6884
ecoli_00203	b1531	MarR	no	-	5.31553
ecoli_00205	b1531	MarR	no	-	5.23404
ecoli_00207	b1531	MarR	no	-	5.62176
ecoli_00209	b1531	MarR	no	-	6.80069
ecoli_00211	b1531	MarR	no	-	6.45611
ecoli_00213	b1531	MarR	no	-	4.96538
ecoli_00215	b1531	MarR	no	-	6.08322
ecoli_00217	b1531	MarR	no	-	6.05893
ecoli_00219	b1531	MarR	no	-	6.54828
ecoli_00221	b1531	MarR	no	-	6.16987
ecoli_00223	b1531	MarR	no	-	5.44457
ecoli_00225	b1531	MarR	no	-	4.65464
ecoli_00227	b1531	MarR	no	-	6.65718
ecoli_00279	b1531	MarR	negative	-	12.4817
ecoli_00281	b1531	MarR	no	-	6.13532
ecoli_00283	b1531	MarR	no	-	6.35678
ecoli_00285	b1531	MarR	no	-	5.96092
ecoli_00287	b1531	MarR	no	-	5.38465
ecoli_00299	b1531	MarR	no	-	5.64927
ecoli_00323	b1531	MarR	no	-	5.58937
ecoli_00325	b1531	MarR	no	-	5.66156
ecoli_00363	b1531	MarR	no	-	4.6019
ecoli_00365	b1531	MarR	no	-	5.63588
ecoli_00367	b1531	MarR	no	-	6.17987
ecoli_00369	b1531	MarR	no	-	4.62924
ecoli_00371	b1531	MarR	no	-	5.18256
ecoli_00373	b1531	MarR	no	-	6.26199
ecoli_00375	b1531	MarR	no	-	3.1709
ecoli_00377	b1531	MarR	no	-	5.75669
ecoli_00379	b1531	MarR	no	-	6.47348
ecoli_00381	b1531	MarR	no	-	4.67267
ecoli_00383	b1531	MarR	no	-	5.81722
ecoli_00385	b1531	MarR	no	-	6.09968
ecoli_00387	b1531	MarR	no	-	4.3698
ecoli_00389	b1531	MarR	no	-	5.1085
ecoli_00391	b1531	MarR	no	-	6.66957
ecoli_00455	b1531	MarR	no	-	4.61531
ecoli_00457	b1531	MarR	no	-	4.70381
ecoli_00459	b1531	MarR	no	-	4.46727
ecoli_00461	b1531	MarR	no	-	5.29887
ecoli_00463	b1531	MarR	no	-	3.99497
ecoli_00465	b1531	MarR	no	-	3.86819
ecoli_00467	b1531	MarR	no	-	4.60683
ecoli_00469	b1531	MarR	no	-	4.02885
ecoli_00471	b1531	MarR	no	-	6.30588
ecoli_00473	b1531	MarR	no	-	4.39314
ecoli_00475	b1531	MarR	no	-	6.5118
ecoli_00477	b1531	MarR	no	-	5.04025
ecoli_00483	b1531	MarR	no	-	4.71875
ecoli_00485	b1531	MarR	no	-	5.20408
ecoli_00487	b1531	MarR	no	-	8.39089
ecoli_00489	b1531	MarR	no	-	5.03534
ecoli_00491	b1531	MarR	no	-	5.68063
ecoli_00493	b1531	MarR	no	-	6.63205
ecoli_00497	b1531	MarR	no	-	4.42372
ecoli_00501	b1531	MarR	no	-	6.36747
ecoli_00503	b1531	MarR	no	-	8.15836
ecoli_00505	b1531	MarR	no	-	6.47233
ecoli_00507	b1531	MarR	no	-	4.66967
ecoli_00509	b1531	MarR	no	-	4.80882
ecoli_00511	b1531	MarR	no	-	4.77667
ecoli_00513	b1531	MarR	no	-	4.48956
ecoli_00515	b1531	MarR	no	-	6.88614
ecoli_00714	b1531	MarR	no	-	5.2835
ecoli_00797	b1531	MarR	no	-	7.15712
ecoli_00799	b1531	MarR	no	-	7.77496
ecoli_00818	b1531	MarR	no	-	6.49706
ecoli_00820	b1531	MarR	no	-	5.98257
ecoli_00822	b1531	MarR	no	-	5.84006
ecoli_00824	b1531	MarR	no	-	5.51347
ecoli_00826	b1531	MarR	no	-	5.82134
ecoli_00828	b1531	MarR	no	-	6.28776
ecoli_00832	b1531	MarR	no	-	5.94779
ecoli_00834	b1531	MarR	no	-	6.14743
ecoli_00836	b1531	MarR	no	-	6.15475
ecoli_00838	b1531	MarR	no	-	6.04689
ecoli_00840	b1531	MarR	no	-	6.30153
ecoli_00842	b1531	MarR	no	-	6.2151
ecoli_00844	b1531	MarR	no	-	6.24916
ecoli_00001	b1532	MarR	no	-	4.02391
ecoli_00003	b1532	MarR	no	-	3.68807
ecoli_00005	b1532	MarR	no	-	4.60186
ecoli_00007	b1532	MarR	no	-	4.24111
ecoli_00009	b1532	MarR	no	-	5.70498
ecoli_00011	b1532	MarR	no	-	3.67979
ecoli_00015	b1532	MarR	no	-	3.71805
ecoli_00017	b1532	MarR	no	-	3.96374
ecoli_00019	b1532	MarR	no	-	3.34439
ecoli_00021	b1532	MarR	no	-	3.81606
ecoli_00023	b1532	MarR	no	-	3.45701
ecoli_00025	b1532	MarR	no	-	1.9965
ecoli_00027	b1532	MarR	no	-	3.87039
ecoli_00029	b1532	MarR	no	-	4.03851
ecoli_00031	b1532	MarR	no	-	2.86447
ecoli_00033	b1532	MarR	no	-	4.32068
ecoli_00035	b1532	MarR	no	-	3.636
ecoli_00037	b1532	MarR	no	-	4.17285
ecoli_00039	b1532	MarR	no	-	3.52624
ecoli_00041	b1532	MarR	no	-	3.04503
ecoli_00043	b1532	MarR	no	-	4.38277
ecoli_00045	b1532	MarR	no	-	4.24096
ecoli_00047	b1532	MarR	no	-	2.67032
ecoli_00050	b1532	MarR	no	-	4.33629
ecoli_00052	b1532	MarR	no	-	5.00059
ecoli_00054	b1532	MarR	no	-	4.74231
ecoli_00056	b1532	MarR	no	-	4.3088
ecoli_00058	b1532	MarR	no	-	3.96698
ecoli_00060	b1532	MarR	no	-	5.23352
ecoli_00062	b1532	MarR	no	-	2.3443
ecoli_00064	b1532	MarR	no	-	2.67159
ecoli_00066	b1532	MarR	no	-	3.67302
ecoli_00068	b1532	MarR	no	-	5.65953
ecoli_00073	b1532	MarR	no	-	4.17108
ecoli_00075	b1532	MarR	no	-	3.34868
ecoli_00078	b1532	MarR	no	-	2.73669
ecoli_00079	b1532	MarR	no	-	4.76381
ecoli_00080	b1532	MarR	no	-	3.7379
ecoli_00081	b1532	MarR	no	-	4.21675
ecoli_00082	b1532	MarR	no	-	3.94834
ecoli_00084	b1532	MarR	no	-	4.41287
ecoli_00086	b1532	MarR	no	-	3.80543
ecoli_00088	b1532	MarR	no	-	3.52164
ecoli_00090	b1532	MarR	no	-	2.89137
ecoli_00094	b1532	MarR	no	-	3.53653
ecoli_00105	b1532	MarR	no	-	3.53244
ecoli_00106	b1532	MarR	no	-	2.71718
ecoli_00108	b1532	MarR	no	-	3.78256
ecoli_00113	b1532	MarR	no	-	1.76532
ecoli_00116	b1532	MarR	no	-	3.54937
ecoli_00119	b1532	MarR	no	-	4.18116
ecoli_00122	b1532	MarR	no	-	3.73294
ecoli_00132	b1532	MarR	no	-	3.86677
ecoli_00142	b1532	MarR	no	-	4.09216
ecoli_00143	b1532	MarR	no	-	3.21408
ecoli_00144	b1532	MarR	no	-	3.7652
ecoli_00145	b1532	MarR	no	-	1.89891
ecoli_00169	b1532	MarR	no	-	3.69021
ecoli_00173	b1532	MarR	no	-	3.63431
ecoli_00175	b1532	MarR	no	-	3.02763
ecoli_00177	b1532	MarR	no	-	5.0596
ecoli_00179	b1532	MarR	no	-	3.59107
ecoli_00181	b1532	MarR	no	-	4.36566
ecoli_00183	b1532	MarR	no	-	4.13958
ecoli_00185	b1532	MarR	no	-	4.34676
ecoli_00187	b1532	MarR	no	-	3.93572
ecoli_00189	b1532	MarR	no	-	4.63209
ecoli_00191	b1532	MarR	no	-	4.02992
ecoli_00195	b1532	MarR	no	-	4.94227
ecoli_00197	b1532	MarR	no	-	5.81855
ecoli_00199	b1532	MarR	no	-	3.85078
ecoli_00201	b1532	MarR	no	-	2.63226
ecoli_00203	b1532	MarR	no	-	3.5825
ecoli_00205	b1532	MarR	no	-	3.11607
ecoli_00207	b1532	MarR	no	-	4.0094
ecoli_00209	b1532	MarR	no	-	4.63875
ecoli_00211	b1532	MarR	no	-	4.08499
ecoli_00213	b1532	MarR	no	-	2.86864
ecoli_00215	b1532	MarR	no	-	4.26637
ecoli_00217	b1532	MarR	no	-	3.08118
ecoli_00219	b1532	MarR	no	-	4.7061
ecoli_00221	b1532	MarR	no	-	4.14171
ecoli_00223	b1532	MarR	no	-	3.76766
ecoli_00225	b1532	MarR	no	-	2.54507
ecoli_00227	b1532	MarR	no	-	5.26082
ecoli_00279	b1532	MarR	negative	-	10.6642
ecoli_00281	b1532	MarR	no	-	4.7366
ecoli_00283	b1532	MarR	no	-	4.98353
ecoli_00285	b1532	MarR	no	-	4.53709
ecoli_00287	b1532	MarR	no	-	4.15224
ecoli_00299	b1532	MarR	no	-	4.54724
ecoli_00323	b1532	MarR	no	-	4.25839
ecoli_00325	b1532	MarR	no	-	4.53685
ecoli_00363	b1532	MarR	no	-	3.58694
ecoli_00365	b1532	MarR	no	-	4.52654
ecoli_00367	b1532	MarR	no	-	5.03806
ecoli_00369	b1532	MarR	no	-	3.24523
ecoli_00371	b1532	MarR	no	-	3.82258
ecoli_00373	b1532	MarR	no	-	5.14944
ecoli_00375	b1532	MarR	no	-	2.50573
ecoli_00377	b1532	MarR	no	-	4.36094
ecoli_00379	b1532	MarR	no	-	5.23204
ecoli_00381	b1532	MarR	no	-	3.45232
ecoli_00383	b1532	MarR	no	-	4.20147
ecoli_00385	b1532	MarR	no	-	4.69744
ecoli_00387	b1532	MarR	no	-	2.91202
ecoli_00389	b1532	MarR	no	-	4.06872
ecoli_00391	b1532	MarR	no	-	5.28539
ecoli_00455	b1532	MarR	no	-	3.19795
ecoli_00457	b1532	MarR	no	-	2.98883
ecoli_00459	b1532	MarR	no	-	2.4733
ecoli_00461	b1532	MarR	no	-	3.21802
ecoli_00463	b1532	MarR	no	-	3.03669
ecoli_00465	b1532	MarR	no	-	3.08456
ecoli_00467	b1532	MarR	no	-	3.23139
ecoli_00469	b1532	MarR	no	-	2.25828
ecoli_00471	b1532	MarR	no	-	4.69975
ecoli_00473	b1532	MarR	no	-	2.56912
ecoli_00475	b1532	MarR	no	-	4.57924
ecoli_00477	b1532	MarR	no	-	3.31692
ecoli_00483	b1532	MarR	no	-	3.42175
ecoli_00485	b1532	MarR	no	-	3.20896
ecoli_00487	b1532	MarR	no	-	6.84322
ecoli_00489	b1532	MarR	no	-	3.84876
ecoli_00491	b1532	MarR	no	-	4.24122
ecoli_00493	b1532	MarR	no	-	5.81407
ecoli_00497	b1532	MarR	no	-	2.64399
ecoli_00501	b1532	MarR	no	-	5.29546
ecoli_00503	b1532	MarR	no	-	7.14221
ecoli_00505	b1532	MarR	no	-	5.01336
ecoli_00507	b1532	MarR	no	-	2.58143
ecoli_00509	b1532	MarR	no	-	3.41765
ecoli_00511	b1532	MarR	no	-	3.26362
ecoli_00513	b1532	MarR	no	-	3.1081
ecoli_00515	b1532	MarR	no	-	5.63728
ecoli_00714	b1532	MarR	no	-	3.69586
ecoli_00797	b1532	MarR	no	-	4.93472
ecoli_00799	b1532	MarR	no	-	5.43679
ecoli_00818	b1532	MarR	no	-	3.33653
ecoli_00820	b1532	MarR	no	-	4.47068
ecoli_00822	b1532	MarR	no	-	4.75334
ecoli_00824	b1532	MarR	no	-	3.80014
ecoli_00826	b1532	MarR	no	-	4.7104
ecoli_00828	b1532	MarR	no	-	4.63888
ecoli_00832	b1532	MarR	no	-	3.79188
ecoli_00834	b1532	MarR	no	-	4.20019
ecoli_00836	b1532	MarR	no	-	3.91426
ecoli_00838	b1532	MarR	no	-	4.02241
ecoli_00840	b1532	MarR	no	-	4.24202
ecoli_00842	b1532	MarR	no	-	4.0666
ecoli_00844	b1532	MarR	no	-	4.18789
	b1530	MarR	negative
	b1530	MarR	positive
	b1531	MarR	negative
	b1531	MarR	positive
	b1532	MarR	negative
	b1532	MarR	positive
ecoli_00001	b2975	GlcC	no	+	3.61172
ecoli_00003	b2975	GlcC	no	+	3.53607
ecoli_00005	b2975	GlcC	no	+	3.42791
ecoli_00007	b2975	GlcC	no	+	3.33557
ecoli_00009	b2975	GlcC	no	+	3.4497
ecoli_00011	b2975	GlcC	no	+	3.46974
ecoli_00015	b2975	GlcC	no	+	3.43732
ecoli_00017	b2975	GlcC	no	+	3.84932
ecoli_00019	b2975	GlcC	no	+	4.2886
ecoli_00021	b2975	GlcC	no	+	4.38474
ecoli_00023	b2975	GlcC	no	+	4.06057
ecoli_00025	b2975	GlcC	no	+	4.05678
ecoli_00027	b2975	GlcC	no	+	3.99033
ecoli_00029	b2975	GlcC	no	+	3.74757
ecoli_00031	b2975	GlcC	no	+	4.45833
ecoli_00033	b2975	GlcC	no	+	4.75361
ecoli_00035	b2975	GlcC	no	+	3.75046
ecoli_00037	b2975	GlcC	no	+	4.19061
ecoli_00039	b2975	GlcC	no	+	3.20391
ecoli_00041	b2975	GlcC	no	+	4.09748
ecoli_00043	b2975	GlcC	no	+	2.73094
ecoli_00045	b2975	GlcC	no	+	2.67304
ecoli_00047	b2975	GlcC	no	+	3.19311
ecoli_00050	b2975	GlcC	no	+	4.27215
ecoli_00052	b2975	GlcC	no	+	4.37626
ecoli_00054	b2975	GlcC	no	+	4.29088
ecoli_00056	b2975	GlcC	positive	+	6.38272
ecoli_00058	b2975	GlcC	no	+	3.8413
ecoli_00060	b2975	GlcC	no	+	3.63659
ecoli_00062	b2975	GlcC	no	+	3.39944
ecoli_00064	b2975	GlcC	no	+	3.42055
ecoli_00066	b2975	GlcC	no	+	3.30859
ecoli_00068	b2975	GlcC	no	+	2.44529
ecoli_00073	b2975	GlcC	no	+	2.01357
ecoli_00075	b2975	GlcC	no	+	2.22399
ecoli_00078	b2975	GlcC	no	+	3.01009
ecoli_00079	b2975	GlcC	no	+	2.5101
ecoli_00080	b2975	GlcC	no	+	2.65004
ecoli_00081	b2975	GlcC	no	+	3.33567
ecoli_00082	b2975	GlcC	positive	+	7.13775
ecoli_00084	b2975	GlcC	no	+	5.28446
ecoli_00086	b2975	GlcC	positive	+	5.40398
ecoli_00088	b2975	GlcC	no	+	3.55385
ecoli_00090	b2975	GlcC	no	+	3.35877
ecoli_00094	b2975	GlcC	no	+	6.72923
ecoli_00105	b2975	GlcC	no	+	6.73742
ecoli_00106	b2975	GlcC	no	+	5.11846
ecoli_00108	b2975	GlcC	no	+	5.06372
ecoli_00113	b2975	GlcC	no	+	4.20014
ecoli_00116	b2975	GlcC	no	+	5.36483
ecoli_00119	b2975	GlcC	no	+	4.49988
ecoli_00122	b2975	GlcC	no	+	3.93331
ecoli_00132	b2975	GlcC	no	+	2.95943
ecoli_00142	b2975	GlcC	positive	+	4.94915
ecoli_00143	b2975	GlcC	no	+	3.96549
ecoli_00144	b2975	GlcC	no	+	3.37062
ecoli_00145	b2975	GlcC	no	+	2.74037
ecoli_00169	b2975	GlcC	no	+	2.47798
ecoli_00173	b2975	GlcC	no	+	3.6828
ecoli_00175	b2975	GlcC	no	+	6.80846
ecoli_00177	b2975	GlcC	no	+	3.84097
ecoli_00179	b2975	GlcC	no	+	1.65855
ecoli_00181	b2975	GlcC	no	+	1.60975
ecoli_00183	b2975	GlcC	no	+	2.02898
ecoli_00185	b2975	GlcC	no	+	2.65404
ecoli_00187	b2975	GlcC	no	+	4.89284
ecoli_00189	b2975	GlcC	no	+	2.51659
ecoli_00191	b2975	GlcC	no	+	3.16703
ecoli_00195	b2975	GlcC	no	+	2.60409
ecoli_00197	b2975	GlcC	no	+	2.68352
ecoli_00199	b2975	GlcC	no	+	3.10655
ecoli_00201	b2975	GlcC	no	+	3.73078
ecoli_00203	b2975	GlcC	no	+	3.69422
ecoli_00205	b2975	GlcC	no	+	3.35506
ecoli_00207	b2975	GlcC	no	+	2.89471
ecoli_00209	b2975	GlcC	no	+	3.29383
ecoli_00211	b2975	GlcC	no	+	3.47853
ecoli_00213	b2975	GlcC	no	+	3.06737
ecoli_00215	b2975	GlcC	no	+	3.52272
ecoli_00217	b2975	GlcC	no	+	2.97162
ecoli_00219	b2975	GlcC	no	+	3.42718
ecoli_00221	b2975	GlcC	no	+	3.36262
ecoli_00223	b2975	GlcC	no	+	3.67638
ecoli_00225	b2975	GlcC	no	+	3.41056
ecoli_00227	b2975	GlcC	no	+	3.19348
ecoli_00279	b2975	GlcC	no	+	2.23584
ecoli_00281	b2975	GlcC	no	+	1.80027
ecoli_00283	b2975	GlcC	no	+	3.37414
ecoli_00285	b2975	GlcC	no	+	2.42493
ecoli_00287	b2975	GlcC	no	+	3.55189
ecoli_00299	b2975	GlcC	no	+	2.77073
ecoli_00323	b2975	GlcC	no	+	2.96502
ecoli_00325	b2975	GlcC	no	+	3.12231
ecoli_00363	b2975	GlcC	no	+	3.81458
ecoli_00365	b2975	GlcC	no	+	0.780085
ecoli_00367	b2975	GlcC	no	+	1.45328
ecoli_00369	b2975	GlcC	no	+	2.68972
ecoli_00371	b2975	GlcC	no	+	0.995268
ecoli_00373	b2975	GlcC	no	+	0.845583
ecoli_00375	b2975	GlcC	no	+	2.89284
ecoli_00377	b2975	GlcC	no	+	0.975712
ecoli_00379	b2975	GlcC	no	+	1.24807
ecoli_00381	b2975	GlcC	no	+	3.26207
ecoli_00383	b2975	GlcC	no	+	1.49114
ecoli_00385	b2975	GlcC	no	+	1.49872
ecoli_00387	b2975	GlcC	no	+	4.02566
ecoli_00389	b2975	GlcC	no	+	1.5555
ecoli_00391	b2975	GlcC	no	+	0.427583
ecoli_00455	b2975	GlcC	no	+	2.03677
ecoli_00457	b2975	GlcC	no	+	2.49651
ecoli_00459	b2975	GlcC	no	+	2.56018
ecoli_00461	b2975	GlcC	no	+	0
ecoli_00463	b2975	GlcC	no	+	1.64667
ecoli_00465	b2975	GlcC	no	+	5.21289
ecoli_00467	b2975	GlcC	no	+	0.658191
ecoli_00469	b2975	GlcC	no	+	5.24345
ecoli_00471	b2975	GlcC	no	+	0.164047
ecoli_00473	b2975	GlcC	no	+	1.23605
ecoli_00475	b2975	GlcC	no	+	0.492039
ecoli_00477	b2975	GlcC	no	+	0.804576
ecoli_00483	b2975	GlcC	no	+	3.14682
ecoli_00485	b2975	GlcC	no	+	2.07702
ecoli_00487	b2975	GlcC	no	+	0.438024
ecoli_00489	b2975	GlcC	no	+	0.63315
ecoli_00491	b2975	GlcC	no	+	1.28352
ecoli_00493	b2975	GlcC	no	+	1.57314
ecoli_00497	b2975	GlcC	no	+	5.21324
ecoli_00501	b2975	GlcC	no	+	0.764669
ecoli_00503	b2975	GlcC	no	+	0.660587
ecoli_00505	b2975	GlcC	no	+	1.05692
ecoli_00507	b2975	GlcC	no	+	2.36507
ecoli_00509	b2975	GlcC	no	+	2.49479
ecoli_00511	b2975	GlcC	no	+	1.99875
ecoli_00513	b2975	GlcC	no	+	5.1833
ecoli_00515	b2975	GlcC	no	+	1.00762
ecoli_00714	b2975	GlcC	no	+	4.5126
ecoli_00797	b2975	GlcC	no	+	3.30074
ecoli_00799	b2975	GlcC	no	+	3.07123
ecoli_00818	b2975	GlcC	no	+	3.26102
ecoli_00820	b2975	GlcC	no	+	3.12685
ecoli_00822	b2975	GlcC	no	+	3.42169
ecoli_00824	b2975	GlcC	no	+	3.6867
ecoli_00826	b2975	GlcC	no	+	3.35212
ecoli_00828	b2975	GlcC	no	+	2.7529
ecoli_00832	b2975	GlcC	no	+	2.7513
ecoli_00834	b2975	GlcC	no	+	3.35286
ecoli_00836	b2975	GlcC	no	+	3.13503
ecoli_00838	b2975	GlcC	no	+	3.37657
ecoli_00840	b2975	GlcC	no	+	3.34511
ecoli_00842	b2975	GlcC	no	+	3.492
ecoli_00844	b2975	GlcC	no	+	3.24011
ecoli_00001	b2976	GlcC	no	+	5.59044
ecoli_00003	b2976	GlcC	no	+	6.54935
ecoli_00005	b2976	GlcC	no	+	6.19225
ecoli_00007	b2976	GlcC	no	+	6.26061
ecoli_00009	b2976	GlcC	no	+	5.50502
ecoli_00011	b2976	GlcC	no	+	6.05002
ecoli_00015	b2976	GlcC	no	+	6.0724
ecoli_00017	b2976	GlcC	no	+	6.18674
ecoli_00019	b2976	GlcC	no	+	6.37502
ecoli_00021	b2976	GlcC	no	+	6.64138
ecoli_00023	b2976	GlcC	no	+	5.91967
ecoli_00025	b2976	GlcC	no	+	6.45473
[truncated: 2,116 more rows]
