# Supplementary material for: Predicting input signals of transcription factors in Escherichia coli
Source: Mol Syst Biol. 2025 Jul 16;21(10):1371–87. doi: 10.1038/s44320-025-00132-2 (PMC12494820; doi:10.1038/s44320-025-00132-2)
Supplement: Supplementary file 11 — Source data Fig. 2 [file 44320_2025_132_MOESM11_ESM.zip › Figure 2/Figure2ABC.xlsx]

## Sheet: 2A
	AcrR	AdiY	AgaR	AllR	AllS	AlsR	AppY	AraC	ArcA	ArgP	ArgR	ArsR	AscG	AsnC	AtoC	BaeR	BasR	BetI	BirA	BluR	BolA	CadC	CaiF	Cbl	CdaR	CecR	CpxR	Cra	CreB	Crp	CsgD	CsqR	CueR	CusR	CynR	CysB	CytR	DcuR	DeoR	DgoR	DhaR	DicA	DinJ-YafQ	DnaA	DpiA	DsdC	EcpR	EvgA	ExuR
ecoli_00132	-0.176337	0.794699	1.39774	1.44203	-0.689622	0.789619	-0.850007	0.0498535	-1.85242	1.3369	-2.37636	0.359373	-0.0430286	-0.271066	-1.34234	-0.356974	-0.375549	-0.255328	-0.638231	0.205939	-0.652289	-1.00874	-1.21532	-1.23928	-0.925656	0.0462468	1.34135	-0.979281	0.357877	-1.10407	0.464853	0.504749	-0.518432	0.91059	-0.323947	1.45838	-1.02881	-0.06329	-0.752392	0.52424	0.499358	1.36096	-0.721707	-0.750732	-1.11995	-0.169136	-0.00365238	-1.44997	0.254031
ecoli_00385	-0.404388	-0.24238	1.43468	1.59516	-0.688252	0.960952	-1.25147	0.0708215	-2.12889	0.916818	-1.36249	0.270504	0.21171	-0.503341	-1.57557	-0.361237	0.165813	-0.0869641	0.387002	0.0861573	-0.891506	-0.227978	-1.23403	-1.93636	-1.14835	0.417408	0.712137	-1.29942	0.366751	-1.82022	-0.805965	1.08582	-0.377439	0.396542	-0.483831	-0.780653	-0.949373	-0.345823	-0.693678	0.713138	-0.0234891	1.11267	-0.76516	-0.63951	-1.32624	-0.274778	-0.777722	-1.46977	0.319804
ecoli_00391	-0.444379	-0.256488	1.65717	1.65897	-0.77008	0.951168	-1.26111	0.154808	-1.8111	1.09322	-1.3302	0.319367	0.193434	-0.336355	-1.37219	-0.293953	-0.136709	0.146733	0.15682	-0.0927366	-0.901909	-0.329454	-1.53779	-1.75616	-1.16641	0.306307	0.844947	-0.750228	0.307404	-1.85325	-0.854511	0.826998	-0.430885	0.45935	-0.418387	-0.85239	-0.986884	-0.41604	-0.679087	0.711299	0.143128	1.18819	-0.713481	-0.945922	-1.38339	-0.238217	-0.657766	-1.50891	0.511299
ecoli_00367	-0.687672	-0.222336	1.27699	1.66241	-0.774104	0.921225	-1.44302	-0.0216678	-1.71649	0.822149	-1.30685	0.352835	0.293546	-0.421523	-1.38832	-0.544621	0.188145	0.341636	0.279242	-0.260641	-0.867952	-0.55367	-1.46708	-1.91277	-1.30282	0.698972	0.700457	-1.32532	0.267915	-1.55029	-0.651209	1.0508	-0.424055	0.411426	-0.646946	-0.941359	-1.45723	-0.0943294	-0.87976	0.977904	0.469401	1.1788	-1.12768	-0.609916	-1.47051	-0.251775	-0.773317	-1.29757	0.39756
ecoli_00373	-0.609516	-0.183397	1.34802	1.83312	-0.672486	0.892595	-1.41775	0.11008	-1.66384	0.882928	-1.46745	0.284304	0.211635	-0.429	-1.49763	-0.364891	0.17241	0.134425	0.580578	-0.107067	-0.926722	-0.465843	-1.25493	-2.02381	-1.17756	0.847562	0.863314	-1.15277	0.355262	-1.94513	-0.630484	1.05361	-0.215523	0.394126	-0.415297	-0.717836	-0.952876	-0.443902	-0.571098	1.08754	0.21459	1.30564	-0.908051	-0.555906	-1.44453	-0.185079	-0.756246	-1.16608	0.517454
ecoli_00379	-0.372683	-0.429403	1.624	1.78102	-0.66156	0.786451	-1.28564	0.174916	-2.03562	1.02663	-1.54485	0.288809	0.156698	-0.555828	-1.40354	-0.357392	0.166168	0.00714929	0.360174	-0.844996	-0.937343	0.0142761	-1.21238	-1.84353	-1.1217	0.432239	0.973714	-1.38061	0.306998	-1.76404	-0.672153	0.823516	-0.503812	0.34445	-0.403819	-0.724701	-1.01289	-0.412144	-0.72858	0.660191	0.0371546	1.37742	-0.801245	-0.655668	-1.50607	-0.121893	-0.559409	-1.73908	0.285533
ecoli_00381	-0.169071	0.858248	1.57451	1.36887	-0.620789	0.880991	-0.935185	0.0606069	-2.13038	0.953651	-1.66575	0.505036	0.116756	-0.329176	-1.42229	-0.474619	0.225724	0.0268464	-0.436704	-0.102174	-0.684037	-0.8841	-1.40824	-1.4883	-1.15519	0.162389	0.680334	-0.883751	0.570568	-2.1316	-0.299966	0.830799	0.274073	1.94627	-0.476926	0.365844	-0.860685	-0.3277	-0.63958	0.779649	0.23452	1.17888	-1.18029	-0.576718	-1.55068	-0.165882	-0.876594	-1.01892	0.543827
ecoli_00387	-0.0970661	0.891611	1.71345	1.42696	-0.65504	0.836251	-0.968295	0.129922	-2.16412	1.13305	-1.71208	0.473081	0.0787813	-0.436385	-1.36693	-0.375177	0.190819	0.0513247	-0.462913	-0.017587	-0.721189	-0.860304	-1.3608	-1.23069	-1.08262	0.0440312	0.602157	-0.990683	0.317453	-1.64727	-0.542238	0.705547	0.101709	1.98933	-0.398705	0.834159	-0.887832	-0.451712	-0.672242	0.719211	0.301914	1.57188	-1.13822	-0.945179	-1.45741	-0.163227	-1.02475	-1.15274	0.457396
ecoli_00363	-0.146966	1.00468	1.64174	1.33183	-0.531963	0.864862	-0.901316	0.0301122	-1.82835	0.96652	-1.84695	0.522635	0.121148	-0.301786	-1.33757	-0.372159	0.500113	0.0175267	-0.343949	-1.12502	-0.578075	-0.925627	-1.48429	-1.34425	-1.17953	0.183678	0.739345	-0.765262	0.421915	-1.83944	0.165308	0.867098	0.0015655	1.77199	-0.474409	1.17962	-0.765717	-0.533724	-0.525471	0.736369	0.252624	1.04548	-1.26131	-0.627168	-1.4537	-0.210998	-0.683055	-0.777851	0.486253
ecoli_00369	-0.122159	0.842705	1.62828	1.38605	-0.638422	0.95306	-1.03489	0.049006	-1.82081	0.96763	-1.84114	0.521141	0.104554	-0.235126	-1.45574	-0.280037	0.517359	0.115495	-0.240522	-0.769273	-0.566828	-0.775773	-1.42598	-1.29222	-1.15969	0.378392	0.912529	-0.727239	0.404466	-1.92534	0.0796248	1.03963	0.115463	1.75861	-0.528013	0.928528	-0.712493	-0.515695	-0.384704	0.81084	0.276097	1.13857	-1.20541	-0.620073	-1.48978	-0.188729	-0.581103	-0.887144	0.528436
ecoli_00375	-0.00119497	0.640118	1.60407	1.47685	-0.599811	0.843782	-0.985783	0.154844	-2.21553	0.931474	-1.12241	0.533061	0.102569	-0.453429	-1.5101	-0.434876	0.367143	0.0552824	-0.29663	-0.00595351	-0.70421	-0.880079	-1.42175	-1.46943	-1.17247	0.276798	0.617701	-0.864997	0.424564	-2.07218	-0.359249	0.913393	0.297586	1.94024	-0.486663	0.328897	-0.773017	-0.434102	-0.520189	0.701018	0.393262	1.25849	-1.23755	-0.517697	-1.44085	-0.131954	-0.866981	-0.908121	0.539925
ecoli_00383	-0.543296	-0.418538	1.42802	1.63644	-0.695612	0.861441	-1.25078	0.079301	-2.15247	0.736074	-1.39648	0.224985	0.172497	-0.704405	-1.46239	-0.389599	-0.0614545	-0.677699	0.617663	0.0293046	-0.773263	-0.602177	-1.01397	-1.7727	-1.08407	0.310692	1.13037	-1.46612	0.250221	-1.92937	-1.19124	0.807912	-0.404406	0.407675	-0.497332	-0.802321	-0.918034	0.0693623	-0.615251	0.552546	0.273331	1.13407	-0.813969	-0.687218	-1.40594	-0.242911	-0.833427	-1.34587	0.0479034
ecoli_00389	-0.452112	-0.441314	1.47959	1.72762	-0.713306	0.812005	-1.26865	0.263977	-1.96957	0.976159	-1.31945	0.298462	0.152397	-0.727911	-1.58211	-0.407774	-0.0340481	-0.549838	0.612749	-0.65838	-0.848708	-0.523784	-1.14556	-1.86973	-1.14348	0.333268	1.13638	-1.29224	0.200104	-2.11232	-1.33533	0.703606	-0.367159	0.878116	-0.570997	-0.839316	-0.98398	0.0468822	-0.584753	0.501391	0.197385	1.45957	-0.712679	-0.781199	-1.37473	-0.203905	-0.875728	-1.6402	0.229397
ecoli_00365	-0.638072	-0.381127	1.17397	1.76945	-0.687699	0.765767	-1.25989	-0.128982	-1.91325	0.514158	-1.23063	0.34199	0.20094	-0.566478	-1.29372	-0.511982	-0.305207	0.186439	0.896526	0.259831	-0.765391	-0.572999	-1.11377	-1.8094	-1.13982	0.728394	1.22877	-1.5603	-0.10243	-1.13043	-1.55186	0.846904	-0.525974	0.88082	-0.479173	-0.739018	-1.28513	0.415759	-0.854079	0.570675	0.763847	1.1231	-1.15973	-0.706008	-1.32388	-0.225892	-1.12602	-1.28699	-0.144351
ecoli_00371	-0.626211	-0.322102	1.09359	1.84042	-0.660679	0.728248	-1.22148	-0.108288	-2.09508	0.60029	-1.32703	0.33622	0.126653	-0.543094	-1.3735	-0.454035	-0.201681	0.00446996	0.855882	0.304097	-0.806989	-0.528781	-1.18922	-1.78819	-1.10648	0.882873	1.29669	-1.63188	0.093518	-1.17238	-1.38085	0.907745	-0.539142	0.326796	-0.511099	-0.718138	-1.2482	0.456348	-0.808358	0.612422	0.789523	1.18591	-1.11467	-0.695885	-1.13674	-0.333697	-1.11714	-1.38407	-0.117109
ecoli_00377	-0.462194	-0.334141	1.58408	1.58006	-0.690379	0.887964	-1.23268	0.207679	-1.58638	1.06644	-1.60042	0.332672	0.0247019	-0.711969	-1.43888	-0.282843	0.0435941	-0.34248	0.495775	-0.813121	-0.868583	-0.745881	-1.14156	-1.69517	-1.04955	0.348607	1.19323	-1.46985	0.375538	-2.34333	-0.763351	0.737858	-0.504806	0.326498	-0.475785	-0.621593	-0.955295	-0.322942	-0.745442	0.546959	0.043465	1.40325	-0.827561	-0.593381	-1.46772	-0.198416	-0.543374	-1.19173	0.336868
ecoli_00017	-0.122762	0.551939	1.46606	1.43001	-0.554607	0.891185	-0.637724	0.0140854	-1.78959	1.29462	-2.18497	0.430169	-0.0155297	-0.306431	-1.24384	-0.418839	0.0469214	-0.0739679	-0.418274	0.163025	-0.537085	-1.01088	-1.25743	-0.945397	-0.930672	0.0508745	0.946747	-0.800724	0.35907	-1.17908	0.680707	0.679069	-0.505012	0.698053	-0.365346	1.43368	-0.905291	-0.304636	-0.715916	0.612784	0.317234	1.30031	-0.752785	-0.724867	-1.38976	-0.211059	-0.107306	0.440502	0.395406
ecoli_00015	-0.148526	1.32826	1.39625	1.29317	-0.545647	0.761973	-0.628089	-0.00455041	-1.56115	1.18433	-2.17262	0.360785	-0.0137334	-0.319965	-1.36841	-0.406373	0.0368954	-0.0655281	-0.397557	0.106977	-0.528406	-0.921077	-1.24665	-0.917481	-0.972772	0.0356962	0.883745	-0.793511	0.274493	-1.40752	0.670641	0.638714	-0.523305	0.769721	-0.35993	1.3491	-0.898525	-0.27438	-0.711126	0.554514	0.306382	1.12266	-0.782215	-0.721278	-1.47735	-0.215912	-0.169987	0.838046	0.364243
ecoli_00011	-0.09605	1.33917	1.32008	1.25005	-0.598718	0.789307	-0.640247	0.0115016	-1.55875	1.18073	-2.19753	0.364992	-0.00992176	-0.31387	-1.27497	-0.411617	-0.0393492	-0.0523262	-0.467413	0.15298	-0.559603	-1.04763	-1.28877	-0.927999	-1.05354	0.0381245	0.868326	-0.831973	0.323208	-1.39635	0.593425	0.625872	-0.477654	0.587168	-0.346163	1.28294	-0.926154	-0.336695	-0.730677	0.537727	0.274531	1.15363	-0.780946	-0.721837	-1.39093	-0.206068	-0.158674	0.719421	0.359634
ecoli_00799	-0.380008	0.834465	1.73325	1.46338	-0.490869	0.804588	-0.96536	0.0685835	-1.50387	1.17133	-1.9648	0.510258	0.0895704	-0.317445	-1.20874	-0.482875	0.216174	-0.159132	-0.36986	-0.547458	-0.497804	-0.746348	-1.29881	-1.24418	-1.10063	0.362891	1.1849	-0.690026	0.437854	-1.83068	0.252563	0.916999	-0.432462	1.42936	-0.456703	1.24855	-0.657799	-0.617827	-0.382488	0.620451	0.248565	1.3931	-1.31805	-0.613675	-1.37008	-0.355435	0.00504103	-0.823735	0.492365
ecoli_00797	-0.341681	0.863341	1.61396	1.37626	-0.539559	0.989776	-0.862731	0.0479391	-1.6608	1.32566	-2.08209	0.56562	0.0812807	-0.313343	-1.14947	-0.41649	0.243126	-0.0993375	-0.276804	-0.469628	-0.576977	-0.847471	-1.31408	-1.22576	-1.20965	0.380753	1.25502	-0.720582	0.450531	-1.77932	0.775809	1.18955	-0.296503	1.53758	-0.564595	1.2524	-0.795127	-0.502927	-0.429063	0.63091	0.402018	1.3146	-1.29237	-0.606717	-1.35517	-0.287068	-0.0129151	-0.895533	0.578334
ecoli_00001	-0.17008	1.01071	1.4846	1.53962	-0.487534	0.949084	-1.07986	0.02214	-1.82683	1.31779	-2.29912	0.405121	0.0451313	-0.372253	-1.37135	-0.446013	0.0787014	-0.0630369	-0.37603	0.292995	-0.551722	-0.955882	-1.2632	-1.21643	-1.14645	0.105579	1.01583	-0.772114	-0.00350351	-1.14881	0.397623	0.693402	-0.261488	1.42509	-0.382868	1.15706	-0.954584	-0.401844	-0.674535	0.640396	0.445136	1.05383	-0.829576	-0.725349	-1.3344	-0.230157	-0.262272	-1.16937	0.373316
ecoli_00086	-0.117679	0.61334	1.44048	1.25763	-0.447279	0.852916	-0.995737	0.267454	-2.1949	0.729057	-1.44847	0.582504	0.0388199	-0.421878	-1.36859	-0.513792	-0.369403	-0.139782	-0.586028	0.227649	-0.444778	-1.13691	-1.32508	-1.12039	-0.780361	0.233722	1.21894	-1.34252	0.136657	0.438329	0.416912	0.541086	-0.67363	1.17734	-0.32199	1.24094	-0.816342	-0.452603	-0.552663	0.200244	0.125045	1.14543	-1.03777	-0.81586	-1.35038	-0.230684	-0.34005	-1.27101	-0.0655744
ecoli_00088	-0.109649	1.24999	1.57475	1.19406	-0.497312	0.806991	-0.680063	0.159953	-1.29793	1.11827	-2.07418	0.401774	0.0121566	-0.379636	-1.26597	-0.346835	0.159366	-0.0710759	-0.677155	0.356691	-0.526366	-1.00458	-1.3593	-1.02324	-0.939384	0.0717025	0.821298	-1.17035	0.620356	-1.3575	0.798807	0.658213	-0.516525	0.896477	-0.327856	1.13977	-0.875726	-0.582277	-0.684815	0.590172	0.261354	1.1349	-0.769769	-0.631501	-1.41715	-0.172662	-0.150208	-0.784734	0.423045
ecoli_00090	-0.159243	1.11722	1.4616	1.43206	-0.49076	0.859769	-0.854832	0.0292949	-1.74003	1.29975	-2.26442	0.392917	0.0110265	-0.346854	-1.57524	-0.406779	0.11657	-0.107382	-0.367371	0.196754	-0.543017	-1.05302	-1.27574	-1.03812	-0.995956	0.0813888	1.01438	-1.29978	0.339679	-1.25335	0.543171	0.65242	-0.405598	1.51594	-0.368538	1.31823	-0.949993	-0.332038	-0.737093	0.571994	0.33677	1.23256	-0.762011	-0.693673	-1.27481	-0.216751	-0.236482	-1.10897	0.349627
ecoli_00082	-0.20114	1.2127	1.26663	1.21405	-0.357052	0.793484	-0.941224	-0.0275333	-2.58667	1.11157	-1.96214	0.475784	-0.0303214	-0.428562	-1.37846	-0.459715	-0.36825	-0.0327196	-0.306441	0.501472	-0.543125	-1.10839	-1.30976	-1.28102	-0.872809	0.0810763	0.994332	-0.597821	-0.37526	0.796631	0.164073	0.542088	-0.322018	1.58918	-0.334492	1.10043	-1.08796	-0.0625748	-0.786504	0.35925	0.126236	1.30735	-0.92535	-0.81729	-1.35574	-0.171816	-0.521993	-1.38469	-0.097389
ecoli_00084	-0.355012	0.874119	1.31074	1.5286	-0.443635	0.760441	-1.16312	-0.0523664	-2.38647	1.22398	-2.09945	0.363464	-0.0339526	-0.44225	-1.51022	-0.38547	-0.223584	-0.0867361	-0.287668	0.452263	-0.590462	-1.09837	-1.24538	-1.15885	-0.900025	0.0108038	0.973467	-1.25634	-0.227431	-0.391657	-0.0831133	0.533884	-0.346874	1.56444	-0.324532	1.10058	-1.04299	-0.307706	-0.730381	0.497326	0.369607	1.36089	-0.922761	-0.801998	-1.51954	-0.149361	-0.738993	-1.27682	0.0994962
ecoli_00108	0.136001	0.86127	1.4546	1.48365	-0.502648	0.736693	-0.938361	0.230579	-1.98243	1.0601	-2.13248	0.431856	0.267654	-0.291903	-1.42997	-0.427601	-0.151032	0.311238	-0.039995	1.19678	-0.240665	-0.957862	-1.28942	-1.22007	-0.961874	0.0474044	1.23496	-0.864935	0.625896	-1.00093	0.552499	0.479274	-0.821803	1.5607	-0.297698	1.27924	-0.766681	0.396377	-0.499053	0.461724	0.645839	1.14444	-0.922881	-0.442737	-1.38805	0.0312147	0.00637171	-1.66864	0.230553
ecoli_00113	-0.127633	1.07289	0.62577	1.49495	-0.415649	0.715815	-0.909454	0.0610374	-1.50525	1.15781	-1.78629	0.494982	0.101567	-0.182241	-1.44843	-0.555424	0.0536121	0.921617	-0.0249855	1.31062	-0.335718	-1.04637	-0.867341	-1.4637	-0.674813	-0.0117589	0.515621	-1.26672	-0.626015	-0.456372	-0.55458	0.555171	-0.921463	0.822763	-0.439397	0.681629	-0.848623	0.522088	-0.742626	0.357258	0.99411	1.4335	-0.93409	-0.461573	-1.18116	-0.209563	-1.41151	-1.44706	-0.424461
ecoli_00116	0.0883891	1.57891	1.34916	1.21915	-0.6304	0.819783	-0.508592	0.1657	-1.44532	1.01303	-2.01024	0.378052	-0.0163343	-0.348872	-1.29066	-0.220222	-0.0233355	-0.114628	-0.467815	0.347637	-0.590329	-1.03356	-1.31737	-0.909073	-0.902617	0.0552573	1.01713	-1.16044	0.61158	-1.90428	0.647959	0.664408	-0.447121	1.24579	-0.310934	1.13188	-0.919832	-0.319314	-0.783339	0.528257	0.0599272	1.02852	-0.668051	-0.610881	-1.26717	-0.194721	-0.0271642	-1.1812	0.429256
ecoli_00119	0.115174	1.54978	1.34963	1.24318	-0.671201	0.787337	-0.476744	0.180847	-1.52421	1.04287	-2.04422	0.383867	-0.0435525	-0.283402	-1.23221	-0.226979	-0.0597352	-0.0591286	-0.392119	0.331996	-0.660803	-0.939953	-1.24592	-1.13054	-0.893879	0.0647867	1.0199	-0.772526	0.630431	-1.83088	0.592795	0.676535	-0.438028	1.316	-0.278654	1.18286	-0.94645	-0.327347	-0.79883	0.472421	-0.0314603	1.06816	-0.644288	-0.697952	-1.21331	-0.216083	0.0305043	-1.37598	0.369578
ecoli_00122	-0.0880174	1.23445	1.38368	1.22488	-0.607448	0.85437	-0.744891	0.213277	-1.38636	1.13826	-1.87477	0.347584	-0.0262431	-0.366294	-1.35924	-0.26497	0.046947	-0.0497619	-1.04548	0.309404	-0.567933	-1.03993	-1.50939	-1.13598	-0.917866	0.094188	0.97451	-0.822933	0.65195	-1.61425	0.66061	0.606351	-0.964749	0.274475	-0.257917	1.07987	-0.86809	-0.418888	-0.715973	0.539188	0.12974	1.22804	-0.63627	-0.612734	-1.16737	-0.22604	-0.00149276	-1.33238	0.442056
ecoli_00105	-0.208402	0.565843	1.31156	1.53845	-0.535022	0.679046	-1.20892	-0.145655	-2.39864	1.26835	-2.27918	0.454091	0.1292	-0.269481	-1.30032	-0.53082	-0.258638	0.0367833	-0.328933	0.483344	-0.635598	-0.946894	-1.28872	-1.07478	-0.335857	0.247847	0.722385	-1.37029	-0.273698	-0.581037	-0.540021	0.63826	-0.134567	1.81212	-0.462932	1.38741	-0.778833	-0.312886	-0.478005	0.613613	0.438644	1.21071	-1.00709	-0.796505	-1.32663	-0.245334	-0.922277	-1.12602	0.212586
ecoli_00106	-0.206916	0.237531	1.38501	1.71993	-0.456632	0.611692	-1.21589	-0.0542523	-2.4983	1.3259	-2.31186	0.589169	0.153245	-0.265467	-1.37768	-0.534869	-0.29489	0.0477088	-0.266094	0.604398	-0.538111	-1.01324	-1.21348	-0.991285	-0.696002	0.331812	0.557947	-0.855039	-0.274197	0.22191	-0.76084	0.711502	-0.051068	1.63105	-0.423725	1.55573	-0.754876	-0.187999	-0.494789	0.538234	0.720812	1.24681	-0.936329	-0.774671	-1.37665	-0.263637	-1.12303	-1.24625	0.103801
ecoli_00227	-0.359287	0.800147	1.45199	1.49259	-0.585941	0.822111	-1.1658	-0.0131427	-1.70779	1.26839	-2.26595	0.364132	0.0743294	-0.367387	-1.4413	-0.504191	0.215943	-0.14379	-0.311089	0.219128	-0.53644	-0.850211	-1.29829	-1.36818	-1.06401	0.237427	1.04598	-0.720656	0.0226615	-1.14093	0.564097	0.776063	-0.227345	1.54145	-0.486488	1.21641	-0.79135	-0.406513	-0.523064	0.603031	0.247987	1.41032	-1.11261	-0.635796	-1.3066	-0.268778	-0.187503	-1.02179	0.353029
ecoli_00007	-0.0516152	1.08368	1.31744	1.0843	-0.619236	0.824961	-0.500738	0.105028	-1.55104	0.893188	-1.65591	0.423422	-0.00139667	-0.324516	-1.36896	-0.177499	-0.0502575	-0.216496	-0.882616	-0.422008	-0.441424	-0.960386	-1.44797	-1.02271	-0.960802	0.051678	0.929488	-0.600599	0.641963	-1.45432	0.669096	0.595723	-0.91599	0.10512	-0.291053	1.30896	-1.00712	-0.5847	-0.833916	0.501605	0.256929	0.931317	-0.823632	-0.708594	-1.34063	-0.175439	-0.149349	-1.15144	0.381972
ecoli_00009	-0.432746	0.854817	1.41925	1.40713	-0.613145	0.93758	-1.03286	0.0122631	-1.38336	1.26719	-2.18178	0.311982	-0.0155814	-0.355541	-1.43703	-0.37255	-0.0410566	-0.0497999	-0.644984	0.16752	-0.490245	-1.00619	-1.32301	-1.04942	-1.11121	0.127024	0.994331	-0.837544	0.102302	-0.959853	0.5414	0.667188	-0.776215	1.12008	-0.368594	1.37988	-0.833185	-0.701867	-0.610277	0.595962	0.352773	1.22567	-0.872591	-0.897469	-1.35721	-0.192938	-0.319687	-1.07943	0.460301
ecoli_00003	-0.178443	1.00449	1.40415	1.12729	-0.773378	0.873379	-0.462698	0.170056	-1.4213	0.953429	-1.32707	0.426792	-0.0253842	-0.348174	-1.34808	-0.15622	-0.115976	-0.226956	-0.849438	-0.841475	-0.396481	-1.15357	-1.46483	-1.03143	-0.87506	0.04508	1.01789	-0.663088	0.640669	-1.42494	0.645605	0.591326	-0.969057	0.011914	-0.260248	1.5267	-1.06983	-0.568749	-0.922001	0.486132	0.249858	1.06138	-0.770658	-0.621288	-1.27872	-0.20413	-0.280801	-1.3773	0.372289
ecoli_00005	-0.193805	1.11409	1.54624	1.49933	-0.503624	0.91629	-0.903717	-0.0323369	-1.70847	1.29013	-2.34083	0.406615	0.0619886	-0.34	-1.34317	-0.449684	0.0130884	-0.0705406	-0.290465	0.262585	-0.528383	-0.90248	-1.26088	-1.15712	-1.0843	0.106558	0.978166	-0.809994	0.10811	-1.13961	0.785165	0.687928	-0.163552	0.656506	-0.366056	1.33918	-0.857888	-0.366739	-0.633869	0.64004	0.491025	1.27567	-0.877469	-0.696937	-1.21075	-0.195172	-0.000778734	-1.02577	0.379207
ecoli_00197	-0.560019	0.0413234	1.30936	1.62995	-0.587845	0.726128	-1.3233	0.18315	-1.73446	1.3869	-2.41017	0.27904	0.10788	-0.349079	-1.34742	-0.512311	-0.14281	0.0171245	-0.098087	0.352559	-0.557114	-0.752747	-1.2029	-1.27032	-1.11951	0.281748	0.48281	-0.901304	0.0326835	-1.27353	-1.25968	0.776337	-0.109912	1.46562	-0.429789	1.19524	-1.12786	-0.464284	-0.783771	0.656264	0.319939	1.30367	-0.973572	-0.592796	-1.29665	-0.285245	-1.39152	-1.609	0.350995
ecoli_00173	-0.25542	0.31144	1.22459	1.64454	-0.3949	0.591716	-1.28425	0.0787988	-2.54792	1.25223	-1.98024	0.485912	0.128392	-0.242797	-1.19507	-0.620183	-0.193397	0.124518	-0.0845902	0.787067	-0.43592	-0.876144	-1.22409	-1.29199	-0.712061	0.294302	0.716297	-1.12835	-0.421745	0.424851	-1.21239	0.579303	-0.0657362	1.88154	-0.43914	1.34261	-0.908542	0.0608416	-0.698181	0.47793	0.581063	1.52475	-1.1419	-0.693396	-1.30363	-0.333135	-1.68296	-1.50868	-0.0181194
ecoli_00195	-0.550635	0.0138605	1.37328	1.59857	-0.53107	0.780037	-1.30409	0.141668	-1.74378	1.37903	-2.47377	0.302292	0.124445	-0.341946	-1.31669	-0.511172	-0.150376	0.0291822	-0.118617	0.362918	-0.555975	-0.754691	-1.18668	-1.16439	-1.08641	0.252409	0.469774	-0.950557	0.0276907	-1.27818	-1.32901	0.850435	-0.110433	1.4432	-0.441513	1.12287	-1.08474	-0.410784	-0.753831	0.635469	0.313001	1.24229	-0.992784	-0.602639	-1.3135	-0.365167	-1.41354	-1.68757	0.319039
ecoli_00175	-0.352536	0.0810388	1.04604	1.2648	-0.393056	0.0663387	-1.1684	0.194689	-2.86391	0.687954	-0.622111	0.343069	-0.271602	-0.36426	-1.34917	-0.557137	-0.407673	0.192876	0.539223	0.0165019	-0.142044	-1.03228	-1.24145	-1.65907	0.819466	-0.171325	0.437524	-0.706128	-0.916432	1.33513	-1.05669	0.210425	-0.37349	1.54942	-0.496665	-0.609429	-1.32023	0.241484	-1.06264	0.401734	0.921054	1.28923	-1.12752	-0.542488	-1.39821	-0.315476	-1.71763	-1.76266	-0.338567
ecoli_00177	-0.386445	0.0856301	1.33732	1.15839	-0.644514	0.800472	-1.16949	0.249433	-1.4928	0.804567	-1.01072	0.363775	0.044864	-0.235578	-1.31611	-0.191213	-0.020615	0.104361	-0.582712	-0.749091	-0.409218	-0.949974	-1.45285	2.1653	-0.936817	0.0962627	0.970222	-0.716814	0.649866	-1.84469	0.730767	0.834746	-1.01736	0.357931	-0.375748	1.97841	-0.952162	-0.219765	-0.74494	0.655805	0.378815	1.02514	-1.10411	-0.868955	-1.31507	-0.35277	-0.550658	-1.80718	0.434525
ecoli_00179	-0.48782	0.0834201	1.40492	1.70427	-0.387404	0.714189	-1.38759	0.182495	-2.15231	1.24896	-1.30782	0.268654	0.167158	-0.439766	-1.57257	-0.592349	-0.0677829	0.0601224	-0.0909007	0.545604	-0.509037	-1.03663	-1.3937	-1.15692	1.92951	0.245067	0.210676	-0.710824	0.149882	-0.65027	-1.15798	0.765354	-0.325542	1.67533	-0.457261	0.938743	-0.804191	-0.320805	-0.555059	0.638765	0.144214	1.12622	-1.07005	-0.661775	-1.42911	-0.315355	-1.61582	-1.35002	0.36203
ecoli_00181	-0.46288	0.662454	1.38266	1.56534	-0.486868	0.811346	-1.33042	-0.0469309	-2.04543	1.50097	-2.65046	0.261394	0.0791597	-0.242951	-1.47517	-0.526782	-0.223777	0.0430457	-0.106646	0.468236	-0.600126	-0.943207	-1.19295	-1.41516	-1.0877	0.309071	0.427556	-1.00995	-0.362935	-0.76971	-0.603462	0.722576	-0.109298	1.45678	-0.477829	0.978889	-0.871943	-0.275693	-0.622933	0.6558	0.386679	1.26039	-1.00676	-0.662218	-1.39024	-0.297577	-1.40483	-1.17771	0.272606
ecoli_00183	-0.235811	1.39788	1.52353	1.48225	-0.584981	0.882324	-0.772154	0.0463463	-0.827005	1.03674	-2.41156	0.328522	0.173459	-0.384782	-1.48935	-0.554887	-0.103991	0.19036	-0.813742	0.8743	-0.518075	-0.7656	-1.36617	-1.398	-1.17006	0.0444249	0.557708	-0.964819	0.462874	-2.15348	-0.341739	0.750002	-0.93443	-0.748218	-0.446499	-0.327104	-0.820394	-0.552364	-0.558733	0.613492	0.164218	1.05342	-1.0614	-0.44394	-1.58356	-0.317707	-0.762664	-0.898564	0.480888
ecoli_00185	-0.438844	0.504537	1.40274	1.65338	-0.516072	0.898035	-1.21523	-0.349763	-1.78321	1.43084	-2.23759	0.283059	0.057244	-0.27117	-1.53715	-0.511967	-0.228289	0.0290169	-0.333725	0.515438	-0.603179	-0.921851	-1.32201	-1.0983	-1.05845	0.28504	0.372675	-0.976224	-0.143673	-0.787073	-1.13814	0.707074	-0.314839	1.09304	-0.409093	1.27192	-0.820077	-0.420377	-0.559522	0.682237	0.476076	1.17513	-0.96034	-0.608726	-1.43832	-0.2713	-1.37142	-1.09377	0.334658
ecoli_00187	-0.382635	1.25256	1.35379	1.5385	-0.511887	0.573788	-1.0281	0.0352459	-2.15243	1.26598	-1.95492	0.346497	-0.0243628	-0.260127	-1.35152	-0.615091	-0.0828827	0.112189	-0.184006	0.226011	-0.494839	-1.03262	-1.33073	-1.08989	-0.816908	0.338711	0.235361	-1.03278	-0.067414	0.0443313	-1.03615	0.449249	-0.259631	1.64556	-0.424096	1.029	-0.885859	-0.148849	-0.614012	-0.300642	0.19242	1.37273	-0.943285	-0.579569	-1.42647	-0.277417	-1.61156	-1.27378	0.0785365
ecoli_00189	-0.49637	0.222381	1.38262	1.69691	-0.453669	0.731792	-1.23303	0.129835	-1.87431	1.37976	-2.26405	0.262527	0.139969	-0.313824	-1.51841	-0.570027	-0.24469	0.0647068	-0.10553	0.5057	-0.518547	-0.932779	-1.25099	-0.985461	-1.0832	0.234572	0.297545	-1.22729	0.249239	-0.655514	-0.559539	0.733982	-0.44262	1.14078	-0.405327	1.20279	-0.84209	-0.334652	-0.589945	0.709657	0.111574	1.23382	-0.909622	-0.583239	-1.42448	-0.278563	-1.50764	-1.32975	0.314997
ecoli_00191	-0.362108	0.508385	1.45545	1.56324	-0.506238	0.734578	-1.3391	-0.0315139	-2.11938	1.20565	-2.10536	0.40171	0.0881153	-0.339373	-0.860899	-0.437419	0.0093225	0.195013	-0.271138	0.374942	-0.46852	-0.938416	-1.46289	-1.22639	-1.07727	0.31646	0.487593	-0.76362	-0.136002	-0.443965	-1.04701	0.660818	-0.472002	1.49568	-0.499486	1.2114	-0.774356	-0.322479	-0.518479	0.640055	0.148546	1.3321	-1.15887	-0.701873	-1.56797	-0.296119	-1.43885	-0.831277	0.391465
ecoli_00169	-0.420433	0.386966	1.40173	1.57425	-0.528074	0.761608	-1.24592	0.074125	-1.84104	1.37177	-2.3286	0.292022	0.0836705	-0.312734	-1.41276	-0.55241	-0.10817	0.0880762	-0.203157	0.439498	-0.537479	-0.914767	-1.29404	-1.17323	-1.08803	0.246847	0.290498	-0.980992	-0.173861	-0.953456	-1.10288	0.723368	-0.27495	1.49397	-0.438839	1.30002	-0.78989	-0.3758	-0.532892	0.667939	0.369254	1.19352	-0.968885	-0.612035	-1.37823	-0.30081	-1.43869	-1.32291	0.328415
ecoli_00078	-0.0268598	1.04807	1.62691	1.38771	-0.374552	0.756562	-0.731148	-0.0761052	-1.36368	1.32161	-2.41449	0.488282	0.34252	0.0715419	-1.22218	-0.710748	0.209189	0.677642	0.528217	0.834893	-0.397168	-0.753157	-1.17037	-1.85449	-0.976944	-0.0010422	0.872892	-1.7299	-0.212461	-1.60752	0.405108	0.549814	-0.280938	1.23861	-0.574703	0.57778	-1.21346	1.13651	-0.832865	0.757122	0.956238	1.69214	-1.19846	-0.295467	-1.18387	-0.186882	-0.646312	-0.939542	0.248349
ecoli_00079	-0.359573	0.358992	1.52383	1.542	-0.570629	0.817647	-1.00363	0.154437	-1.85794	1.24914	-1.99193	0.405227	0.322916	-0.18501	-1.33133	-0.626777	-0.358928	0.330815	0.134464	1.25694	-0.340548	-0.906308	-1.22972	-1.3746	-1.00662	0.00718197	0.421173	-1.71737	-0.0218369	-1.25343	-1.26895	0.504824	-0.552189	1.71101	-0.521551	0.96883	-1.12012	0.908441	-0.794488	0.628017	1.03374	1.34679	-1.01718	-0.512963	-1.29601	-0.22275	-1.6657	-1.84771	0.16582
ecoli_00080	-0.224376	0.82534	1.81298	1.5324	-0.490372	0.890949	-1.09747	0.0634389	-2.08703	1.18471	-1.47813	0.528139	0.142987	-0.197319	-1.17646	-0.512841	0.202462	-0.132553	-0.656357	-0.198321	-0.533709	-0.788655	-1.58296	-1.28613	-1.05292	0.233664	0.774219	-0.757008	0.318558	-1.70235	0.187203	1.06506	-0.350079	0.879792	-0.473316	1.45979	-0.928207	-0.229911	-0.681154	0.898201	0.517494	1.42489	-1.18148	-0.726069	-1.25194	-0.190581	-0.634882	-1.25427	0.707838
ecoli_00081	-0.410116	0.811731	1.68801	1.41751	-0.49545	0.949644	-0.95559	-0.0359102	-1.97448	1.13427	-1.73339	0.406292	0.204176	-0.305364	-1.31581	-0.540616	0.606181	-0.120329	0.128497	-0.0212746	-0.556773	-0.817934	-1.40746	-1.26634	-1.06586	0.193745	0.410759	-0.599501	0.322946	-1.65264	-0.147651	0.928275	0.047531	0.61196	-0.431094	0.985375	-0.774381	-0.323093	-0.536402	0.785115	0.242667	1.25244	-1.07867	-0.674683	-1.43569	-0.248989	-1.01129	-0.849718	0.600732
ecoli_00068	-0.441762	0.743684	1.5987	1.4857	-0.49905	0.884649	-1.20169	0.0301591	-1.99954	1.27307	-1.89389	0.521583	0.167014	-0.389103	-1.15406	-0.489934	0.153762	0.112678	-0.537068	0.102885	-0.535168	-0.643937	-1.40926	-1.43911	-1.22771	0.223527	1.04292	-0.873189	0.560238	-1.98938	0.408908	0.838483	-0.246341	0.934319	-0.499169	1.21393	-0.913645	-0.223449	-0.704656	0.835868	0.248349	1.26979	-1.0473	-0.696033	-1.21377	-0.173033	-0.525874	-0.777477	0.621484
ecoli_00070	-0.375515	1.01574	1.59534	1.40806	-0.478685	0.906695	-0.982812	-0.0358881	-1.8147	1.13702	-2.24556	0.402185	0.112703	-0.275508	-1.36661	-0.491456	0.269206	0.0446601	-0.375451	0.273113	-0.57651	-0.826322	-1.3875	-1.2285	-1.13264	0.164892	0.366332	-0.752038	0.25728	-1.51761	-0.370667	0.728071	-0.244883	0.668672	-0.480513	1.17291	-0.921446	-0.213317	-0.686912	0.698195	0.465583	1.19156	-0.956316	-0.656561	-1.36384	-0.23172	-1.19334	-1.00615	0.481894
ecoli_00073	-0.207481	1.05888	1.466	1.37541	-0.50416	0.917043	1.33195	0.104917	-0.768818	1.01864	-1.93849	0.401565	0.297779	-0.300081	-1.3541	-0.519364	0.0470794	0.674508	0.0297864	1.41269	-0.603547	-0.819783	-1.24685	-1.22094	-1.08604	0.114593	0.27948	-0.99023	0.35039	-2.18926	-0.790061	0.677804	-0.313254	-0.854616	-0.345389	1.10272	-0.930096	0.69928	-0.580821	0.586127	0.457831	1.19111	-0.929842	-0.416997	-1.29041	-0.182314	-1.37355	-1.31037	0.517766
ecoli_00075	-0.214921	1.06122	1.50186	1.5977	-0.424884	0.561783	-0.750372	-0.0394544	-1.60113	1.31248	-2.03812	0.46587	0.404823	0.00096388	-1.60073	-0.715075	0.0484905	0.82465	0.535449	0.97961	-0.322068	-0.72863	-1.30235	-1.76053	-0.987207	0.189305	0.514168	-1.61958	-0.281335	-1.06052	-0.559674	0.413181	-0.425412	1.379	-0.51115	-0.0595695	-1.19422	1.24381	-0.875366	0.667703	1.18376	1.33875	-1.11905	-0.302651	-1.18894	-0.208121	-1.29072	-1.25992	0.115136
ecoli_00285	-0.423284	0.0400386	1.3796	1.61394	-0.537579	0.757717	-1.37441	0.171601	-1.90638	1.4085	-1.61069	0.317541	0.10977	-0.347914	-1.51906	-0.573772	-0.120584	0.159299	-0.134382	0.509148	-0.613309	-0.894507	-1.34345	-1.22863	-1.11759	0.221275	0.474377	-1.09823	0.0567637	-1.43147	-1.09834	0.699885	-0.2319	1.73233	-0.401197	1.34354	-1.35635	-0.157482	-0.84628	0.625087	0.450691	1.17529	-0.978629	-0.603957	-1.35901	-0.298214	-1.27126	-1.46655	0.330338
ecoli_00281	-0.57833	0.364654	1.35494	1.10417	-0.475616	0.882884	-1.09161	-0.00123629	-2.08247	1.41377	-2.34489	0.321291	-0.0757999	-0.163814	-1.36134	-0.199255	-0.314882	-0.141961	-0.431323	0.687917	-0.598203	-1.01149	-1.26261	-1.02384	-1.09542	0.0990822	0.864068	-1.35538	-0.0728581	-0.823584	-0.99455	0.762029	-0.454455	1.30501	-0.357598	1.53583	-0.952915	-0.339758	-0.687025	0.63181	0.529924	1.60895	-0.993485	-0.76514	-1.0385	-0.31711	-1.15306	-1.56441	0.176916
ecoli_00832	-0.00850739	0.860491	1.488	1.37627	-0.595932	0.926356	-0.976682	0.156039	-1.67401	1.13275	-2.02621	0.451048	0.0955908	-0.181311	-1.38636	-0.473844	-0.547361	-0.290025	-0.798635	0.929558	-0.355082	-1.01544	-1.31589	-0.873348	-0.973564	-0.0390388	0.413917	-1.07755	0.496676	-1.57623	-0.886528	0.655736	-0.66413	0.644935	-0.339039	1.31319	-0.809396	-0.290633	-0.602392	0.715457	0.569108	1.15254	-0.985475	-0.639995	-1.43254	-0.274432	-1.11922	-1.68318	0.329089
ecoli_00287	-0.177927	0.493566	1.38625	1.52757	-0.471345	0.69672	-1.18772	-0.0492304	-2.24976	1.15373	-2.15421	0.465024	0.0394272	-0.308953	-1.27854	-0.633506	-0.0372673	0.088009	-0.0960311	0.234657	-0.453133	-0.947567	-1.28436	-1.16137	-1.04295	0.195356	1.16415	-0.790616	-0.0690711	-0.614769	0.25228	0.599338	-0.236035	1.83394	-0.505286	1.05986	-0.892272	-0.00579163	-0.615493	0.598981	0.0881855	1.33862	-1.07774	-0.768346	-1.61183	-0.308926	-0.364566	-0.738448	0.358498
ecoli_00279	-1.07761	1.03321	1.46316	1.11214	-0.467216	0.84304	-0.857413	0.0425129	-1.87243	1.04342	-2.05632	0.333842	-0.0997659	-0.228549	-1.25276	-0.289324	0.0454686	-0.188859	-1.02857	-0.834524	-0.380558	-0.894523	-1.2553	-1.26305	-0.966752	0.00434282	1.39308	-0.912504	0.597056	-1.42355	0.429087	0.688157	-0.693556	1.2548	-0.594469	1.34842	-0.812372	-0.3567	-0.503174	0.491022	0.248642	0.968773	-1.08489	-0.550279	-1.21173	-0.301467	-0.293368	-1.10092	0.123842
ecoli_00283	-0.477399	0.271298	1.34964	1.5375	-0.56357	0.76944	-1.25003	0.24696	-1.72187	1.31159	-1.74926	0.229923	0.0931474	-0.408029	-1.4301	-0.462293	-0.222047	0.0456483	-0.515417	0.389773	-0.49604	-0.977588	-1.39581	-1.24215	-1.03849	0.201055	0.307875	-1.02747	0.27031	-1.13726	-1.13031	0.710377	-0.612014	0.472773	-0.442355	1.06919	-0.80469	-0.611909	-0.518189	0.667977	0.267548	1.26692	-0.985874	-0.56151	-1.42413	-0.266772	-1.53605	-1.56722	0.377616
ecoli_00043	-0.247819	0.837607	1.30129	1.45367	-0.537034	0.745449	-0.974131	-0.0356487	-2.02864	1.32264	-2.39442	0.403124	-0.0143118	-0.330767	-1.38754	-0.422614	-0.0437023	-0.371601	-0.556548	0.314283	-0.52205	-1.10301	-1.29658	-1.15262	-0.994837	0.101773	0.876489	-0.903008	0.172421	-0.962361	0.351807	0.564559	-0.448081	1.48795	-0.3493	1.12595	-0.962286	-0.387392	-0.734155	0.536018	0.413921	1.22008	-0.78853	-0.787377	-1.14588	-0.237767	-0.257911	-1.30114	0.207053
ecoli_00045	-0.46636	0.599533	1.28742	1.49004	-0.509453	0.790383	-0.989773	0.00612187	-2.06445	1.36718	-2.47272	0.416496	0.00491668	-0.316814	-1.31138	-0.468122	-0.424059	-0.362512	-0.572651	0.479664	-0.53242	-1.06251	-1.1765	-1.00364	-1.01233	0.156454	0.343255	-0.977877	0.0424855	-1.03377	-0.957197	0.548686	-0.373863	1.54558	-0.353591	1.38	-0.900537	-0.392229	-0.682708	0.602637	0.438799	1.33694	-0.771682	-0.770781	-1.12899	-0.242686	-1.3529	-1.54753	0.228914
ecoli_00047	-0.215064	0.822711	1.37739	1.46935	-0.535538	0.893485	-1.02062	0.0128099	-2.26963	1.30577	-2.27441	0.398887	0.00235576	-0.347473	-1.42944	-0.426435	-0.154987	-0.177897	-0.491673	0.324959	-0.525037	-1.03808	-1.33397	-1.08968	-1.06645	0.0949012	0.685624	-0.797235	0.131457	-1.05264	-0.226882	0.62819	-0.45313	1.34871	-0.367604	1.23447	-0.934043	-0.42959	-0.718812	0.599216	0.36992	1.18469	-0.776996	-0.760727	-1.20205	-0.271511	-0.786115	-1.21731	0.279668
ecoli_00041	-0.102124	1.10658	1.38118	1.26206	-0.481255	0.819649	-0.900312	0.0441637	-1.57965	1.12069	-1.71349	0.366949	0.00149591	-0.364643	-1.41937	-0.417236	0.106015	-0.154514	-0.624227	0.0854472	-0.472634	-1.09783	-1.34589	-1.24686	-0.984723	0.0175614	0.910486	-0.690005	0.327357	-0.967384	0.683514	0.571094	-0.436255	0.844433	-0.390906	0.994555	-0.949856	-0.655043	-0.716343	0.534408	0.287588	1.14624	-0.76921	-0.687115	-1.40445	-0.203574	-0.196515	-1.04337	-0.0670071
ecoli_00033	-0.317865	1.02035	1.207	1.08502	-0.763817	0.686514	-0.676764	0.137699	-0.502323	1.05154	-1.63217	0.397909	-0.0082996	0.00665427	-0.744755	-0.287138	-0.0471714	-0.192116	-1.01116	0.0236587	-0.487627	-1.02293	-1.34076	-0.98783	-0.874737	0.0642855	0.954336	-0.807924	0.562013	-1.90841	0.529421	0.552657	-0.990108	0.642154	-0.262076	1.35976	-0.954454	-0.374386	-0.65434	0.425787	0.214075	1.13102	-0.905774	-0.844893	-1.17804	-0.255709	-0.200536	-1.66825	0.187368
ecoli_00035	-0.349068	0.834273	1.33831	1.23769	-0.538102	0.749336	-0.862542	0.0906118	-0.918517	1.22249	-2.053	0.413639	0.0182047	0.0087744	-0.746835	-0.372086	-0.180694	-0.237174	-0.308981	0.0329804	-0.495007	-1.11151	-1.3543	-1.20729	-1.00973	-0.00918711	1.12188	-0.987892	0.429529	-1.66773	0.51367	0.564883	-0.499635	0.499624	-0.377107	1.21386	-1.22157	-0.337435	-0.820187	0.535997	0.305156	1.02436	-0.732087	-0.706267	-1.43748	-0.212833	0.0256843	-1.3427	0.215646
ecoli_00037	-0.12982	1.2698	1.34026	1.15714	-0.606593	0.760677	-0.659602	0.0855814	-0.921444	1.05427	-1.31012	0.346866	0.0824378	0.0363384	-0.750638	-0.374816	-0.00496824	-0.222118	-0.36865	0.195974	-0.515182	-1.12589	-1.44458	-1.36562	-1.02609	-0.0364244	0.981493	-0.895161	0.531409	-1.82516	0.486228	0.51981	-0.536596	0.341587	-0.445558	1.08767	-1.01924	-0.479	-0.764658	0.456783	0.17956	1.02468	-0.861644	-0.673177	-1.47672	-0.231281	-0.152823	-1.27318	0.36468
ecoli_00039	-0.337045	0.839224	1.40006	1.51809	-0.501455	0.927031	-0.994788	0.01251	-1.89585	1.43898	-2.38278	0.401224	0.0438902	-0.359332	-1.56484	-0.466557	-0.19217	-0.311545	-0.406211	0.460108	-0.547894	-1.05251	-1.22125	-1.18137	-0.994703	0.132652	0.657739	-0.856874	0.0864243	-1.14206	-0.768917	0.402119	-0.295081	1.38389	-0.471958	1.35013	-0.957564	-0.344119	-0.722639	0.624881	0.437753	1.04311	-0.714747	-0.707112	-1.20183	-0.223007	-1.08492	-1.20853	0.286243
ecoli_00027	-0.303472	0.99505	1.3528	1.1862	-0.617645	0.754413	-0.833882	0.147931	-0.748108	1.15717	-1.68873	0.37944	0.0341973	-0.385275	-0.983711	-0.39439	0.101412	-0.0323712	-0.384698	-0.205682	-0.425453	-0.938032	-1.50749	-1.08632	-1.04172	0.0916321	0.882215	-0.648067	0.459528	-1.63734	0.658034	0.636332	-0.606171	0.721093	-0.198219	1.09277	-1.05904	-0.453377	-0.698322	0.484341	0.23264	1.05138	-0.793368	-0.673673	-1.45684	-0.203535	-0.0145338	-1.27694	0.244797
ecoli_00029	-0.300339	0.365243	1.4253	1.32591	-0.587251	0.858269	-1.07716	0.16043	-1.04529	1.1531	-1.64291	0.38354	0.0914177	-0.391244	-0.935185	-0.417347	-0.178671	-0.0124595	-0.113787	0.116666	-0.477002	-1.00172	-1.45573	-1.3668	-1.11095	0.0272264	1.16825	-0.956248	0.354809	-1.41219	0.625242	0.697129	-0.210866	0.274499	-0.197463	0.919957	-1.29996	-0.469647	-0.802142	0.588141	0.317209	1.10641	-0.74672	-0.645278	-1.56058	-0.226172	0.323183	-1.40162	0.270217
ecoli_00031	-0.0779706	0.876034	1.36552	1.16923	-0.608041	0.815581	-0.859564	0.193328	-0.952616	1.14185	-0.92239	0.395048	0.0770598	-0.354625	-0.785943	-0.363628	-0.0237452	0.0376013	-0.0105923	0.189109	-0.448886	-1.02795	-1.59802	-1.346	-1.19565	-0.0333505	1.14895	-0.991838	0.500668	-1.8676	0.675395	0.665635	-0.579454	0.255198	-0.213871	0.971593	-1.15465	-0.438114	-0.782926	0.575732	0.210409	1.0531	-0.794478	-0.609221	-1.44676	-0.193942	0.225541	-1.01846	0.424602
ecoli_00299	-0.491707	0.149659	1.56716	1.5543	-0.51649	0.796565	-1.21153	0.142869	-1.76536	1.32506	-2.26575	0.388291	0.0971641	-0.292567	-1.41056	-0.511318	-0.0459631	0.157027	-0.0419156	0.320227	-0.546766	-1.0151	-1.34661	-1.26212	-1.08996	0.282126	0.237486	-0.790407	-0.0416471	-1.12892	-1.15354	0.74136	-0.183295	1.60291	-0.433135	1.27778	-0.804733	-0.490499	-0.535443	0.644489	0.389366	1.28259	-1.00987	-0.647493	-1.48404	-0.285098	-1.65306	-1.40769	0.394281
ecoli_00056	-0.281522	0.562501	1.32585	1.19297	-0.373412	0.552334	-1.15355	-0.0414068	-2.64904	1.17115	-1.93958	0.514324	-0.0577889	-0.420768	-1.36249	-0.268081	-0.209491	-0.311907	-0.455842	0.542909	-0.421086	-0.956176	-1.38822	-1.19691	-0.808457	0.186106	1.24965	-0.427698	-0.246256	0.358924	-0.0846889	0.512094	-0.261788	1.93388	-0.387398	1.42943	-0.903016	0.00498227	-0.592159	0.483297	0.0959673	1.35042	-1.0333	-0.724127	-1.32611	-0.257881	-0.593389	-1.42216	0.112857
ecoli_00058	-0.293961	0.104728	1.41659	1.68882	-0.483781	0.682694	-1.20057	0.0683005	-2.30488	1.13675	-2.13016	0.427576	-0.0355922	-0.488977	-1.45772	-0.309664	-0.436732	-0.163267	-0.357093	0.657418	-0.504304	-1.04989	-1.20517	-1.27654	-0.795871	0.157296	1.16749	-0.760493	-0.268729	-0.376588	-0.858855	0.57765	-0.231796	1.63703	-0.480171	1.33812	-0.785417	0.484211	-0.467467	0.661621	-0.0169197	1.46515	-1.09948	-0.728077	-1.30483	-0.373945	-0.896095	-1.52981	0.136891
ecoli_00060	-0.348242	0.624624	1.45912	1.49173	-0.54115	0.935955	-1.00348	0.134201	-1.68863	1.25909	-2.12941	0.395225	0.00294566	-0.446326	-1.37398	-0.306364	0.0411565	-0.362753	-0.409247	0.198705	-0.549767	-0.96059	-1.27791	-1.28226	-1.07131	0.0494349	1.21649	-0.759205	0.14456	-1.39224	0.210929	0.742693	-0.317767	1.67522	-0.435838	1.26547	-0.838039	-0.424081	-0.513029	0.67966	0.286992	1.22007	-1.09624	-0.641783	-1.27389	-0.285938	-0.353245	-1.44549	0.358811
ecoli_00062	-0.237964	-0.0503621	1.29686	1.4648	-0.441441	0.652886	-1.29077	0.0431476	-2.30049	1.18388	-2.13863	0.485017	-0.0353932	-0.405875	-1.32892	-0.320177	-0.166499	-0.147781	-0.351589	0.562452	-0.563503	-0.970478	-1.29379	-1.26014	-0.988583	0.163693	1.29902	-0.631739	-0.195077	-0.396482	-0.0167166	0.62547	-0.247284	1.72791	-0.531538	1.25244	-0.858496	-0.214528	-0.504897	0.547042	-0.0140324	1.38059	-1.04022	-0.729726	-1.23939	-0.274331	-0.478621	-1.23351	0.367334
ecoli_00050	-0.264652	1.05038	1.43231	1.58806	-0.524904	0.900287	-0.969932	0.0429487	-1.75588	1.26316	-2.26918	0.312989	-0.0398487	-0.468485	-1.39945	-0.330904	-0.147703	-0.133164	-0.424906	0.341763	-0.652686	-0.882426	-1.18396	-1.15995	-1.1292	-0.0366706	1.0409	-0.819564	0.0451206	-1.30799	0.429477	0.731035	-0.444714	0.777764	-0.33052	1.23675	-1.03696	-0.380982	-0.728466	0.574156	0.331241	1.27169	-0.8192	-0.732733	-1.18724	-0.156369	-0.242755	-1.26843	0.347609
ecoli_00052	-0.250036	1.23309	1.32291	1.51052	-0.491919	0.859649	-0.961913	0.0920371	-1.75536	1.32744	-2.43004	0.289246	-0.0441507	-0.411111	-1.352	-0.385503	-0.370942	-0.118188	-0.509595	0.44181	-0.728472	-0.999247	-1.15536	-1.0934	-1.16176	-0.00110628	1.07091	-0.925602	0.0655832	-1.16358	0.219605	0.693445	-0.401965	0.763259	-0.323837	1.19746	-1.1155	-0.339711	-0.748887	0.556045	0.318918	1.32182	-0.695908	-0.75669	-1.15425	-0.193936	-0.278984	-1.42391	0.391687
ecoli_00054	-0.128384	1.47037	1.29818	1.41401	-0.553663	0.851997	-1.06463	0.0768169	-1.54235	0.943184	-2.39559	0.275871	-0.00371404	-0.114814	-1.27756	-0.495851	-0.512552	0.163469	-0.249564	1.13039	-0.377677	-0.664692	-1.01239	-1.28817	-1.01142	-0.163117	1.33944	-1.28551	-0.0501154	-0.97484	0.492777	0.43455	-0.40881	0.718327	-0.255238	1.26372	-1.29066	0.248188	-0.980991	0.40432	0.739337	1.5319	-0.979046	-0.59984	-1.15861	-0.165273	-0.0833804	-1.45138	0.0485236
ecoli_00066	-0.0773786	0.563492	1.5427	1.21878	-0.737449	0.960102	-0.630106	0.0219971	-1.96833	0.83473	-2.24434	0.59273	-0.0510346	-0.398723	-1.54998	0.0693408	-1.17922	-1.04721	-0.218882	-0.6101	-0.481708	-1.04014	-1.34887	-0.380239	-1.01644	-1.0624	1.60965	-0.696514	0.483356	-1.93532	-0.672808	0.648935	-0.123315	-0.186996	-0.413345	1.1129	-1.15845	-0.019852	-0.97793	0.600721	-0.0773678	1.00402	-0.957349	-0.914176	-1.39285	-0.389556	-0.309401	-0.241656	0.442394
ecoli_00064	0.0870396	0.849254	1.4321	1.04254	-0.759196	0.909717	-0.519146	0.0387156	-1.73891	0.853599	-1.23277	0.541118	-0.013668	-0.40556	-1.58104	-0.0443978	-0.611572	-0.944623	-0.865171	-0.347372	-0.374563	-0.908201	-1.53549	-1.29611	-0.972935	-0.805502	1.41863	-0.503743	0.616425	-1.79824	0.479917	0.657172	-0.565774	-0.0487062	-0.440113	0.854651	-1.01948	-0.346194	-0.865439	0.470261	0.0157386	0.959402	-0.868468	-0.742544	-1.27691	-0.323291	-0.0205883	0.456943	0.271976
ecoli_00021	-0.530819	0.990757	1.35988	1.24403	-0.610487	0.819472	-0.710209	0.143354	-1.83896	0.883877	-0.845087	0.285652	-0.0112437	-0.490293	-1.46592	-0.43587	-0.16992	-0.123495	-0.706059	-0.254119	-0.273867	-1.1091	-1.46428	-1.3893	-0.919708	-0.152919	1.01506	-0.509685	0.369352	-1.36078	0.513778	0.619099	-0.688837	1.24441	-0.391505	-0.439295	-1.07989	-0.483087	-0.860477	0.343046	0.29685	1.0852	-0.874307	-0.580855	-1.21003	-0.177273	-0.168677	-1.50834	-0.0218327
ecoli_00023	0.207181	1.03267	1.40668	1.34738	-0.534451	0.908715	-0.543776	0.189264	-1.61011	0.749553	-0.804948	0.410491	0.0295481	-0.500732	-1.41972	-0.285778	0.00484584	-0.0655323	-0.754974	0.104951	-0.291881	-1.01006	-1.41814	-1.38607	-0.933841	-0.122272	0.986491	-0.6491	0.481695	-1.02328	0.681957	0.614392	-0.561823	0.839797	-0.291876	-0.43802	-1.10199	-0.54118	-0.835049	0.450229	0.420189	0.988599	-0.866779	-0.61825	-1.1274	-0.148624	-0.165654	-1.28633	-0.792232
ecoli_00025	0.447807	1.04386	1.3336	1.231	-0.525861	0.86205	-0.540897	0.226456	-1.63054	0.7208	-0.811152	0.368153	-0.0347914	-0.522067	-1.28565	-0.334225	0.041791	-0.128936	-0.732607	0.0784537	-0.252925	-1.10544	-1.45506	-1.4014	-0.838161	-0.210136	1.02722	-0.583473	0.457087	-1.02528	0.668495	0.619179	-0.686703	0.755165	-0.369281	-0.451614	-1.16356	-0.475925	-0.883815	0.446874	0.389784	1.05326	-0.912696	-0.552151	-1.15195	-0.11564	-0.194374	-1.36193	-0.422645
ecoli_00019	-0.465326	0.911652	1.31665	1.24223	-0.514564	0.794697	-0.597768	0.152604	-1.65235	0.69982	-0.775731	0.352732	0.00685501	-0.449318	-1.23546	-0.393033	-0.171351	-0.0924934	-0.620682	-0.243982	-0.214198	-1.17693	-1.40535	-1.29125	-0.863096	-0.203933	0.998725	-0.68543	0.396264	-0.972063	0.632503	0.570092	-0.548828	0.920133	-0.390682	-0.502695	-1.10802	-0.491604	-0.859247	0.386618	0.309306	1.02415	-0.81219	-0.572142	-1.13859	-0.149772	-0.128242	-1.52681	-0.507925
ecoli_00323	-0.4018	0.457558	1.51396	1.50214	-0.484303	0.734492	-1.0494	-0.033695	-1.96381	1.38074	-2.37813	0.312211	0.0853361	-0.218164	-1.39196	-0.532942	-0.202539	0.0755027	-0.0697961	0.448396	-0.507141	-1.01723	-1.18837	-1.12026	-1.022	0.26224	0.252119	-1.10454	-0.0944884	-1.09197	-1.00812	0.676947	-0.109875	1.65337	-0.442813	1.36349	-0.780679	-0.25146	-0.525253	0.735158	0.414985	1.25386	-0.887136	-0.659245	-1.40681	-0.288615	-1.42723	-1.23553	0.409378
ecoli_00325	-0.340399	0.800651	1.63925	1.52941	-0.57213	0.817103	-0.96287	0.0327004	-1.85304	1.37401	-2.14875	0.322929	0.0783974	-0.213696	-1.42548	-0.53866	-0.0223506	0.0232726	0.0134075	0.233871	-0.479494	-0.990789	-1.24942	-0.991703	-1.03927	0.213024	0.234376	-0.937029	0.0354094	-1.33929	-0.872618	0.758165	-0.204171	1.67179	-0.501931	1.23771	-0.788787	-0.234596	-0.539081	0.749589	0.402376	1.20399	-0.902419	-0.771593	-1.45102	-0.302254	-1.35073	-1.17153	0.496231
ecoli_00714	-0.0533526	0.186502	1.6727	1.20829	-0.497478	0.84877	-1.22327	0.115481	-2.00249	1.05414	-1.31669	0.417117	0.0711756	-0.297165	-1.46976	-0.451964	0.18752	-0.0362789	-0.875537	-0.434883	-0.331377	-0.85981	-1.34861	-1.22465	-0.889412	0.136156	1.09601	-0.763388	0.478774	-0.770628	0.38986	0.661952	-0.690172	0.21713	-0.452489	1.06186	-1.05342	-0.294335	-0.732212	0.746244	0.757355	1.17048	-1.00901	-0.64209	-1.23599	-0.165895	-0.162867	-1.46824	0.245824
ecoli_00094	-0.130311	0.663796	0.932824	1.02921	-0.433587	0.386943	-1.0042	-0.133362	-3.02774	0.613957	-0.637303	0.437221	-0.204179	-0.303261	-1.46434	-0.391332	-0.783084	-0.263537	0.852634	0.0128111	-0.534564	-0.995965	-1.27121	-1.62277	-0.259387	-0.0879934	1.63393	-0.848342	-0.66399	1.40235	0.465227	0.453616	-0.630892	0.431498	-0.505552	0.17831	-1.24869	0.597717	-1.00642	0.451856	0.254758	1.42007	-0.656875	-0.727306	-1.36698	-0.26747	-0.116791	-1.50838	-0.397618
ecoli_00142	-0.0492237	1.21831	1.2043	1.25704	-0.683797	0.726522	-0.580382	0.0454528	-2.18793	0.876096	-1.02721	0.493596	-0.0682965	-0.341006	-1.36162	-0.45658	-0.00500958	0.0595677	-0.475998	-0.0470855	-0.537093	-0.881469	-1.52352	-1.20527	-0.906004	0.272751	1.00895	-0.637644	0.409617	-0.215459	0.722946	0.504322	-0.517438	1.01354	-0.353216	1.26688	-1.14208	-0.238817	-0.780151	0.381032	0.00717227	1.17606	-1.11154	-0.802678	-1.13344	-0.30032	-0.268114	-1.15746	0.130758
ecoli_00143	-0.282972	1.17239	1.52131	1.49033	-0.360411	0.778084	-0.891653	-0.0139541	-1.87737	1.18196	-1.79027	0.488402	0.241443	-0.317211	-1.40803	-0.482588	0.630387	-0.0163827	0.112036	0.288146	-0.555136	-0.667189	-1.33358	-1.40522	-1.30484	0.0646577	0.400704	-0.377203	0.274533	-1.48021	-0.043116	0.832923	0.185835	0.523863	-0.34307	1.08607	-0.837516	-0.399224	-0.607665	0.831991	0.350956	1.12387	-0.960557	-0.58851	-1.21129	-0.128081	-0.884272	-0.678735	0.49203
ecoli_00144	-0.0155207	0.822193	1.5674	1.41038	-0.588799	0.822275	-0.692499	-0.0880844	-2.58323	0.719912	-1.6922	0.72904	0.154306	-0.368814	-1.10138	-0.540607	-0.379179	0.65303	0.892478	1.10061	-0.482018	-1.06762	-1.13362	-1.6242	0.442454	0.308694	1.32402	-1.26021	-0.505424	-0.318909	-0.114247	0.78909	-0.0211727	1.20678	-0.435648	-0.00471109	-0.847933	0.63915	-0.526295	0.578032	1.37093	1.77277	-1.25196	-0.475854	-1.37634	-0.308421	-0.469188	-1.3055	0.0821319
ecoli_00145	0.094345	0.95949	1.84917	1.58836	-0.519448	0.876802	-1.0793	-0.674661	-1.44602	0.922896	-1.45346	0.742218	0.156535	-0.153035	-1.31346	-0.746178	0.179191	0.457226	-0.80569	1.04446	-0.40939	-0.986122	-1.43242	-1.53965	-0.987506	-0.0679308	0.847516	-0.92356	-0.190627	-1.27458	0.417582	0.92948	-0.184003	-0.60208	-0.563867	1.33886	-0.782805	0.582148	-0.512436	0.866786	0.447677	1.06272	-1.36555	-0.407404	-1.11497	-0.191181	-0.187023	-1.36079	0.397927
ecoli_00455	0.0137219	1.01286	1.65509	1.55281	-0.581309	0.765011	-0.739917	-0.0115112	-2.00583	1.08302	-1.9714	0.579414	0.311603	-0.00291517	-1.52241	-0.557851	0.00580785	0.412807	0.360842	1.46891	-0.381923	-0.800746	-1.20998	-1.38274	-0.98747	0.237143	1.68997	-1.60949	-0.177652	-1.34369	0.491557	0.57983	-0.24103	1.91554	-0.453951	1.03326	-1.07372	0.8786	-0.701279	0.670967	1.02337	1.15396	-1.08581	-0.48921	-1.10569	-0.232622	-0.0522784	-1.26138	0.227853
ecoli_00457	-0.0549493	1.1035	1.51792	1.63098	-0.582411	0.78889	-0.852097	-0.0623701	-1.94163	1.00238	-1.85069	0.598913	0.271761	-0.0557949	-1.46389	-0.571303	0.0715556	0.43321	0.359057	0.945796	-0.347125	-0.816633	-1.23121	-1.39616	-0.928202	0.197485	1.57059	-1.61764	-0.136944	-1.38535	0.452958	0.598802	-0.305071	1.91928	-0.499639	0.891559	-1.09517	0.797074	-0.759025	0.655538	1.03062	1.18788	-1.11302	-0.513541	-1.28791	-0.253631	-0.13765	-1.00358	0.182708
ecoli_00459	0.0303198	1.08848	1.56257	1.63976	-0.562984	0.820356	-0.783643	-0.031316	-1.91264	1.07271	-1.59838	0.518117	0.299088	-0.0791064	-1.47251	-0.570496	0.0291091	0.564409	0.428616	0.894948	-0.353365	-0.804701	-1.26307	-1.49256	-1.05511	0.22053	1.33769	-1.58479	-0.0745929	-1.49147	0.419985	0.620847	-0.286559	1.79283	-0.510626	0.408483	-1.05997	0.798161	-0.733878	0.688431	1.05337	1.22967	-1.17328	-0.418723	-1.26153	-0.259572	-0.167711	-1.11764	0.210557
ecoli_00461	-0.3192	0.377945	0.802607	1.31365	-0.304191	0.736899	-0.213048	-0.4128	-2.10598	0.766208	-0.471497	0.351281	-0.0914076	0.0479119	-1.26757	-1.11657	-0.563749	0.172161	1.27994	1.2463	0.0149661	0.701354	-0.716628	-1.40259	0.0855475	-0.178075	1.30077	-1.18503	-0.580435	1.31404	-0.534085	0.245322	-0.0137844	-0.58017	-0.4934	0.320435	-1.84961	1.51323	-1.67663	0.138832	0.808706	1.32125	-1.13589	-0.252876	-0.184362	0.155479	-0.380644	-1.53673	-1.02279
ecoli_00463	0.0461255	1.05592	1.13603	1.1624	-0.3994	0.483933	0.427824	-0.226642	-1.98867	0.707634	-0.824149	0.417065	0.148746	-0.0775177	-1.38516	-1.04783	-0.430853	0.134696	1.1899	0.256227	-0.179904	0.853802	-1.06119	-1.79148	-0.128389	-0.15972	0.965522	-0.929182	-0.58393	0.4082	-0.206593	0.433269	-0.403617	-0.461695	-0.604456	-0.618746	-1.18179	1.40178	-1.05314	0.654688	0.286744	1.28521	-1.19289	-0.408734	-1.03146	-0.230689	-0.822875	-1.01071	-0.89906
ecoli_00465	0.232508	1.0071	1.29397	0.963653	-0.638157	0.910385	0.845174	0.0540032	-1.9464	0.332462	-0.22699	0.427877	-0.0514	-0.232075	-1.26135	-0.222241	0.687726	0.111763	1.19317	-0.966873	-0.4316	-0.374819	-1.44273	-1.56945	-0.653262	0.0578249	0.672073	-0.897288	0.302221	-0.0995389	0.879564	0.737083	-0.00232	-0.293101	-0.405559	-0.173771	-1.09031	-0.150727	-1.00543	0.780839	0.131382	0.730904	-1.19993	-0.66228	-1.77428	-0.233509	-0.302651	-0.976697	0.189688
ecoli_00467	-0.0193536	-0.0688126	0.915428	1.43372	-0.371569	-0.142748	-0.91397	-0.149717	-2.23751	0.478503	-0.816893	0.474243	0.0535905	-0.260506	-1.52169	-0.638552	-0.31353	0.283566	1.00062	1.40421	-0.452486	0.170229	-0.998962	-1.77852	-0.483586	-0.0460013	1.20238	-1.65465	-1.19786	0.909203	-0.718688	0.303607	-0.467863	-0.503178	-0.514809	-0.694815	-2.03559	1.22933	-1.70001	0.508536	1.02524	1.30523	-1.06395	-0.247937	-1.04954	0.560794	-0.271209	-1.4902	-0.540822
ecoli_00469	0.20131	0.99527	1.37807	1.01537	-0.775063	1.0251	0.717277	0.10516	-1.83233	0.349505	-0.262081	0.439268	-0.0693218	-0.232565	-1.20785	-0.184716	0.640198	0.0696708	1.12135	-0.990277	-0.45501	-0.869414	-1.41998	-1.51456	-0.657451	0.0564284	0.832256	-0.94081	0.40096	-0.413658	0.815623	0.717076	-0.126933	-0.290381	-0.43958	-0.17988	-1.07989	-0.200673	-0.986629	0.806296	0.0985696	0.686651	-1.18835	-0.688935	-1.66852	-0.291735	-0.292697	-0.852119	0.190149
ecoli_00471	-0.201137	0.305702	0.907872	1.49657	-0.285307	0.510682	-0.0883657	-0.395449	-2.02785	0.376415	-0.372479	0.457459	0.0189915	0.0840932	-1.23574	0.236628	-0.530233	0.187899	1.39656	1.35963	0.1184	0.898816	-0.827434	-1.41983	0.00635211	0.0555858	1.25577	-1.09808	-0.584827	1.29509	-0.361987	0.247836	-0.154959	-0.356731	-0.657643	-0.108439	-1.80526	1.59856	-1.58996	0.520965	0.828684	1.46346	-1.16337	-0.212641	0.0397103	0.110748	-0.384237	-1.33911	-0.775366
ecoli_00473	0.0405608	1.07501	1.1916	1.20585	-0.365605	0.657245	0.538213	-0.246293	-1.96735	0.752919	-0.776661	0.468121	0.190716	-0.103808	-1.38185	-0.544891	-0.504163	0.177053	1.24303	0.556036	-0.146107	0.885125	-1.07771	-1.70528	0.0328236	-0.233067	0.671857	-1.05299	-0.488854	0.524573	-0.215811	0.475303	-0.297215	-0.5313	-0.553779	-0.724426	-1.16152	1.40262	-1.05603	0.592056	0.279414	1.3868	-1.18414	-0.392059	-0.953918	-0.199882	-0.714773	-1.02198	-0.813251
ecoli_00475	-0.389973	0.472649	1.24022	1.4349	-0.299796	0.467674	-0.614564	-0.229909	-2.44757	0.637682	-1.0612	0.47625	-0.0417878	-0.17831	-1.25946	-0.229594	-0.544723	0.111116	0.836747	0.595209	-0.315977	0.812535	-0.940299	-1.41734	-0.125621	-0.286289	2.03806	-1.30696	-0.322771	0.689186	-0.649661	0.463845	-0.128369	-1.05438	-0.529296	0.439207	-1.5364	1.07205	-1.14155	0.574361	0.216727	1.45493	-0.95072	-0.478362	-1.08664	0.248249	-0.160061	-1.39511	-0.265762
ecoli_00477	-0.0206593	-0.108008	1.05268	1.56937	-0.417441	-0.15179	-1.18481	-0.226236	-2.8015	0.511246	-0.741523	0.434904	0.152822	-0.243894	-1.38889	-0.657023	-0.505785	-0.256182	1.08777	1.16991	-0.284327	-0.489856	-1.19046	-1.59693	0.580465	-0.160099	1.33753	-1.41708	-0.880214	1.7204	-0.594741	0.40574	-0.893268	-0.42581	-0.599962	0.126713	-1.79087	1.24028	-1.49515	0.448703	1.08413	1.52433	-1.00287	-0.464608	-1.02454	0.596636	-0.369433	-1.50332	-0.781354
ecoli_00483	-0.0461384	1.12438	1.54458	1.49071	-0.60302	0.901044	-0.906695	-0.0318087	-1.73641	1.01673	-1.95473	0.499572	0.243153	-0.0324505	-1.51285	-0.533212	0.241455	0.170328	0.100749	0.522869	-0.296936	-0.90903	-1.30155	-1.284	-0.995251	0.179198	1.33391	-1.17209	0.0215438	-1.36163	0.562731	0.718535	-0.225068	1.73441	-0.514599	1.17033	-0.998477	0.271317	-0.6722	0.699713	0.786005	1.25743	-1.17257	-0.680419	-1.50043	-0.26181	-0.179241	-0.913476	0.347105
ecoli_00485	-0.342122	0.188309	1.74581	1.57996	-0.557845	0.996305	-1.16303	0.0628224	-1.49794	0.712128	-1.9384	0.30216	0.158557	-0.15165	-1.32135	0.251634	0.458886	0.372737	0.186011	0.639268	-0.153819	-0.944799	-1.17851	-0.781404	-0.884995	0.547364	2.14156	-1.21443	-0.267576	-1.63889	0.572917	0.576702	0.24355	1.38529	-0.577533	1.047	-0.993443	0.367169	-0.506502	0.809457	0.732163	1.03523	-1.23343	-0.801675	-1.5486	-0.253839	0.131957	-1.07978	0.0843172
ecoli_00487	-0.957561	-0.282276	0.498601	1.27337	-0.296275	0.517191	-0.833861	-0.376562	-2.42232	0.7429	-0.539665	0.281935	-0.184526	0.140272	-0.839093	0.428067	-0.701531	-0.400093	0.982372	-0.420017	0.0566237	0.430799	-0.85774	-1.13594	-0.0995392	0.109487	1.85248	-1.39398	-0.564992	1.88994	-0.343837	-0.0105564	-0.116819	0.00847622	-0.583867	-0.323484	-1.8605	1.20725	-1.55883	0.133734	0.603952	1.24847	-1.07329	-0.452483	-0.844856	0.118662	-0.127747	-1.62158	-1.06872
ecoli_00489	-0.148222	0.0303819	1.30602	1.261	-0.236555	0.466922	0.125102	-0.317839	-2.33093	0.717396	-0.930154	0.438394	0.0970261	-0.187602	-1.57759	-0.625359	-0.622748	0.24647	1.09387	0.575297	-0.366353	1.09559	-1.01202	-1.76363	-0.155699	-0.220006	1.27255	-1.24259	-0.326395	0.717464	-0.350442	0.478128	-0.420053	-0.241035	-0.589677	-0.797207	-1.29354	1.49661	-1.06746	0.656555	0.140318	1.59842	-1.10449	-0.469289	-0.82232	-0.266898	-0.719228	-1.3202	-0.62077
ecoli_00491	-0.215232	-0.291442	0.720889	1.6432	-0.37867	-0.610857	-1.33009	-0.126957	-2.74315	0.631491	-0.907578	0.335498	-0.206289	-0.267647	-1.36194	-0.638918	-0.172067	-0.698692	0.926814	0.0524964	-0.554164	-0.820364	-1.18966	-1.6121	-0.513346	0.0380379	1.13247	-1.30056	-1.16491	1.31435	-0.597693	0.307047	-0.34458	0.275138	-0.632867	-0.67243	-1.68676	0.371301	-1.34223	0.290684	0.756341	1.38751	-0.91314	-0.511096	-1.52682	0.566672	-0.260808	-1.47999	-0.479967
ecoli_00493	-0.319166	0.0182828	1.05837	1.47157	-0.38858	0.22409	-1.13586	-0.206099	-2.51969	0.708284	-1.06832	0.474677	-0.027955	-0.163156	-1.45004	0.176773	-0.316156	-0.280162	0.924256	0.0941797	-0.467434	-0.834722	-1.18449	-1.3264	-0.322845	-0.0479039	1.93472	-1.24501	-0.460315	0.755564	-0.0522748	0.489889	-0.623651	0.752358	-0.53196	1.39681	-1.522	0.422226	-1.1362	0.634391	0.386662	1.46357	-0.977474	-0.510765	-1.55496	0.35451	-0.0653047	-1.27971	-0.254816
ecoli_00497	0.150145	0.999464	1.29633	0.967661	-0.673637	1.04516	0.803737	0.10671	-1.9487	0.234482	-0.211409	0.470397	-0.0900775	-0.17646	-1.14488	-0.18924	0.629767	0.105673	1.2334	-1.04054	-0.365895	-0.943791	-1.42223	-1.58389	-0.661817	0.109871	0.576066	-0.904772	0.404513	-0.0882194	0.807525	0.715984	-0.0509295	-0.252103	-0.439691	-0.0321667	-1.10872	-0.169054	-1.02169	0.77983	0.125643	0.762439	-1.20709	-0.632656	-1.74516	-0.273138	-0.578952	-1.0309	0.107311
ecoli_00501	-0.433174	0.00850214	0.975048	1.45406	-0.304057	-0.227488	-1.1113	-0.19218	-3.05598	0.602851	-0.936478	0.495554	-0.0294434	-0.114332	-1.39425	-0.509237	-0.748741	-0.356875	0.896049	0.33584	-0.320227	0.0220298	-1.02943	-1.53027	-0.166534	-0.143763	1.10128	-1.41322	-0.536178	1.31124	-1.12141	0.327817	0.163705	2.18951	-0.536649	-0.525629	-1.53308	0.807639	-1.23032	0.48628	0.704444	1.49145	-0.915956	-0.613549	-1.306	0.324303	-0.972665	-1.46514	-0.527253
ecoli_00507	-0.123335	1.01616	1.72763	1.54503	-0.669891	0.827318	-0.977232	0.0372482	-1.96477	1.06342	-1.99836	0.602444	0.286514	-0.0355153	0.132211	-0.615009	-0.0108459	0.355538	0.339568	1.14365	-0.316324	-0.869104	-1.32007	-1.44068	-1.03119	0.204277	1.27684	-1.55743	-0.052713	-1.52562	-0.712211	0.673439	-0.293422	1.884	-0.52693	1.21123	-1.0858	0.678151	-0.753772	0.746027	0.949953	1.17515	-1.17058	-0.55114	-1.28631	-0.25692	-1.06978	-1.32245	0.318472
ecoli_00509	-0.121164	1.00159	1.63788	1.55575	-0.611711	0.868419	-0.993999	-0.000621834	-1.89241	1.00206	-1.94755	0.511878	0.287134	-0.0492882	-1.46624	-0.577857	-0.0269282	0.359167	0.353598	0.903394	-0.28852	-0.878505	-1.33235	-1.36502	-1.07562	0.2126	1.20534	-1.54013	-0.000411654	-1.46197	-0.788555	0.632978	-0.288102	1.86741	-0.534848	1.27948	-1.11463	0.655605	-0.763134	0.689328	0.960127	1.21778	-1.1948	-0.570537	-1.40845	-0.281409	-1.21717	-1.2871	0.297873
ecoli_00503	-0.784065	0.0619034	0.983474	1.33881	-0.242481	0.429695	-0.959063	-0.336409	-2.51507	0.738047	-0.631406	0.427518	-0.147803	-0.0339486	-0.982931	0.513654	-0.730026	-0.181925	1.02637	-0.0888251	-0.0775693	0.619472	-0.878748	-1.30197	-0.348686	0.158883	1.75319	-1.30628	-0.716438	1.54603	-0.562353	0.0732794	-0.231839	-0.169451	-0.556852	-0.250933	-2.06171	0.854546	-1.69951	0.350002	0.502635	1.37881	-1.01025	-0.431427	-1.08869	0.00590853	-0.535939	-1.60494	-1.01986
ecoli_00505	-0.54756	0.837856	1.25876	1.33218	-0.364769	0.625155	0.0254945	-0.321093	-1.72783	0.605981	-1.00183	0.450541	0.140152	-0.230424	-1.34019	-0.563554	-0.405495	0.399389	1.17896	0.296041	-0.293772	1.22905	-1.28982	-1.94356	-0.502622	-0.053652	0.976515	-1.23342	0.0894822	-0.257969	-1.15704	0.598472	-0.357396	0.443587	-0.615966	-0.434006	-1.4011	1.26778	-1.12949	0.712599	0.0279718	1.12953	-1.12272	-0.421203	-1.22853	-0.210075	-1.42953	-0.9662	-0.23834
ecoli_00511	-0.432049	0.076657	1.74561	1.56681	-0.597434	1.02952	-1.24279	0.0890017	-1.66581	0.75248	-1.78455	0.31805	0.238083	-0.159134	-1.29931	0.194024	0.228929	0.443172	0.272596	0.799441	-0.220737	-0.840183	-1.21972	-1.05182	-0.918702	0.495024	1.6625	-1.45162	-0.0839268	-1.87371	-0.818123	0.634229	0.197861	1.45204	-0.599023	0.68347	-1.08867	0.467006	-0.569245	0.829139	0.703764	1.24133	-1.30139	-0.643523	-1.54945	-0.352321	-0.917355	-1.30694	0.0861354
ecoli_00513	0.112648	0.909116	1.30398	0.914594	-0.595122	0.99845	0.706925	0.177706	-2.00411	0.219174	-0.197534	0.458701	-0.0899787	-0.154851	-1.21729	-0.140377	0.512256	0.0669182	1.18039	-1.03531	-0.35587	-0.845141	-1.34721	-1.50285	-0.579722	0.0515918	0.670958	-0.966477	0.398142	0.103842	0.719959	0.602543	-0.0765385	-0.3287	-0.383642	-0.133661	-1.14562	-0.110497	-1.04942	0.701	0.14304	0.737692	-1.23353	-0.633378	-1.6197	-0.253021	-0.57457	-0.945863	0.0297582
ecoli_00515	-0.556666	-0.27175	0.95516	1.60251	-0.434139	0.104422	-1.33932	-0.197313	-2.51277	0.66267	-0.980612	0.456328	-0.0355617	-0.21854	-1.4243	0.276961	-0.454415	-0.42893	0.825473	0.185623	-0.552882	-0.96341	-1.2565	-1.35276	-0.621433	0.0259252	1.76131	-1.37517	-0.962301	0.284601	-1.12016	0.416096	-0.494008	0.689705	-0.622134	1.32368	-1.75307	0.341163	-1.36098	0.485613	0.177175	1.37906	-1.03132	-0.574971	-1.63528	0.395419	-0.649089	-1.43992	-0.344971
ecoli_00818	-0.244771	0.971909	1.60776	1.41798	-0.539216	0.813294	-0.884242	-0.0214883	-1.47188	1.18126	-2.11603	0.46084	0.0732259	-0.268513	-1.46661	-0.490484	0.269221	-0.0776199	-0.598202	-0.0647584	-0.483606	-0.880212	-1.33413	-1.04611	-1.10206	0.243604	0.804538	-0.711399	0.327859	-1.22655	0.549226	0.64911	-0.468774	0.780166	-0.422703	1.27748	-0.725113	-0.614755	-0.520173	0.675769	0.283205	0.843554	-1.15718	-0.653985	-1.4166	-0.293362	-0.204885	-0.733515	0.412023
ecoli_00820	-0.183274	1.05623	1.47873	1.53574	-0.542075	0.842938	-0.801341	0.0322293	-1.59082	1.14576	-2.21278	0.474588	0.0676383	-0.0619656	-1.2014	-0.47118	0.0982629	-0.0120322	-0.352233	0.436934	-0.336732	-0.918373	-1.25482	-1.0933	-0.987774	0.153716	1.2265	-1.03926	0.132512	-0.975982	0.342442	0.597497	-0.398806	1.24667	-0.454211	1.23025	-0.964997	-0.396919	-0.644978	0.615281	0.571108	1.17193	-0.922261	-0.769387	-1.40538	-0.282632	-0.258728	-0.976822	0.165725
ecoli_00826	-0.288181	0.919068	1.70899	1.46127	-0.614352	0.893367	-0.893061	0.0160473	-1.40489	1.21177	-2.05932	0.432331	0.0716323	-0.240534	-1.29094	-0.497997	0.25458	-0.0528395	-0.545987	-0.00909048	-0.45972	-0.86636	-1.33273	-1.16284	-1.043	0.268539	0.910089	-0.720452	0.321563	-1.24625	0.65644	0.719049	-0.457972	0.573078	-0.452382	1.17686	-0.725134	-0.570406	-0.487419	0.705594	0.275059	1.08897	-1.05747	-0.652075	-1.4495	-0.257113	-0.185535	-0.732203	0.436872
ecoli_00822	-0.201989	1.05286	1.46031	1.39395	-0.484881	0.896824	-0.773302	0.0191324	-1.5506	1.21225	-2.02441	0.394616	-0.0305649	-0.260414	-1.28145	-0.426647	0.120165	-0.0999676	-0.697155	0.132348	-0.475957	-0.938952	-1.31585	-1.10679	-0.976429	0.12788	0.84286	-0.79645	0.361971	-1.28046	0.632589	0.655804	-0.667605	0.483383	-0.372778	1.23969	-0.873102	-0.500022	-0.632178	0.640064	0.252712	1.04243	-0.858651	-0.722264	-1.27363	-0.222479	-0.220253	-0.964558	0.373107
ecoli_00828	-0.330056	0.736922	1.64619	1.67127	-0.55525	0.855516	-0.959607	-0.0397265	-1.56181	1.20445	-2.26391	0.425533	0.0604962	-0.231178	-1.36789	-0.509056	0.0880773	-0.0682077	-0.461784	0.113923	-0.504292	-0.922683	-1.30506	-1.0574	-1.01052	0.310587	0.926089	-0.868753	0.105894	-1.03049	0.239461	0.733448	-0.287891	1.128	-0.407829	1.35176	-0.739141	-0.56798	-0.491947	0.633725	0.358049	0.959045	-1.11376	-0.71685	-1.51557	-0.277593	-0.261645	-0.888203	0.383423
ecoli_00824	-0.195493	1.07162	1.54798	1.39284	-0.579354	0.835274	-0.774297	0.0852072	-1.52862	1.20154	-2.15934	0.407393	-0.00638959	-0.261816	-1.21209	-0.449146	0.240643	-0.0811918	-0.62832	0.162033	-0.499822	-1.08086	-1.34626	-1.09237	-0.934118	0.146958	0.784675	-0.73624	0.357245	-1.24823	0.645096	0.579822	-0.580018	0.495355	-0.407302	1.28423	-0.849319	-0.550206	-0.621216	0.629365	0.2672	0.943471	-0.882954	-0.684937	-1.41615	-0.248971	-0.249948	-0.862257	0.390116
ecoli_00830	-0.254291	0.877317	1.58542	1.54077	-0.591093	0.922985	-0.912569	0.0161206	-1.43653	1.22673	-2.02441	0.44954	0.0274553	-0.252884	-1.30893	-0.468832	0.261846	-0.038602	-0.544817	0.0407763	-0.468905	-0.990097	-1.33089	-1.15301	-1.00215	0.228442	0.907658	-0.720511	0.298654	-1.13936	0.451049	0.695616	-0.479934	0.638264	-0.389957	0.91125	-0.752669	-0.609452	-0.503503	0.672979	0.277655	1.09282	-1.12081	-0.677764	-1.41454	-0.248674	-0.224716	-0.799179	0.394034
ecoli_00844	-0.297858	0.905133	1.39921	1.49069	-0.48179	0.738337	-0.836352	-0.0845149	-1.99723	1.25266	-2.37675	0.417452	-0.0187611	-0.249998	-1.41469	-0.478867	-0.0356402	-0.139225	-0.183475	0.101538	-0.499618	-0.884235	-1.2175	-1.15817	-1.04173	0.175145	1.15644	-0.937304	0.0399058	-1.19992	0.44758	0.664057	-0.159033	1.62816	-0.506062	1.2729	-0.969499	-0.286995	-0.610704	0.631032	0.404509	0.937736	-0.876572	-0.735498	-1.48406	-0.315931	-0.124335	-0.957522	0.365409
ecoli_00842	-0.275499	0.940011	1.55204	1.41594	-0.469768	0.74146	-0.839428	-0.0356334	-1.85236	1.2477	-2.35038	0.412011	0.0136324	-0.253194	-1.33685	-0.500327	0.0116187	-0.0664949	-0.199704	-0.0578177	-0.471292	-0.933455	-1.3009	-1.10262	-1.01388	0.224138	1.02615	-0.887018	0.0983942	-1.20306	0.449908	0.717989	-0.225172	1.58746	-0.422869	1.28842	-0.938281	-0.244029	-0.60207	0.665515	0.439493	0.930214	-1.00755	-0.726805	-1.41505	-0.276246	-0.214451	-0.965423	0.397933
ecoli_00834	-0.255283	1.10313	1.49501	1.50441	-0.484319	0.753184	-0.779074	-0.0406431	-1.81922	1.23083	-2.32324	0.383911	-0.0110554	-0.246984	-1.39747	-0.486853	0.196628	-0.0678584	-0.171206	0.0885545	-0.482178	-0.970619	-1.25816	-1.10689	-0.949397	0.203155	0.93674	-0.839878	0.103071	-1.18968	0.531367	0.621134	-0.154957	1.52609	-0.434362	1.31286	-0.860689	-0.290923	-0.618428	0.666927	0.430629	0.960475	-0.958839	-0.731906	-1.42763	-0.270429	-0.219447	-0.815306	0.414403
ecoli_00840	-0.213576	1.27921	1.58828	1.35359	-0.515559	0.808833	-0.421633	-0.0593876	-1.88279	1.1474	-2.11506	0.420176	0.0309937	-0.196071	-1.16144	-0.431043	0.302515	0.00870674	-0.0498324	-0.0391161	-0.447219	-0.830278	-1.27914	-0.870796	-0.994895	0.159393	0.746264	-0.79806	0.378557	-1.4814	0.76358	0.739906	-0.113386	1.52208	-0.39669	1.19693	-0.808813	-0.0910441	-0.607606	0.645067	0.314111	0.792184	-0.956489	-0.656689	-1.50499	-0.270273	-0.0830437	1.06222	0.49198
ecoli_00838	-0.191651	1.19229	1.57567	1.44981	-0.443685	0.854993	-0.569009	-0.0349921	-2.01614	1.25173	-2.15805	0.444821	0.0477741	-0.197942	-1.18767	-0.487198	0.280598	-0.00611999	-0.0811452	0.0194785	-0.454307	-0.924773	-1.17194	-0.87216	-1.00428	0.174907	0.797792	-0.777909	0.373327	-1.43476	0.78899	0.720196	-0.156008	1.8734	-0.426173	1.19761	-0.879387	-0.0465826	-0.649936	0.677262	0.295987	0.916809	-0.957248	-0.673689	-1.51114	-0.27484	-0.1653	-0.681502	0.560726
ecoli_00836	-0.228683	1.06152	1.54262	1.463	-0.469202	0.845763	-0.801225	-0.0683307	-1.92929	1.28851	-2.32679	0.427863	0.0349263	-0.221945	-1.37308	-0.51162	0.0262376	-0.127728	-0.129537	0.0717417	-0.476368	-0.911796	-1.17424	-1.00878	-0.99269	0.16955	1.08983	-0.832273	0.0969147	-1.27054	0.548042	0.697055	-0.104956	1.63455	-0.476426	1.21638	-0.856279	-0.23017	-0.626603	0.643028	0.395771	0.994627	-0.924969	-0.722274	-1.40136	-0.309497	-0.118275	-0.750767	0.40816
ecoli_00201	-0.0177537	1.12422	1.61005	1.58219	-0.475047	0.734889	-0.776019	0.033843	-1.35578	1.41334	-2.23695	0.456033	0.195624	-0.167801	-1.46277	-0.575741	0.0529346	0.637296	0.655236	0.633197	-0.26086	-0.807571	-1.22989	-1.50127	-0.94231	0.0992432	1.17498	-1.60727	-0.0880536	-1.37531	0.807666	0.454532	-0.704562	0.467145	-0.444133	1.06007	-1.07617	1.08589	-0.810168	0.729693	0.998745	1.20214	-1.08371	-0.278253	-1.10678	-0.275679	-0.220097	-1.28523	0.188943
ecoli_00213	-0.0846166	1.10497	1.45665	1.75026	-0.450935	0.632668	-0.716224	0.0539101	-1.47162	1.42639	-2.13834	0.500606	0.186165	-0.215322	-1.44201	-0.644682	0.0291173	0.652193	0.490179	0.733948	-0.265684	-0.850024	-1.2476	-1.51267	-1.01074	0.125537	1.21222	-1.59067	-0.156012	-1.14451	0.642712	0.366382	-0.705229	1.02055	-0.443216	0.736124	-1.08783	1.15	-0.821382	0.682975	1.09948	1.27034	-1.15247	-0.309109	-1.12953	-0.286156	-0.236065	-1.12068	0.102383
ecoli_00215	-0.225879	0.936335	1.50932	1.48602	-0.571569	0.828158	-1.04368	0.00931311	-1.74446	1.28351	-2.2128	0.365032	-0.011485	-0.336996	-1.41609	-0.477286	0.184	-0.0269571	-0.24484	0.0906706	-0.521954	-0.975259	-1.25021	-1.28025	-1.06796	0.139989	0.989541	-0.80075	0.153617	-1.16118	0.554978	0.690464	-0.389914	1.466	-0.427568	1.29211	-0.876685	-0.374674	-0.614787	0.654998	0.382272	1.23253	-1.03828	-0.668275	-1.4326	-0.292814	-0.25425	-1.06932	0.410582
ecoli_00217	-0.0735071	1.15501	1.53228	1.42565	-0.550642	0.875985	-1.02286	0.0637076	-1.35453	1.01398	-1.86616	0.443071	0.215248	-0.21887	-1.35653	-0.536627	0.328018	0.307685	0.0486436	0.370653	-0.166649	-0.77136	-1.27839	-1.35024	-0.977835	-0.407117	1.56386	-1.16277	0.246192	-1.14512	0.669834	0.499006	-0.328688	1.71283	-0.479436	1.226	-0.989072	0.314293	-0.724357	0.626137	0.834324	1.04094	-1.16894	-0.566455	-1.45832	-0.262372	-0.205809	-1.06739	0.208642
ecoli_00219	-0.291354	1.06301	1.53522	1.48151	-0.616695	0.822643	-0.912362	0.0270534	-1.62706	1.23768	-2.18983	0.400423	0.0388895	-0.244071	-1.22662	-0.450097	0.064795	0.0690547	-0.290981	0.095025	-0.489924	-0.889076	-1.32412	-0.700296	-1.06386	0.164655	0.967099	-0.783593	0.243281	-1.2651	0.552158	0.765734	-0.301602	0.829907	-0.399928	1.38984	-0.814304	-0.262155	-0.603062	0.659312	0.350519	1.04271	-1.0582	-0.647435	-1.41926	-0.291785	-0.191441	-0.0350329	0.454149
ecoli_00221	-0.261037	0.666846	1.46217	1.37162	-0.42753	0.839002	-1.16544	-0.0423542	-1.54367	1.26801	-2.02553	0.415606	0.0194008	-0.337321	-1.36483	-0.461513	0.206621	-0.0582038	-0.299434	0.0232394	-0.470957	-0.899966	-1.28917	-1.29848	-1.03023	0.12488	1.13269	-0.724248	0.158248	-0.98843	0.71496	0.761528	-0.552223	0.914028	-0.399263	1.27418	-0.77032	-0.490226	-0.538918	0.69133	0.341322	1.19564	-1.07024	-0.63754	-1.33177	-0.279782	0.0072076	-0.811497	0.283382
ecoli_00223	-0.124762	0.955096	1.54276	1.43632	-0.451273	0.845742	-0.960745	0.114178	-1.84424	1.24166	-1.43697	0.37287	0.0435605	-0.353849	-1.30584	-0.4776	0.446897	-0.102898	0.145844	0.0272887	-0.438748	-0.969845	-1.32111	-1.35786	-1.01422	0.0759936	0.946161	-0.618007	0.254294	-1.4966	0.815283	0.741928	-0.268049	1.41216	-0.417363	0.991906	-0.844831	-0.19084	-0.593833	0.679335	0.322624	1.10786	-1.0958	-0.602128	-1.51245	-0.269946	-0.137047	-0.934709	0.481753
ecoli_00203	-0.10931	1.01975	1.6588	1.59067	-0.459245	0.787304	-0.847052	-0.00884118	-1.46889	1.41678	-2.05659	0.367654	0.131386	-0.337503	-1.41626	-0.487549	0.0991183	0.149414	0.321915	0.267694	-0.545562	-0.893323	-1.23328	-0.727743	-1.04111	0.186138	1.00774	-0.962837	0.0368531	-1.49191	0.857664	0.601467	-0.405404	0.365361	-0.448809	1.759	-0.893077	0.154416	-0.651426	0.674665	0.478047	1.27018	-1.02676	-0.454623	-1.25102	-0.313506	-0.218198	-0.913685	0.459403
ecoli_00225	-0.00759365	1.07273	1.53652	1.64432	-0.496201	0.622888	-0.743073	0.0691045	-1.51719	1.38922	-2.04721	0.482647	0.129488	-0.164019	-1.54314	-0.625399	0.0698544	0.635511	0.528313	0.715055	-0.269485	-0.805448	-1.2189	-1.44981	-0.983979	0.154641	1.21616	-1.56186	-0.20026	-1.17942	0.744164	0.346906	-0.668809	0.969536	-0.42669	0.945224	-1.09031	1.16805	-0.810254	0.68667	1.09766	1.22018	-1.12793	-0.299155	-1.19625	-0.267617	-0.230839	-1.13465	0.103269
ecoli_00205	-0.0917887	1.17448	1.51726	1.46332	-0.411557	0.847548	-0.773164	0.0556319	-1.50189	1.35639	-2.11484	0.428198	0.235898	-0.168843	-1.41467	-0.62187	0.249887	0.530835	0.29429	0.535352	-0.267321	-0.851991	-1.27628	-1.56011	-1.00903	0.0177787	0.984818	-1.33492	0.291739	-1.46766	0.340282	0.525168	-0.639353	-0.0617045	-0.457837	0.277996	-1.03197	1.0871	-0.81577	0.748397	0.797179	1.13177	-1.25459	-0.30466	-1.24237	-0.28476	-0.15855	-0.962849	0.327163
ecoli_00207	-0.142105	0.942618	1.48898	1.62888	-0.424919	0.86939	-0.973484	0.0906433	-1.49254	1.05762	-1.78744	0.435054	0.168932	-0.25829	-1.4622	-0.585263	0.0759877	0.424399	0.175588	0.53603	-0.242999	-0.788896	-1.28437	-1.38304	-1.04528	0.170052	1.58253	-1.38266	0.263726	-1.56701	0.538591	0.575624	-0.47759	1.73478	-0.445667	0.936856	-1.0856	0.676388	-0.694448	0.606061	0.834828	1.14147	-1.19828	-0.401049	-1.52752	-0.27105	-0.122784	-1.24826	0.290376
ecoli_00199	-0.214867	1.09446	1.51864	1.4302	-0.457706	0.748465	-1.02201	0.0473789	-1.65018	1.2023	-2.1657	0.42416	0.0869605	-0.198085	-1.29667	-0.561399	0.260179	0.115171	-0.106655	0.156017	-0.286017	-0.968141	-1.22463	-1.29959	-1.01073	0.127808	1.13761	-0.952873	0.165946	-1.0289	0.673588	0.606563	-0.332828	1.56181	-0.466805	1.34979	-0.935483	-0.105765	-0.692571	0.642552	0.567396	1.02357	-1.12578	-0.65573	-1.54359	-0.271835	-0.279636	-1.02392	0.331938
ecoli_00209	-0.261343	1.19828	1.44287	1.40175	-0.525655	0.795044	-0.828569	0.0748944	-1.55999	1.20387	-2.0754	0.402278	0.0292459	-0.263653	-1.1439	-0.402069	0.0969665	0.0640005	-0.299549	-0.0924991	-0.481597	-0.836816	-1.25873	-0.85129	-1.0168	0.122044	0.95165	-0.812735	0.317389	-1.28836	0.672571	0.71691	-0.344503	0.897097	-0.376649	1.2847	-0.838912	-0.275827	-0.644424	0.648397	0.289586	1.12509	-1.05289	-0.624566	-1.45401	-0.29833	-0.134427	-0.172994	0.489372
ecoli_00211	-0.249847	0.769928	1.42291	1.41308	-0.441268	0.921495	-1.18076	0.0266322	-1.6016	1.24416	-2.10874	0.414464	-0.00468645	-0.370424	-1.32678	-0.441941	0.159736	-0.0584146	-0.235299	-0.00226534	-0.449582	-0.945481	-1.30947	-1.28667	-1.12621	0.105893	1.1191	-0.799467	0.120012	-0.955141	0.760728	0.711913	-0.595353	0.737101	-0.427676	1.16463	-0.834067	-0.417755	-0.570707	0.717337	0.372908	1.21349	-1.09429	-0.646669	-1.39452	-0.274015	-0.0148766	-0.924445	0.303158
[truncated: 124 more columns]

## Sheet: 2B
TF	range_all	range_selected	Type
AcrR	1.52542	0.654364	Repressor
AdiY	2.02023	1.45651	Activator
AgaR	1.35057	0.803129	Repressor
AllR	0.925827	0.65437	Repressor
AllS	0.538508	0.412967	Activator
AlsR	1.65601	0.893763	Repressor
AppY	2.77497	0.952781	Activator
AraC	0.942115	0.921621	Dual
ArcA	2.55366	1.50023	Dual
ArgP	1.28179	0.813013	Dual
ArgR	2.45293	2.02835	Dual
ArsR	0.517233	0.512294	Repressor
AscG	0.676425	0.676425	Repressor
AsnC	0.868184	0.540027	Dual
AtoC	1.73294	0.739827	Activator
BaeR	1.63022	0.815519	Activator
BasR	1.86695	1.80961	Dual
BetI	1.96883	1.87186	Repressor
BirA	2.44205	1.75765	Repressor
BluR	2.59393	1.97187	Repressor
BolA	1.05574	0.586427	Repressor
CadC	2.40598	0.512234	Activator
CaiF	0.881396	0.523107	Activator
Cbl	4.18911	1.47425	Activator
CdaR	3.23435	2.1243	Activator
CecR	1.94527	1.40111	Repressor
CpxR	1.93089	1.37527	Dual
Cra	1.3527	1.3527	Dual
CreB	1.84981	1.5571	Dual
Crp	4.23327	3.27045	Dual
CsgD	2.43142	2.118	Dual
CsqR	1.2001	0.719055	Repressor
CueR	1.31494	1.15489	Dual
CusR	3.2439	2.59141	Activator
CynR	0.46018	0.319465	Dual
CysB	2.91977	2.13613	Dual
CytR	1.40391	0.581996	Repressor
DcuR	2.30043	1.89885	Activator
DeoR	1.31753	0.584635	Repressor
DgoR	1.38818	1.16743	Repressor
DhaR	1.4483	1.4483	Dual
DicA	1.08612	0.980585	Repressor
DinJ-YafQ	0.729285	0.669646	Repressor
DnaA	0.733281	0.649712	Dual
DpiA	1.81399	0.453001	Dual
DsdC	0.986192	0.261475	Dual
EcpR	2.04081	1.71685	Dual
EvgA	2.90993	2.82487	Activator
ExuR	1.77656	1.10866	Repressor
FadR	1.81822	1.60798	Dual
FhlA	1.49487	1.3052	Activator
Fis	2.01045	1.21999	Dual
FlhDC	4.29301	4.07512	Dual
FliA	5.0864	4.96096	Activator
FliZ	3.37748	2.0837	Repressor
Fnr	3.07607	1.99542	Dual
FucR	1.57084	1.17354	Activator
Fur	3.51465	3.40833	Dual
GadE	1.8088	1.20613	Activator
GadE-RcsB	2.65416	1.51729	Activator
GadW	1.14215	0.552097	Dual
GadX	2.68378	2.05483	Dual
GalS	2.14205	1.89488	Repressor
GatR	3.10689	2.1933	Repressor
GlaR	2.92286	2.28176	Repressor
GlcC	2.29714	1.75511	Dual
GlpR	3.34877	3.20697	Repressor
GlrR	0.715932	0.46254	Activator
GntR	2.21672	2.16789	Repressor
H-NS	2.10697	2.02722	Dual
HU	0.963423	0.767046	Repressor
HcaR	0.828554	0.486967	Dual
HdfR	1.36693	1.01781	Dual
HipAB	0.660563	0.465912	Repressor
HipB	0.779498	0.558362	Repressor
HprR	2.8122	2.09496	Dual
HyfR	0.919105	0.482084	Activator
HypT	2.05291	0.754258	Dual
IHF	1.58937	0.893607	Dual
IclR	1.82521	1.26034	Repressor
IdnR	1.6211	1.6026	Dual
IscR	2.69591	1.87123	Dual
KdpE	1.92496	1.42759	Activator
LacI	1.32056	1.30443	Repressor
LeuO	1.49514	1.05391	Dual
LexA	2.0255	1.57802	Repressor
LrhA	1.13608	0.631968	Dual
Lrp	1.81936	0.991659	Dual
LsrR	3.1771	1.67406	Repressor
MalI	0.712803	0.368881	Repressor
MalT	3.07194	2.423	Activator
MarA	1.50181	1.12617	Dual
MarR	2.02064	0.76981	Repressor
MazE-MazF	0.630651	0.400434	Repressor
McbR	1.98016	1.15982	Dual
MetJ	3.02189	1.95459	Repressor
MetR	1.02207	0.665763	Dual
MhpR	1.25793	1.15047	Activator
Mlc	1.59908	1.37703	Repressor
MlrA	1.87979	1.71654	Activator
MngR	0.667812	0.358335	Repressor
MntR	1.27701	1.08502	Dual
ModE	1.47966	0.80457	Dual
MprA	0.810579	0.531639	Repressor
MqsA	1.99257	1.7325	Repressor
MraZ	1.00623	0.581173	Repressor
Nac	2.25029	1.88247	Dual
NadR	1.32169	0.915999	Repressor
NagC	1.69589	1.23839	Dual
NanR	2.60906	1.08954	Dual
NarL	2.65407	1.9867	Dual
NarP	1.82129	0.930258	Dual
NemR	0.680476	0.680476	Repressor
NhaR	0.904231	0.778213	Activator
NikR	2.22524	1.829	Repressor
NorR	0.634526	0.266247	Dual
NrdR	2.2709	1.83231	Repressor
NsrR	1.72939	0.980035	Repressor
NtrC	5.0791	2.25381	Activator
OmpR	1.65592	1.5214	Dual
OxyR	2.36934	1.88717	Dual
PaaX	3.33547	1.40328	Repressor
PdhR	1.28873	1.0429	Dual
PepA	1.28442	1.19571	Repressor
PgrR	0.816107	0.615098	Repressor
PhoB	1.65865	1.24627	Dual
PhoP	2.70543	0.925882	Dual
PlaR	2.66662	0.918458	Repressor
PrpR	2.65834	1.93473	Dual
PspF	2.09539	0.771119	Dual
PurR	3.06122	2.31811	Repressor
PuuR	3.06435	2.47853	Repressor
QseB	1.83589	0.871981	Activator
RbsR	1.76633	1.4706	Dual
RcdA	2.11331	1.37346	Dual
RcnR	1.06037	0.943031	Repressor
RcsAB	3.27009	2.68447	Dual
RcsB	2.36032	1.44899	Dual
RcsB-BglJ	1.0094	0.790141	Activator
RelB-RelE	0.872895	0.512492	Repressor
RhaS	1.12758	1.04527	Activator
Rob	1.5124	1.05718	Dual
RpoD	1.64756	0.878702
RpoE	1.10302	0.522684	Activator
RpoH	1.3569	0.698643	Activator
RpoN	3.82129	1.61795	Activator
RpoS	4.12614	3.17346	Activator
RstA	2.57698	1.86407	Dual
RutR	3.88309	1.21495	Dual
SdiA	1.15848	0.671021	Dual
SgrR	0.970909	0.861108	Dual
SlyA	1.24098	0.615485	Dual
SoxR	1.7011	1.35371	Dual
SoxS	1.52026	1.32149	Dual
SrlR	3.25985	2.78622	Repressor
StpA	0.664334	0.607606	Repressor
SutR	1.44169	1.40194	Repressor
TdcR	4.07664	1.22552	Activator
TorR	1.72075	0.981617	Dual
TrpR	2.08108	1.37598	Repressor
TtdR	0.89615	0.798262	Activator
TyrR	1.27112	1.02558	Dual
UidR	1.31247	0.578051	Repressor
UlaR	1.23959	0.442486	Repressor
UvrY	0.783307	0.783307	Activator
UxuR	1.55111	0.97239	Repressor
XylR	2.81416	2.71351	Dual
YdeO	2.72756	1.81145	Dual
YgbI	1.08847	0.714803	Repressor
YieP	1.75577	0.79548	Repressor
YjjQ	1.11522	1.11522	Repressor
ZraR	1.94957	0.51773	Activator
Zur	2.79326	2.55214	Repressor

## Sheet: 2C
sample_ID	Interaction_type	TFA_dif	CalculatedOn
ecoli_00173	1	-0.11954	All
ecoli_00173	-1	0.348357	All
ecoli_00029	-1	-0.510073	All
ecoli_00035	-1	-0.43168	All
ecoli_00175	-1	-0.530339	All
ecoli_00195	-1	-0.29485	All
ecoli_00187	1	-1.21006	All
ecoli_00056	1	1.35445	All
ecoli_00082	1	1.33977	All
ecoli_00086	1	1.06385	All
ecoli_00142	1	0.441387	All
ecoli_00106	-1	-2.59366	All
ecoli_00108	-1	-2.62956	All
ecoli_00113	-1	-2.76211	All
ecoli_00189	-1	-1.77857	All
ecoli_00062	-1	-0.030358	All
ecoli_00191	-1	-0.159642	All
ecoli_00287	-1	-0.16348	All
ecoli_00469	-1	0.0484954	All
ecoli_00513	-1	-0.0313829	All
ecoli_00179	1	0.22474	All
ecoli_00279	-1	-1.44358	All
ecoli_00068	-1	0.457792	All
ecoli_00080	-1	0.477442	All
ecoli_00197	-1	-0.0681321	All
ecoli_00285	-1	-0.185948	All
ecoli_00279	-1	-0.0621729	All
ecoli_00062	-1	-0.317962	All
ecoli_00191	-1	-0.180648	All
ecoli_00287	-1	-0.498117	All
ecoli_00469	-1	0.108212	All
ecoli_00513	-1	0.0481902	All
ecoli_00175	-1	-0.844809	All
ecoli_00714	1	0.107948	All
ecoli_00191	-1	-0.0472344	All
ecoli_00173	-1	-2.2278	All
ecoli_00075	1	0.930491	All
ecoli_00078	1	0.738722	All
ecoli_00075	1	0.280056	All
ecoli_00078	1	0.035101	All
ecoli_00185	1	0.47322	All
ecoli_00189	1	0.815366	All
ecoli_00283	1	0.765642	All
ecoli_00145	1	2.50477	All
ecoli_00173	1	-0.11954	Selected
ecoli_00173	-1	0.348357	Selected
ecoli_00175	-1	-0.530339	Selected
ecoli_00195	-1	-0.29485	Selected
ecoli_00187	1	-1.21006	Selected
ecoli_00142	1	0.441387	Selected
ecoli_00189	-1	-1.77857	Selected
ecoli_00191	-1	-0.159642	Selected
ecoli_00197	-1	-0.0681321	Selected
ecoli_00285	-1	-0.185948	Selected
ecoli_00191	-1	-0.180648	Selected
ecoli_00175	-1	-0.844809	Selected
ecoli_00191	-1	-0.0472344	Selected
ecoli_00173	-1	-2.2278	Selected
ecoli_00075	1	0.930491	Selected
ecoli_00078	1	0.738722	Selected
ecoli_00075	1	0.280056	Selected
ecoli_00078	1	0.035101	Selected
ecoli_00185	1	0.47322	Selected
ecoli_00189	1	0.815366	Selected
ecoli_00283	1	0.765642	Selected
ecoli_00145	1	2.50477	Selected
