# Supplementary material for: Predicting input signals of transcription factors in Escherichia coli
Source: Mol Syst Biol. 2025 Jul 16;21(10):1371–87. doi: 10.1038/s44320-025-00132-2 (PMC12494820; doi:10.1038/s44320-025-00132-2)
Supplement: Supplementary file 12 — Source data Fig. 3 [file 44320_2025_132_MOESM12_ESM.zip › Figure 3/Figure3ABC.xlsx]

## Sheet: 3A
condition	PC1	PC2
ecoli_00003	-3.68587	0.127185
ecoli_00005	-7.01153	0.0564475
ecoli_00019	-3.05361	0.31666
ecoli_00039	-1.20615	-2.1032
ecoli_00041	-0.680218	-3.22208
ecoli_00043	-3.22138	-3.98499
ecoli_00045	-2.98062	-3.55934
ecoli_00047	-2.1186	-3.92394
ecoli_00050	5.72431	2.209
ecoli_00052	5.76211	0.422277
ecoli_00054	2.77248	-3.57899
ecoli_00064	-8.25063	-0.234829
ecoli_00066	-9.88495	-0.255271
ecoli_00075	16.4698	-6.11764
ecoli_00078	1.17262	-2.99116
ecoli_00081	-2.71667	-4.78422
ecoli_00105	-0.796984	-0.650495
ecoli_00142	-12.3726	7.12149
ecoli_00143	2.18835	-1.25604
ecoli_00144	-3.79921	3.55275
ecoli_00145	-2.00683	4.00603
ecoli_00169	1.9284	1.70561
ecoli_00173	4.7691	-2.30011
ecoli_00175	-4.69945	2.23455
ecoli_00181	5.51338	3.67801
ecoli_00185	7.85766	-0.786609
ecoli_00187	7.01692	-0.310887
ecoli_00189	9.49046	22.4019
ecoli_00191	-8.58462	6.1025
ecoli_00195	-5.01493	-3.84556
ecoli_00197	2.72944	1.20233
ecoli_00211	-1.14197	-0.59004
ecoli_00227	-7.25535	-3.57433
ecoli_00283	5.09128	5.2964
ecoli_00285	-1.05908	-1.09135
ecoli_00325	4.62833	1.81847
ecoli_00387	13.4036	-7.73612
ecoli_00457	1.60631	-2.98027
ecoli_00838	2.2686	0.600097
ecoli_00840	-8.85192	-2.97421

## Sheet: 3B
condition	metabolite	value	added_metabolite
ecoli_00064	C00022; C00222	29239.5	no
ecoli_00185	C00022; C00222	30658	no
ecoli_00066	C00022; C00222	31003.8	no
ecoli_00145	C00022; C00222	31473.7	no
ecoli_00175	C00022; C00222	31956.5	no
ecoli_00005	C00022; C00222	35432.8	no
ecoli_00050	C00022; C00222	36540.8	no
ecoli_00144	C00022; C00222	37236.3	no
ecoli_00283	C00022; C00222	37831.8	no
ecoli_00003	C00022; C00222	38038.8	no
ecoli_00197	C00022; C00222	39197.7	no
ecoli_00181	C00022; C00222	40620.8	no
ecoli_00211	C00022; C00222	41158.5	no
ecoli_00457	C00022; C00222	41351.5	no
ecoli_00187	C00022; C00222	41449.2	no
ecoli_00054	C00022; C00222	43321.2	no
ecoli_00043	C00022; C00222	44748.2	no
ecoli_00041	C00022; C00222	45080.7	no
ecoli_00075	C00022; C00222	45452.8	no
ecoli_00840	C00022; C00222	46401.5	no
ecoli_00143	C00022; C00222	47159	no
ecoli_00105	C00022; C00222	47971.5	no
ecoli_00052	C00022; C00222	48247.2	no
ecoli_00045	C00022; C00222	49218.5	no
ecoli_00081	C00022; C00222	49381	no
ecoli_00047	C00022; C00222	49542	no
ecoli_00387	C00022; C00222	53241.2	no
ecoli_00838	C00022; C00222	53814.2	no
ecoli_00227	C00022; C00222	55510.5	no
ecoli_00078	C00022; C00222	57856.8	no
ecoli_00285	C00022; C00222	60590.5	no
ecoli_00189	C00022; C00222	80857.2	no
ecoli_00019	C00022; C00222	162126	no
ecoli_00325	C00022; C00222	775207	no
ecoli_00191	C00022; C00222	2.89667e+06	yes
ecoli_00054	C00025; C00217; C00302; C00979; C05938	2.35335e+06	no
ecoli_00052	C00025; C00217; C00302; C00979; C05938	2.44528e+06	no
ecoli_00197	C00025; C00217; C00302; C00979; C05938	2569127	no
ecoli_00142	C00025; C00217; C00302; C00979; C05938	2.61387e+06	no
ecoli_00081	C00025; C00217; C00302; C00979; C05938	2793305	no
ecoli_00039	C00025; C00217; C00302; C00979; C05938	2863287	no
ecoli_00045	C00025; C00217; C00302; C00979; C05938	2.95863e+06	no
ecoli_00047	C00025; C00217; C00302; C00979; C05938	3.06826e+06	no
ecoli_00078	C00025; C00217; C00302; C00979; C05938	3.16658e+06	no
ecoli_00181	C00025; C00217; C00302; C00979; C05938	3.23303e+06	no
ecoli_00043	C00025; C00217; C00302; C00979; C05938	3.29983e+06	no
ecoli_00169	C00025; C00217; C00302; C00979; C05938	3424435	no
ecoli_00189	C00025; C00217; C00302; C00979; C05938	3.52728e+06	no
ecoli_00283	C00025; C00217; C00302; C00979; C05938	3527948	no
ecoli_00457	C00025; C00217; C00302; C00979; C05938	3581714	no
ecoli_00211	C00025; C00217; C00302; C00979; C05938	3.73544e+06	no
ecoli_00840	C00025; C00217; C00302; C00979; C05938	3.74428e+06	no
ecoli_00143	C00025; C00217; C00302; C00979; C05938	3.75027e+06	no
ecoli_00185	C00025; C00217; C00302; C00979; C05938	3.76209e+06	no
ecoli_00195	C00025; C00217; C00302; C00979; C05938	3.94571e+06	no
ecoli_00227	C00025; C00217; C00302; C00979; C05938	4041599	no
ecoli_00325	C00025; C00217; C00302; C00979; C05938	4.05088e+06	no
ecoli_00187	C00025; C00217; C00302; C00979; C05938	4.08548e+06	no
ecoli_00105	C00025; C00217; C00302; C00979; C05938	4.19485e+06	no
ecoli_00075	C00025; C00217; C00302; C00979; C05938	4.2174e+06	no
ecoli_00173	C00025; C00217; C00302; C00979; C05938	4.59121e+06	no
ecoli_00041	C00025; C00217; C00302; C00979; C05938	4.67366e+06	no
ecoli_00838	C00025; C00217; C00302; C00979; C05938	4.762e+06	no
ecoli_00145	C00025; C00217; C00302; C00979; C05938	4.78133e+06	no
ecoli_00285	C00025; C00217; C00302; C00979; C05938	5.23668e+06	no
ecoli_00019	C00025; C00217; C00302; C00979; C05938	5373968	no
ecoli_00003	C00025; C00217; C00302; C00979; C05938	5.62837e+06	no
ecoli_00064	C00025; C00217; C00302; C00979; C05938	5.86523e+06	no
ecoli_00144	C00025; C00217; C00302; C00979; C05938	5.87907e+06	no
ecoli_00175	C00025; C00217; C00302; C00979; C05938	6.43476e+06	no
ecoli_00191	C00025; C00217; C00302; C00979; C05938	7.23383e+06	no
ecoli_00387	C00025; C00217; C00302; C00979; C05938	7.59599e+06	no
ecoli_00050	C00025; C00217; C00302; C00979; C05938	1.80386e+07	yes
ecoli_00145	C00031; C00095; C00124; C00137; C00159; C00221; C00267; C00962; C00984; C01487; C01934; C02336	79510.7	no
ecoli_00189	C00031; C00095; C00124; C00137; C00159; C00221; C00267; C00962; C00984; C01487; C01934; C02336	108126	no
ecoli_00064	C00031; C00095; C00124; C00137; C00159; C00221; C00267; C00962; C00984; C01487; C01934; C02336	1.04323e+06	yes
ecoli_00066	C00031; C00095; C00124; C00137; C00159; C00221; C00267; C00962; C00984; C01487; C01934; C02336	1.04986e+06	yes
ecoli_00003	C00031; C00095; C00124; C00137; C00159; C00221; C00267; C00962; C00984; C01487; C01934; C02336	1.05012e+06	yes
ecoli_00005	C00031; C00095; C00124; C00137; C00159; C00221; C00267; C00962; C00984; C01487; C01934; C02336	1145650	yes
ecoli_00050	C00031; C00095; C00124; C00137; C00159; C00221; C00267; C00962; C00984; C01487; C01934; C02336	1.14893e+06	yes
ecoli_00039	C00031; C00095; C00124; C00137; C00159; C00221; C00267; C00962; C00984; C01487; C01934; C02336	1.24664e+06	yes
ecoli_00195	C00031; C00095; C00124; C00137; C00159; C00221; C00267; C00962; C00984; C01487; C01934; C02336	1263918	yes
ecoli_00197	C00031; C00095; C00124; C00137; C00159; C00221; C00267; C00962; C00984; C01487; C01934; C02336	1.38463e+06	yes
ecoli_00283	C00031; C00095; C00124; C00137; C00159; C00221; C00267; C00962; C00984; C01487; C01934; C02336	1.39164e+06	yes
ecoli_00211	C00031; C00095; C00124; C00137; C00159; C00221; C00267; C00962; C00984; C01487; C01934; C02336	1.4027e+06	yes
ecoli_00019	C00031; C00095; C00124; C00137; C00159; C00221; C00267; C00962; C00984; C01487; C01934; C02336	1.41141e+06	yes
ecoli_00169	C00031; C00095; C00124; C00137; C00159; C00221; C00267; C00962; C00984; C01487; C01934; C02336	1.46279e+06	yes
ecoli_00054	C00031; C00095; C00124; C00137; C00159; C00221; C00267; C00962; C00984; C01487; C01934; C02336	1474904	yes
ecoli_00181	C00031; C00095; C00124; C00137; C00159; C00221; C00267; C00962; C00984; C01487; C01934; C02336	1.73523e+06	yes
ecoli_00105	C00031; C00095; C00124; C00137; C00159; C00221; C00267; C00962; C00984; C01487; C01934; C02336	1761140	no
ecoli_00325	C00031; C00095; C00124; C00137; C00159; C00221; C00267; C00962; C00984; C01487; C01934; C02336	1.79394e+06	yes
ecoli_00227	C00031; C00095; C00124; C00137; C00159; C00221; C00267; C00962; C00984; C01487; C01934; C02336	1.80901e+06	yes
ecoli_00285	C00031; C00095; C00124; C00137; C00159; C00221; C00267; C00962; C00984; C01487; C01934; C02336	1893807	yes
ecoli_00187	C00031; C00095; C00124; C00137; C00159; C00221; C00267; C00962; C00984; C01487; C01934; C02336	1.9046e+06	no
ecoli_00840	C00031; C00095; C00124; C00137; C00159; C00221; C00267; C00962; C00984; C01487; C01934; C02336	1.99589e+06	yes
ecoli_00075	C00031; C00095; C00124; C00137; C00159; C00221; C00267; C00962; C00984; C01487; C01934; C02336	2089182	yes
ecoli_00457	C00031; C00095; C00124; C00137; C00159; C00221; C00267; C00962; C00984; C01487; C01934; C02336	2.11739e+06	yes
ecoli_00041	C00031; C00095; C00124; C00137; C00159; C00221; C00267; C00962; C00984; C01487; C01934; C02336	2228010	yes
ecoli_00052	C00031; C00095; C00124; C00137; C00159; C00221; C00267; C00962; C00984; C01487; C01934; C02336	2273761	yes
ecoli_00387	C00031; C00095; C00124; C00137; C00159; C00221; C00267; C00962; C00984; C01487; C01934; C02336	2.38909e+06	yes
ecoli_00047	C00031; C00095; C00124; C00137; C00159; C00221; C00267; C00962; C00984; C01487; C01934; C02336	2.43588e+06	yes
ecoli_00081	C00031; C00095; C00124; C00137; C00159; C00221; C00267; C00962; C00984; C01487; C01934; C02336	2437498	yes
ecoli_00143	C00031; C00095; C00124; C00137; C00159; C00221; C00267; C00962; C00984; C01487; C01934; C02336	2513446	yes
ecoli_00078	C00031; C00095; C00124; C00137; C00159; C00221; C00267; C00962; C00984; C01487; C01934; C02336	2.54547e+06	yes
ecoli_00043	C00031; C00095; C00124; C00137; C00159; C00221; C00267; C00962; C00984; C01487; C01934; C02336	2.55781e+06	yes
ecoli_00045	C00031; C00095; C00124; C00137; C00159; C00221; C00267; C00962; C00984; C01487; C01934; C02336	2.6596e+06	yes
ecoli_00838	C00031; C00095; C00124; C00137; C00159; C00221; C00267; C00962; C00984; C01487; C01934; C02336	3106387	yes
ecoli_00144	C00033; C00266	61852.3	no
ecoli_00191	C00033; C00266	135410	no
ecoli_00195	C00033; C00266	143465	no
ecoli_00283	C00033; C00266	144717	no
ecoli_00169	C00033; C00266	146200	no
ecoli_00189	C00033; C00266	148069	no
ecoli_00075	C00033; C00266	148692	no
ecoli_00050	C00033; C00266	148932	no
ecoli_00181	C00033; C00266	153766	no
ecoli_00285	C00033; C00266	154072	no
ecoli_00066	C00033; C00266	156269	no
ecoli_00211	C00033; C00266	160941	no
ecoli_00064	C00033; C00266	162579	no
ecoli_00039	C00033; C00266	165196	no
ecoli_00197	C00033; C00266	165931	no
ecoli_00145	C00033; C00266	166430	no
ecoli_00019	C00033; C00266	168166	no
ecoli_00005	C00033; C00266	171806	no
ecoli_00175	C00033; C00266	176274	no
ecoli_00003	C00033; C00266	182632	no
ecoli_00227	C00033; C00266	183254	no
ecoli_00105	C00033; C00266	185262	no
ecoli_00187	C00033; C00266	193049	no
ecoli_00325	C00033; C00266	201038	no
ecoli_00054	C00033; C00266	201655	no
ecoli_00387	C00033; C00266	208943	no
ecoli_00043	C00033; C00266	227568	no
ecoli_00081	C00033; C00266	229136	no
ecoli_00041	C00033; C00266	232198	no
ecoli_00047	C00033; C00266	235837	no
ecoli_00045	C00033; C00266	236263	no
ecoli_00457	C00033; C00266	238648	no
ecoli_00143	C00033; C00266	240320	no
ecoli_00052	C00033; C00266	242087	no
ecoli_00078	C00033; C00266	256545	no
ecoli_00840	C00033; C00266	270028	no
ecoli_00838	C00033; C00266	288093	no
ecoli_00185	C00033; C00266	416235	no
ecoli_00173	C00033; C00266	453051	no
ecoli_00142	C00033; C00266	667502	yes
ecoli_00840	C00037	11407.3	no
ecoli_00185	C00037	15112.5	no
ecoli_00064	C00037	15178.8	no
ecoli_00047	C00037	15439.2	no
ecoli_00197	C00037	15554	no
ecoli_00066	C00037	15922	no
ecoli_00145	C00037	15972.8	no
ecoli_00003	C00037	16431.2	no
ecoli_00227	C00037	16504.8	no
ecoli_00457	C00037	16530.2	no
ecoli_00325	C00037	16546	no
ecoli_00081	C00037	16941.5	no
ecoli_00043	C00037	17154.8	no
ecoli_00195	C00037	17563.8	no
ecoli_00078	C00037	17627.2	no
ecoli_00838	C00037	17641.5	no
ecoli_00045	C00037	17716.2	no
ecoli_00173	C00037	17801.7	no
ecoli_00175	C00037	17901.5	no
ecoli_00189	C00037	17977.5	no
ecoli_00181	C00037	18023.7	no
ecoli_00039	C00037	18970	no
ecoli_00050	C00037	19161.5	no
ecoli_00041	C00037	19575.7	no
ecoli_00169	C00037	20059.7	no
ecoli_00283	C00037	20286.8	no
ecoli_00211	C00037	20510.7	no
ecoli_00019	C00037	20614	no
ecoli_00187	C00037	20676.8	no
ecoli_00144	C00037	21624.3	no
ecoli_00191	C00037	27502	no
ecoli_00387	C00037	30200.8	no
ecoli_00142	C00037	31854.3	no
ecoli_00075	C00037	32241.5	no
ecoli_00054	C00037	334599	no
ecoli_00052	C00037	444451	yes
ecoli_00227	C00051	2.5775e+06	no
ecoli_00838	C00051	4.64626e+06	no
ecoli_00142	C00051	4.71001e+06	no
ecoli_00078	C00051	4.76104e+06	no
ecoli_00045	C00051	4.77104e+06	no
ecoli_00066	C00051	5.03997e+06	no
ecoli_00043	C00051	5142956	no
ecoli_00047	C00051	5170551	no
ecoli_00064	C00051	5.29193e+06	no
ecoli_00211	C00051	5.29321e+06	no
ecoli_00081	C00051	5.50433e+06	no
ecoli_00195	C00051	5505815	no
ecoli_00189	C00051	5.62062e+06	no
ecoli_00197	C00051	5.7464e+06	no
ecoli_00144	C00051	6.04944e+06	no
ecoli_00181	C00051	6.08262e+06	no
ecoli_00325	C00051	6.08965e+06	no
ecoli_00840	C00051	6.17663e+06	no
ecoli_00003	C00051	6.24298e+06	no
ecoli_00005	C00051	6.28316e+06	no
ecoli_00145	C00051	6.29053e+06	no
ecoli_00169	C00051	6.35092e+06	no
ecoli_00105	C00051	6.36014e+06	no
ecoli_00185	C00051	6.54351e+06	no
ecoli_00039	C00051	6.59307e+06	no
ecoli_00052	C00051	6711339	no
ecoli_00075	C00051	6.7256e+06	no
ecoli_00143	C00051	6.82229e+06	no
ecoli_00457	C00051	6.84928e+06	no
ecoli_00283	C00051	7.00713e+06	no
ecoli_00173	C00051	7.09388e+06	no
ecoli_00285	C00051	7.14054e+06	no
ecoli_00050	C00051	7.50361e+06	no
ecoli_00054	C00051	7831253	no
ecoli_00187	C00051	8.08376e+06	no
ecoli_00041	C00051	8.20098e+06	no
ecoli_00175	C00051	8.8054e+06	no
ecoli_00191	C00051	8.97913e+06	no
ecoli_00019	C00051	9215945	no
ecoli_00387	C00051	1.17653e+07	no
ecoli_00064	C00073	14848.3	no
ecoli_00052	C00073	15189.3	no
ecoli_00066	C00073	15698.2	no
ecoli_00838	C00073	16132.5	no
ecoli_00227	C00073	16691.2	no
ecoli_00043	C00073	16706	no
ecoli_00075	C00073	16731	no
ecoli_00195	C00073	16768	no
ecoli_00045	C00073	17077.8	no
ecoli_00840	C00073	17184.2	no
ecoli_00145	C00073	17230	no
ecoli_00081	C00073	17307	no
ecoli_00039	C00073	17395.5	no
ecoli_00005	C00073	17433.3	no
ecoli_00105	C00073	17559.7	no
ecoli_00457	C00073	17594.3	no
ecoli_00054	C00073	17854.3	no
ecoli_00019	C00073	18620.7	no
ecoli_00041	C00073	19149.5	no
ecoli_00003	C00073	19285.8	no
ecoli_00197	C00073	19360.3	no
ecoli_00047	C00073	20321.5	no
ecoli_00325	C00073	20361.8	no
ecoli_00387	C00073	21810	no
ecoli_00211	C00073	22294	no
ecoli_00169	C00073	25220.2	no
ecoli_00143	C00073	27913.2	no
ecoli_00050	C00073	39169.2	no
ecoli_00181	C00073	1.12948e+07	yes
ecoli_00457	C00078	44119.5	no
ecoli_00187	C00078	45611	no
ecoli_00325	C00078	45689.5	no
ecoli_00066	C00078	47917	no
ecoli_00041	C00078	48358.3	no
ecoli_00195	C00078	48461.2	no
ecoli_00064	C00078	49696.2	no
ecoli_00039	C00078	49703	no
ecoli_00043	C00078	49794.2	no
ecoli_00054	C00078	51306.8	no
ecoli_00838	C00078	51847.2	no
ecoli_00081	C00078	52639.2	no
ecoli_00227	C00078	53496.8	no
ecoli_00005	C00078	54689.2	no
ecoli_00045	C00078	55309.8	no
ecoli_00003	C00078	56590.5	no
ecoli_00047	C00078	56707.5	no
ecoli_00105	C00078	58131.8	no
ecoli_00019	C00078	58623.5	no
ecoli_00169	C00078	63412.2	no
ecoli_00144	C00078	65659.2	no
ecoli_00197	C00078	70207.7	no
ecoli_00387	C00078	84299.7	no
ecoli_00078	C00078	1553195	yes
ecoli_00075	C00078	3.43619e+07	yes
ecoli_00181	C00079; C02265	50666.7	no
ecoli_00197	C00079; C02265	51604.3	no
ecoli_00840	C00079; C02265	52629.3	no
ecoli_00325	C00079; C02265	54234.2	no
ecoli_00143	C00079; C02265	55447	no
ecoli_00050	C00079; C02265	55769.5	no
ecoli_00169	C00079; C02265	57288.2	no
ecoli_00052	C00079; C02265	58621.5	no
ecoli_00142	C00079; C02265	60254.7	no
ecoli_00144	C00079; C02265	67549.5	no
ecoli_00191	C00079; C02265	68051.2	no
ecoli_00285	C00079; C02265	69265.5	no
ecoli_00078	C00079; C02265	74625	no
ecoli_00175	C00079; C02265	76426.7	no
ecoli_00064	C00079; C02265	76499.3	no
ecoli_00066	C00079; C02265	78762.8	no
ecoli_00173	C00079; C02265	80406.2	no
ecoli_00145	C00079; C02265	80696.8	no
ecoli_00075	C00079; C02265	87366.5	no
ecoli_00195	C00079; C02265	90269	no
ecoli_00227	C00079; C02265	91660.5	no
ecoli_00043	C00079; C02265	104347	no
ecoli_00005	C00079; C02265	128292	no
ecoli_00283	C00079; C02265	136166	no
ecoli_00189	C00079; C02265	149986	no
ecoli_00387	C00079; C02265	164738	no
ecoli_00185	C00079; C02265	3.68691e+07	yes
ecoli_00066	C00082	59019.5	no
ecoli_00064	C00082	63737.8	no
ecoli_00003	C00082	66230.5	no
ecoli_00195	C00082	67371.8	no
ecoli_00144	C00082	67657.5	no
ecoli_00840	C00082	67852	no
ecoli_00039	C00082	68782.2	no
ecoli_00227	C00082	71314.8	no
ecoli_00005	C00082	71523.5	no
ecoli_00075	C00082	71875.5	no
ecoli_00054	C00082	72355.8	no
ecoli_00325	C00082	74589.5	no
ecoli_00169	C00082	80246.2	no
ecoli_00105	C00082	81736.5	no
ecoli_00052	C00082	82021.8	no
ecoli_00838	C00082	82863.5	no
ecoli_00078	C00082	82924.2	no
ecoli_00142	C00082	83286.5	no
ecoli_00457	C00082	83368.5	no
ecoli_00081	C00082	84152	no
ecoli_00043	C00082	84353.5	no
ecoli_00173	C00082	85003.8	no
ecoli_00047	C00082	85496	no
ecoli_00045	C00082	85598.8	no
ecoli_00050	C00082	93786.2	no
ecoli_00185	C00082	96086.7	no
ecoli_00041	C00082	96313.3	no
ecoli_00191	C00082	99836.7	no
ecoli_00181	C00082	104786	no
ecoli_00019	C00082	136985	no
ecoli_00197	C00082	148971	no
ecoli_00143	C00082	211828	no
ecoli_00387	C00082	221662	no
ecoli_00189	C00082	1.63031e+07	yes
ecoli_00283	C00082	1.82056e+07	yes
ecoli_00227	C00106	1.32802e+06	no
ecoli_00019	C00106	1.41101e+06	no
ecoli_00840	C00106	1.46512e+06	no
ecoli_00211	C00106	1.56279e+06	no
ecoli_00005	C00106	1.62246e+06	no
ecoli_00043	C00106	1.75269e+06	no
ecoli_00045	C00106	1799920	no
ecoli_00078	C00106	1.80903e+06	no
ecoli_00039	C00106	1.81136e+06	no
ecoli_00003	C00106	1.84132e+06	no
ecoli_00064	C00106	1.87343e+06	no
ecoli_00142	C00106	1895199	no
ecoli_00189	C00106	1.9978e+06	no
ecoli_00195	C00106	2.01537e+06	no
ecoli_00105	C00106	2.0262e+06	no
ecoli_00047	C00106	2.02965e+06	no
ecoli_00838	C00106	2.08454e+06	no
ecoli_00144	C00106	2.10216e+06	no
ecoli_00081	C00106	2.11212e+06	no
ecoli_00145	C00106	2.13115e+06	no
ecoli_00285	C00106	2183049	no
ecoli_00325	C00106	2226935	no
ecoli_00054	C00106	2.2458e+06	no
ecoli_00457	C00106	2.34362e+06	no
ecoli_00041	C00106	2.44204e+06	no
ecoli_00185	C00106	2.55452e+06	no
ecoli_00173	C00106	2.55624e+06	no
ecoli_00283	C00106	2667199	no
ecoli_00181	C00106	2.71306e+06	no
ecoli_00050	C00106	2.82021e+06	no
ecoli_00143	C00106	2.97609e+06	no
ecoli_00169	C00106	3.22656e+06	no
ecoli_00175	C00106	3279025	no
ecoli_00387	C00106	3.42315e+06	no
ecoli_00075	C00106	3.53737e+06	no
ecoli_00187	C00106	3.5882e+06	no
ecoli_00197	C00106	3.67788e+06	no
ecoli_00191	C00106	3766440	yes
ecoli_00052	C00106	4.14507e+06	no
ecoli_00191	C00116	360.75	no
ecoli_00211	C00116	377	no
ecoli_00283	C00116	393.5	no
ecoli_00075	C00116	438.25	no
ecoli_00050	C00116	487.667	no
ecoli_00064	C00116	488.333	no
ecoli_00181	C00116	530	no
ecoli_00175	C00116	535.25	no
ecoli_00189	C00116	605.5	no
ecoli_00041	C00116	618.333	no
ecoli_00003	C00116	653	no
ecoli_00043	C00116	678.75	no
ecoli_00187	C00116	697.667	no
ecoli_00387	C00116	725.833	no
ecoli_00105	C00116	727	no
ecoli_00197	C00116	729.5	no
ecoli_00039	C00116	732.75	no
ecoli_00052	C00116	766.167	no
ecoli_00045	C00116	797.25	no
ecoli_00145	C00116	811	no
ecoli_00285	C00116	1000	no
ecoli_00838	C00116	2341.67	no
ecoli_00173	C00116	2787.67	no
ecoli_00144	C00116	6841	yes
ecoli_00191	C00121; C00181; C00216; C00259; C00309; C00310; C00312; C00508; C02205; C02479; C08353; C16639	27089.5	no
ecoli_00066	C00121; C00181; C00216; C00259; C00309; C00310; C00312; C00508; C02205; C02479; C08353; C16639	33898.8	no
ecoli_00195	C00121; C00181; C00216; C00259; C00309; C00310; C00312; C00508; C02205; C02479; C08353; C16639	34386.8	no
ecoli_00185	C00121; C00181; C00216; C00259; C00309; C00310; C00312; C00508; C02205; C02479; C08353; C16639	35125	no
ecoli_00064	C00121; C00181; C00216; C00259; C00309; C00310; C00312; C00508; C02205; C02479; C08353; C16639	35559.8	no
ecoli_00054	C00121; C00181; C00216; C00259; C00309; C00310; C00312; C00508; C02205; C02479; C08353; C16639	35853	no
ecoli_00003	C00121; C00181; C00216; C00259; C00309; C00310; C00312; C00508; C02205; C02479; C08353; C16639	35903.5	no
ecoli_00005	C00121; C00181; C00216; C00259; C00309; C00310; C00312; C00508; C02205; C02479; C08353; C16639	36071.5	no
ecoli_00144	C00121; C00181; C00216; C00259; C00309; C00310; C00312; C00508; C02205; C02479; C08353; C16639	36947.3	no
ecoli_00039	C00121; C00181; C00216; C00259; C00309; C00310; C00312; C00508; C02205; C02479; C08353; C16639	39476.8	no
ecoli_00840	C00121; C00181; C00216; C00259; C00309; C00310; C00312; C00508; C02205; C02479; C08353; C16639	44271	no
ecoli_00075	C00121; C00181; C00216; C00259; C00309; C00310; C00312; C00508; C02205; C02479; C08353; C16639	45969.5	no
ecoli_00227	C00121; C00181; C00216; C00259; C00309; C00310; C00312; C00508; C02205; C02479; C08353; C16639	46030.8	no
ecoli_00019	C00121; C00181; C00216; C00259; C00309; C00310; C00312; C00508; C02205; C02479; C08353; C16639	46375.7	no
ecoli_00325	C00121; C00181; C00216; C00259; C00309; C00310; C00312; C00508; C02205; C02479; C08353; C16639	47364	no
ecoli_00285	C00121; C00181; C00216; C00259; C00309; C00310; C00312; C00508; C02205; C02479; C08353; C16639	48248.2	no
ecoli_00457	C00121; C00181; C00216; C00259; C00309; C00310; C00312; C00508; C02205; C02479; C08353; C16639	49391.3	no
ecoli_00078	C00121; C00181; C00216; C00259; C00309; C00310; C00312; C00508; C02205; C02479; C08353; C16639	52548	no
ecoli_00043	C00121; C00181; C00216; C00259; C00309; C00310; C00312; C00508; C02205; C02479; C08353; C16639	53528	no
ecoli_00047	C00121; C00181; C00216; C00259; C00309; C00310; C00312; C00508; C02205; C02479; C08353; C16639	53705.2	no
ecoli_00081	C00121; C00181; C00216; C00259; C00309; C00310; C00312; C00508; C02205; C02479; C08353; C16639	54037.2	no
ecoli_00041	C00121; C00181; C00216; C00259; C00309; C00310; C00312; C00508; C02205; C02479; C08353; C16639	55170	no
ecoli_00045	C00121; C00181; C00216; C00259; C00309; C00310; C00312; C00508; C02205; C02479; C08353; C16639	57981.2	no
ecoli_00211	C00121; C00181; C00216; C00259; C00309; C00310; C00312; C00508; C02205; C02479; C08353; C16639	58178.5	no
ecoli_00169	C00121; C00181; C00216; C00259; C00309; C00310; C00312; C00508; C02205; C02479; C08353; C16639	59987.5	no
ecoli_00052	C00121; C00181; C00216; C00259; C00309; C00310; C00312; C00508; C02205; C02479; C08353; C16639	60027.2	no
ecoli_00105	C00121; C00181; C00216; C00259; C00309; C00310; C00312; C00508; C02205; C02479; C08353; C16639	60269.2	no
ecoli_00387	C00121; C00181; C00216; C00259; C00309; C00310; C00312; C00508; C02205; C02479; C08353; C16639	61089.8	no
ecoli_00838	C00121; C00181; C00216; C00259; C00309; C00310; C00312; C00508; C02205; C02479; C08353; C16639	62749.5	no
ecoli_00173	C00121; C00181; C00216; C00259; C00309; C00310; C00312; C00508; C02205; C02479; C08353; C16639	66187.2	no
ecoli_00187	C00121; C00181; C00216; C00259; C00309; C00310; C00312; C00508; C02205; C02479; C08353; C16639	82302.2	no
ecoli_00181	C00121; C00181; C00216; C00259; C00309; C00310; C00312; C00508; C02205; C02479; C08353; C16639	724987	no
ecoli_00175	C00121; C00181; C00216; C00259; C00309; C00310; C00312; C00508; C02205; C02479; C08353; C16639	1.20656e+06	yes
ecoli_00145	C00121; C00181; C00216; C00259; C00309; C00310; C00312; C00508; C02205; C02479; C08353; C16639	1.24556e+06	no
ecoli_00175	C00122	86190	no
ecoli_00019	C00122	108058	no
ecoli_00195	C00122	131086	no
ecoli_00191	C00122	143840	no
ecoli_00285	C00122	176739	no
ecoli_00227	C00122	176878	no
ecoli_00187	C00122	185565	no
ecoli_00173	C00122	200805	no
ecoli_00840	C00122	205482	no
ecoli_00045	C00122	234638	no
ecoli_00185	C00122	242886	no
ecoli_00325	C00122	243215	no
ecoli_00189	C00122	251282	no
ecoli_00144	C00122	252708	no
ecoli_00047	C00122	253100	no
ecoli_00041	C00122	253965	no
ecoli_00457	C00122	259596	no
ecoli_00105	C00122	260668	no
ecoli_00081	C00122	267698	no
ecoli_00387	C00122	271846	no
ecoli_00043	C00122	278505	no
ecoli_00211	C00122	280466	no
ecoli_00039	C00122	281608	no
ecoli_00078	C00122	283502	no
ecoli_00005	C00122	285908	no
ecoli_00181	C00122	290897	no
ecoli_00283	C00122	291816	no
ecoli_00145	C00122	297882	no
ecoli_00066	C00122	298792	no
ecoli_00143	C00122	304254	no
ecoli_00169	C00122	309865	no
ecoli_00838	C00122	312306	no
ecoli_00050	C00122	327444	no
ecoli_00075	C00122	327627	no
ecoli_00054	C00122	342683	no
ecoli_00064	C00122	344685	no
ecoli_00197	C00122	344745	no
ecoli_00052	C00122	398105	no
ecoli_00142	C00122	462585	no
ecoli_00019	C00123; C00407	63169.5	no
ecoli_00840	C00123; C00407	90279	no
ecoli_00181	C00123; C00407	99954.3	no
ecoli_00052	C00123; C00407	101468	no
ecoli_00064	C00123; C00407	101892	no
ecoli_00283	C00123; C00407	104296	no
ecoli_00066	C00123; C00407	106633	no
ecoli_00003	C00123; C00407	110435	no
ecoli_00457	C00123; C00407	112307	no
ecoli_00185	C00123; C00407	115258	no
ecoli_00189	C00123; C00407	116278	no
ecoli_00041	C00123; C00407	120951	no
ecoli_00005	C00123; C00407	124924	no
ecoli_00169	C00123; C00407	124934	no
ecoli_00047	C00123; C00407	128981	no
ecoli_00078	C00123; C00407	130775	no
ecoli_00039	C00123; C00407	130948	no
ecoli_00195	C00123; C00407	131598	no
ecoli_00325	C00123; C00407	133895	no
ecoli_00105	C00123; C00407	134564	no
ecoli_00081	C00123; C00407	135539	no
ecoli_00045	C00123; C00407	136139	no
ecoli_00838	C00123; C00407	137313	no
ecoli_00175	C00123; C00407	137934	no
ecoli_00050	C00123; C00407	138023	no
ecoli_00197	C00123; C00407	138288	no
ecoli_00187	C00123; C00407	138899	no
ecoli_00227	C00123; C00407	140537	no
ecoli_00285	C00123; C00407	142250	no
ecoli_00043	C00123; C00407	147570	no
ecoli_00143	C00123; C00407	149163	no
ecoli_00144	C00123; C00407	160959	no
ecoli_00145	C00123; C00407	162914	no
ecoli_00173	C00123; C00407	165675	no
ecoli_00211	C00123; C00407	176580	no
ecoli_00075	C00123; C00407	188338	no
ecoli_00054	C00123; C00407	202825	no
ecoli_00191	C00123; C00407	226746	no
ecoli_00142	C00123; C00407	258058	no
ecoli_00387	C00123; C00407	384720	no
ecoli_00142	C00140; C00645; C01132	12573.3	no
ecoli_00191	C00140; C00645; C01132	14172.2	no
ecoli_00211	C00140; C00645; C01132	14321.3	no
ecoli_00050	C00140; C00645; C01132	14902.3	no
ecoli_00054	C00140; C00645; C01132	15236.5	no
ecoli_00064	C00140; C00645; C01132	15590.5	no
ecoli_00840	C00140; C00645; C01132	16368.7	no
ecoli_00189	C00140; C00645; C01132	16369.2	no
ecoli_00195	C00140; C00645; C01132	16413.2	no
ecoli_00387	C00140; C00645; C01132	16487.5	no
ecoli_00169	C00140; C00645; C01132	16708.5	no
ecoli_00325	C00140; C00645; C01132	16955.5	no
ecoli_00052	C00140; C00645; C01132	16987.5	no
ecoli_00143	C00140; C00645; C01132	17057.5	no
ecoli_00081	C00140; C00645; C01132	17088.8	no
ecoli_00078	C00140; C00645; C01132	17328.5	no
ecoli_00283	C00140; C00645; C01132	17344	no
ecoli_00066	C00140; C00645; C01132	17363.8	no
ecoli_00181	C00140; C00645; C01132	17462.3	no
ecoli_00005	C00140; C00645; C01132	17484.5	no
ecoli_00041	C00140; C00645; C01132	17572.8	no
ecoli_00285	C00140; C00645; C01132	17950.5	no
ecoli_00187	C00140; C00645; C01132	18036	no
ecoli_00175	C00140; C00645; C01132	18184	no
ecoli_00043	C00140; C00645; C01132	18866.5	no
ecoli_00144	C00140; C00645; C01132	18945.3	no
ecoli_00227	C00140; C00645; C01132	18962.5	no
ecoli_00197	C00140; C00645; C01132	19062.5	no
ecoli_00145	C00140; C00645; C01132	19951.2	no
ecoli_00105	C00140; C00645; C01132	20192.2	no
ecoli_00047	C00140; C00645; C01132	21085	no
ecoli_00019	C00140; C00645; C01132	23758.2	no
ecoli_00173	C00140; C00645; C01132	25028	no
ecoli_00045	C00140; C00645; C01132	27633.8	no
ecoli_00075	C00140; C00645; C01132	28985.8	no
ecoli_00185	C00140; C00645; C01132	1.83651e+06	yes
ecoli_00189	C00188; C00263; C05519	44014.5	no
ecoli_00181	C00188; C00263; C05519	44139.3	no
ecoli_00175	C00188; C00263; C05519	52054.7	no
ecoli_00019	C00188; C00263; C05519	52711.5	no
ecoli_00003	C00188; C00263; C05519	54462.2	no
ecoli_00142	C00188; C00263; C05519	56367.5	no
ecoli_00105	C00188; C00263; C05519	58061.5	no
ecoli_00840	C00188; C00263; C05519	60081.5	no
ecoli_00064	C00188; C00263; C05519	62798.7	no
ecoli_00005	C00188; C00263; C05519	64029	no
ecoli_00169	C00188; C00263; C05519	65834.8	no
ecoli_00227	C00188; C00263; C05519	66706.5	no
ecoli_00185	C00188; C00263; C05519	66803.7	no
ecoli_00145	C00188; C00263; C05519	67789.5	no
ecoli_00039	C00188; C00263; C05519	70142.2	no
ecoli_00283	C00188; C00263; C05519	71565.8	no
ecoli_00191	C00188; C00263; C05519	72769.2	no
ecoli_00144	C00188; C00263; C05519	75549.5	no
ecoli_00043	C00188; C00263; C05519	75730.5	no
ecoli_00143	C00188; C00263; C05519	75802.2	no
ecoli_00387	C00188; C00263; C05519	76416.8	no
ecoli_00197	C00188; C00263; C05519	76860.8	no
ecoli_00066	C00188; C00263; C05519	78540	no
ecoli_00050	C00188; C00263; C05519	79667.8	no
ecoli_00081	C00188; C00263; C05519	79861.8	no
ecoli_00325	C00188; C00263; C05519	80607.2	no
ecoli_00211	C00188; C00263; C05519	80727.5	no
ecoli_00047	C00188; C00263; C05519	82667	no
ecoli_00457	C00188; C00263; C05519	85623.5	no
ecoli_00187	C00188; C00263; C05519	86323.7	no
ecoli_00078	C00188; C00263; C05519	88498.5	no
ecoli_00173	C00188; C00263; C05519	89297.8	no
ecoli_00195	C00188; C00263; C05519	92203.8	no
ecoli_00075	C00188; C00263; C05519	100606	no
ecoli_00052	C00188; C00263; C05519	116339	no
ecoli_00838	C00188; C00263; C05519	130971	no
ecoli_00285	C00188; C00263; C05519	163344	no
ecoli_00054	C00188; C00263; C05519	6.79089e+06	yes
ecoli_00105	C00257; C00514; C00770; C00800; C00817; C00880; C15930	39033	no
ecoli_00142	C00257; C00514; C00770; C00800; C00817; C00880; C15930	41506.7	no
ecoli_00145	C00257; C00514; C00770; C00800; C00817; C00880; C15930	42689.3	no
ecoli_00185	C00257; C00514; C00770; C00800; C00817; C00880; C15930	47247.3	no
ecoli_00064	C00257; C00514; C00770; C00800; C00817; C00880; C15930	51348.5	no
ecoli_00838	C00257; C00514; C00770; C00800; C00817; C00880; C15930	56479.5	no
ecoli_00066	C00257; C00514; C00770; C00800; C00817; C00880; C15930	57123.8	no
ecoli_00075	C00257; C00514; C00770; C00800; C00817; C00880; C15930	61883.2	no
ecoli_00043	C00257; C00514; C00770; C00800; C00817; C00880; C15930	63918	no
ecoli_00003	C00257; C00514; C00770; C00800; C00817; C00880; C15930	66830.8	no
ecoli_00019	C00257; C00514; C00770; C00800; C00817; C00880; C15930	71622	no
ecoli_00039	C00257; C00514; C00770; C00800; C00817; C00880; C15930	73197.8	no
ecoli_00054	C00257; C00514; C00770; C00800; C00817; C00880; C15930	73324.2	no
ecoli_00227	C00257; C00514; C00770; C00800; C00817; C00880; C15930	79797.8	no
ecoli_00005	C00257; C00514; C00770; C00800; C00817; C00880; C15930	85041.2	no
ecoli_00325	C00257; C00514; C00770; C00800; C00817; C00880; C15930	86004.8	no
ecoli_00081	C00257; C00514; C00770; C00800; C00817; C00880; C15930	89849	no
ecoli_00045	C00257; C00514; C00770; C00800; C00817; C00880; C15930	90514	no
ecoli_00195	C00257; C00514; C00770; C00800; C00817; C00880; C15930	95937.5	no
ecoli_00211	C00257; C00514; C00770; C00800; C00817; C00880; C15930	102107	no
ecoli_00189	C00257; C00514; C00770; C00800; C00817; C00880; C15930	3.36197e+07	yes
ecoli_00189	C00475; C05711	30510.8	no
ecoli_00325	C00475; C05711	31658	no
ecoli_00185	C00475; C05711	31749.5	no
ecoli_00173	C00475; C05711	31750.8	no
ecoli_00197	C00475; C05711	33409	no
ecoli_00047	C00475; C05711	33830	no
ecoli_00064	C00475; C05711	33915.7	no
ecoli_00145	C00475; C05711	33960.5	no
ecoli_00143	C00475; C05711	34152.7	no
ecoli_00457	C00475; C05711	35217.8	no
ecoli_00003	C00475; C05711	35492.8	no
ecoli_00211	C00475; C05711	35523.5	no
ecoli_00066	C00475; C05711	36113.5	no
ecoli_00078	C00475; C05711	36139	no
ecoli_00081	C00475; C05711	36430.2	no
ecoli_00105	C00475; C05711	36704.2	no
ecoli_00227	C00475; C05711	36837	no
ecoli_00191	C00475; C05711	36921.5	no
ecoli_00041	C00475; C05711	36958.3	no
ecoli_00187	C00475; C05711	37086	no
ecoli_00840	C00475; C05711	37313.2	no
ecoli_00005	C00475; C05711	37570.5	no
ecoli_00039	C00475; C05711	37596.8	no
ecoli_00283	C00475; C05711	37831.7	no
ecoli_00019	C00475; C05711	38144	no
ecoli_00838	C00475; C05711	38352.8	no
ecoli_00144	C00475; C05711	38378.2	no
ecoli_00050	C00475; C05711	38751.7	no
ecoli_00045	C00475; C05711	39018	no
ecoli_00169	C00475; C05711	39896.7	no
ecoli_00387	C00475; C05711	40454.3	no
ecoli_00175	C00475; C05711	40655.7	yes
ecoli_00052	C00475; C05711	45285.2	no
ecoli_00075	C00475; C05711	54138.8	no
ecoli_00285	C00475; C05711	2.89694e+06	yes
ecoli_00195	C00475; C05711	5.77857e+06	yes
ecoli_00169	C00507; C00861; C01019; C01721; C02338; C02476; C20835; C20836	26131.2	no
ecoli_00075	C00507; C00861; C01019; C01721; C02338; C02476; C20835; C20836	26666.5	no
ecoli_00191	C00507; C00861; C01019; C01721; C02338; C02476; C20835; C20836	27622.8	no
ecoli_00181	C00507; C00861; C01019; C01721; C02338; C02476; C20835; C20836	27938.2	no
ecoli_00064	C00507; C00861; C01019; C01721; C02338; C02476; C20835; C20836	28726.5	no
ecoli_00387	C00507; C00861; C01019; C01721; C02338; C02476; C20835; C20836	29112.2	no
ecoli_00143	C00507; C00861; C01019; C01721; C02338; C02476; C20835; C20836	29291.3	no
ecoli_00066	C00507; C00861; C01019; C01721; C02338; C02476; C20835; C20836	29928.5	no
ecoli_00105	C00507; C00861; C01019; C01721; C02338; C02476; C20835; C20836	30106.5	no
ecoli_00043	C00507; C00861; C01019; C01721; C02338; C02476; C20835; C20836	30186	no
ecoli_00325	C00507; C00861; C01019; C01721; C02338; C02476; C20835; C20836	30819.5	no
ecoli_00285	C00507; C00861; C01019; C01721; C02338; C02476; C20835; C20836	31038.5	no
ecoli_00195	C00507; C00861; C01019; C01721; C02338; C02476; C20835; C20836	31324.5	no
ecoli_00045	C00507; C00861; C01019; C01721; C02338; C02476; C20835; C20836	31811.5	no
ecoli_00457	C00507; C00861; C01019; C01721; C02338; C02476; C20835; C20836	31854.7	no
ecoli_00052	C00507; C00861; C01019; C01721; C02338; C02476; C20835; C20836	31857.7	no
ecoli_00187	C00507; C00861; C01019; C01721; C02338; C02476; C20835; C20836	32196.8	no
ecoli_00003	C00507; C00861; C01019; C01721; C02338; C02476; C20835; C20836	32400	no
ecoli_00838	C00507; C00861; C01019; C01721; C02338; C02476; C20835; C20836	32525.2	no
ecoli_00039	C00507; C00861; C01019; C01721; C02338; C02476; C20835; C20836	32666.5	no
ecoli_00054	C00507; C00861; C01019; C01721; C02338; C02476; C20835; C20836	32821.2	no
ecoli_00144	C00507; C00861; C01019; C01721; C02338; C02476; C20835; C20836	33111.5	no
ecoli_00840	C00507; C00861; C01019; C01721; C02338; C02476; C20835; C20836	33150.5	no
ecoli_00211	C00507; C00861; C01019; C01721; C02338; C02476; C20835; C20836	33826.3	no
ecoli_00041	C00507; C00861; C01019; C01721; C02338; C02476; C20835; C20836	34226.7	no
ecoli_00227	C00507; C00861; C01019; C01721; C02338; C02476; C20835; C20836	34658	no
ecoli_00081	C00507; C00861; C01019; C01721; C02338; C02476; C20835; C20836	34973	no
ecoli_00189	C00507; C00861; C01019; C01721; C02338; C02476; C20835; C20836	35008.8	no
ecoli_00019	C00507; C00861; C01019; C01721; C02338; C02476; C20835; C20836	35180.5	no
ecoli_00185	C00507; C00861; C01019; C01721; C02338; C02476; C20835; C20836	35378.3	no
ecoli_00005	C00507; C00861; C01019; C01721; C02338; C02476; C20835; C20836	36021.7	no
ecoli_00145	C00507; C00861; C01019; C01721; C02338; C02476; C20835; C20836	36629.8	no
ecoli_00047	C00507; C00861; C01019; C01721; C02338; C02476; C20835; C20836	36637.5	no
ecoli_00142	C00507; C00861; C01019; C01721; C02338; C02476; C20835; C20836	38841.5	no
ecoli_00283	C00507; C00861; C01019; C01721; C02338; C02476; C20835; C20836	41818.8	no
ecoli_00078	C00507; C00861; C01019; C01721; C02338; C02476; C20835; C20836	42590.8	no
ecoli_00173	C00507; C00861; C01019; C01721; C02338; C02476; C20835; C20836	2.07653e+06	no

## Sheet: 3C
Top annotation ids	ecoli_00003	ecoli_00005	ecoli_00019	ecoli_00039	ecoli_00041	ecoli_00043	ecoli_00045	ecoli_00047	ecoli_00050	ecoli_00052	ecoli_00054	ecoli_00064	ecoli_00066	ecoli_00075	ecoli_00078	ecoli_00081	ecoli_00105	ecoli_00142	ecoli_00143	ecoli_00144	ecoli_00145	ecoli_00169	ecoli_00173	ecoli_00175	ecoli_00181	ecoli_00185	ecoli_00187	ecoli_00189	ecoli_00191	ecoli_00195	ecoli_00197	ecoli_00211	ecoli_00227	ecoli_00283	ecoli_00285	ecoli_00325	ecoli_00387	ecoli_00457	ecoli_00838	ecoli_00840
C00002; C00286	259184	235781	253782	444754	360938	360754	362522	425886	360652	256463	355733		232158	468009	400031	396026	354604	101771	271332	249562	249080	278280	387413	263028	218485	394840	354638	234261	116937	326052	352744	353363	429274	308154	216358	393866	553594	355201	347003	411522
C00004	29429.8	30936.5	26010	25524.2	29000.8	27189.5	25596.5	25068.2	26920.2	28639.5	26331.3	30670.3	30034.5	27116.8	28989	25677.5	26688.5	32412.3	27662.8	29930	30892.2	29085.8	26284.7	28726.3	35967.7	22048.7	28571.8	40906.5	26679.2	22897	23882.5	32171.8	29184.2	31391	27535	24923.8	25034.3	26994.7	20875.3	26274.5
C00005	14912	17042.5	13308.7	16067.2	15517.3	15834.5	15281.8	14492.5	13427.5	14676.7	14497.3	16302.8	17863.8	19315	18216.2	16113	14742.5	20447.7	15387.8	15808.5	15379.2	15595.3	14800.8	16883.8	17298	11851.7	14303.7	11611.8	14756.8	14909	13025.8	18320.7	21709.5	14989.2	15391.8	12505.5	12590.3	14778.7	12386	12448.7
C00008; C00054; C00361		235388	281634	416677	361217	414817	406638	442671	388821	287594	375455		229407	402062	389549	412053	358922	153240	332376	276757	280084	331532	397864	313638	267782	387626	367898	306502	142806	332607	401795	390230	440968	343507	279744	402832	675960	400408	392139	352520
C00010	47794	58044.8	51412	52976.5	61793	45712.8	47931	51997.2	50550	44278.2	57377.2	52466.7	53991.2	50836	51545.8	48219	83466.5	35263.8	50603.2	67273.2	53445.5	48026.2	70595	71314.3	54222.2	52314.8	74631	35037.7	42789.2	49876.8	44640.3	49822.7	64803.5	49504.3	51914.5	50957.5	85962.2	57212.2	43499.7	37008.3
C00015	94013	87505.7	153686	111460	125758	116324	114005	120681	119596	94796.7	98306.7	83176.7	81553.2	201126	110281	110494	103120	83633.2	123354	94440.7	94218.2	107471	126865	144944	84546.8	106472	150659	97848.8	83591.2	160244	78412.8	134878	111752	115878	152329	124056	311879	165043	107793	106238
C00016	201002	160961	138118	116370	151642	149610	169154	140513	118694	120103	141073	241502	215362	76603.8	141543	156580	158875	181084	145985	150305	147314	142018	131431	182156	126570	111411	125756	120725	128802	149076	144654	144186	166711	125289	153862	122193	107768	172433	106921	194798
C00020; C00362; C01367	99438	106436	118409	143837	123063	143404	138581	159912	145431	122755	115661	94075	101163	162280	129009	142084	129185	120236	131027	140215	122068	142220	139791	133002	125618	128960	130464	121800	112334	137190	157978	155533	169609	135134	138789	133756	193817	127879	141598	125805
C00022; C00222	38038.8	35432.8	162126		45080.7	44748.2	49218.5	49542	36540.8	48247.2	43321.2	29239.5	31003.8	45452.8	57856.8	49381	47971.5		47159	37236.3	31473.7			31956.5	40620.8	30658	41449.2	80857.2	2.89667e+06		39197.7	41158.5	55510.5	37831.8	60590.5	775207	53241.2	41351.5	53814.2	46401.5
C00024	109283	131364	151410	156950	140754	132564	114103	127961	119612	160322	138328	109416	112882	144067	131414	145147	110566	76464.5	136383	72672	107218	139571	105771	45854.2	134869	135453	84295	110004	122986	110493	169232	106656	126187	121249	74646.7	133696	149630	131211	110043	147564
C00025; C00217; C00302; C00979; C05938	5.62837e+06		5373968	2863287	4.67366e+06	3.29983e+06	2.95863e+06	3.06826e+06	1.80386e+07	2.44528e+06	2.35335e+06	5.86523e+06		4.2174e+06	3.16658e+06	2793305	4.19485e+06	2.61387e+06	3.75027e+06	5.87907e+06	4.78133e+06	3424435	4.59121e+06	6.43476e+06	3.23303e+06	3.76209e+06	4.08548e+06	3.52728e+06	7.23383e+06	3.94571e+06	2569127	3.73544e+06	4041599	3527948	5.23668e+06	4.05088e+06	7.59599e+06	3581714	4.762e+06	3.74428e+06
C00026	25684	26702.7	20895	24810.8	24230	21521.5	23081.8	23100.5	25408.7	22330	21205.3	24360	25149.5	20663.2	24783.5	22658.8	24307.5	26067.5	24604.5	30920	27907.8	23112	21052	33655.2	20430.8	20314.8	20890.3	18834.3	44166.3	24209.8	22087.8	21802	25681.8	23008.8	27017.3	21939	20400.5	22484.7	21219	29781.8
C00029; C00052; C03733			1.22821e+06	817030	1.08622e+06	743829	755429	809943	920471	870833	817956			918956	896444	728537	831281	405954	910432	916162	774036	890644	1.06394e+06	1090126	739448	790332	1.76284e+06	592527	1.10148e+06	986071	622390	786540	55126.2	934264	1118321	784568	1.40568e+06	925421	476704	581074
C00031; C00095; C00124; C00137; C00159; C00221; C00267; C00962; C00984; C01487; C01934; C02336	1.05012e+06	1145650	1.41141e+06	1.24664e+06	2228010	2.55781e+06	2.6596e+06	2.43588e+06	1.14893e+06	2273761	1474904	1.04323e+06	1.04986e+06	2089182	2.54547e+06	2437498	1761140		2513446		79510.7	1.46279e+06			1.73523e+06		1.9046e+06	108126		1263918	1.38463e+06	1.4027e+06	1.80901e+06	1.39164e+06	1893807	1.79394e+06	2.38909e+06	2.11739e+06	3106387	1.99589e+06
C00033; C00266	182632	171806	168166	165196	232198	227568	236263	235837	148932	242087	201655	162579	156269	148692	256545	229136	185262	667502	240320	61852.3	166430	146200	453051	176274	153766	416235	193049	148069	135410	143465	165931	160941	183254	144717	154072	201038	208943	238648	288093	270028
C00035		53530	67763.2	95409.8	82173.5	84101.2	84162	95542.8	97003.5	72876.2	88875		44733.2	96371.8	81480.8	83208.8	74573.7	41798.7	69199	62107	68355.7	70842.7	97923.3	74799.7	66957.3	95680.2	84168	78899.2	56776.7	67788	86821	83514.2	85444.5	89503.3	81357.8	100291	156288	82734.2	99708.5	90644.7
C00036	4880	5049.17	12712.2		4235.67	4355.75	5171.25	4470.75	4369	4387.33	5455.67	4006.33	5136.75	4572.5	5849.75	4747.5	4912.67	4697.33	4691.17	5011.33	4443.17	4111.83	5091.5	5976.17	4243.75	3505.67	4241.83	3268.67	4444.67	7642	4392.17	4555.5	5672.5	4561.83	5990.83	52377.2	4948.83	4464.67	19919.2	4545.5
C00037	16431.2		20614	18970	19575.7	17154.8	17716.2	15439.2	19161.5	444451	334599	15178.8	15922	32241.5	17627.2	16941.5		31854.3		21624.3	15972.8	20059.7	17801.7	17901.5	18023.7	15112.5	20676.8	17977.5	27502	17563.8	15554	20510.7	16504.8	20286.8		16546	30200.8	16530.2	17641.5	11407.3
C00041; C00099; C00133		72158.5	32579.8	60322.2	59986.2	56153.2	48037.8	45495.8	98694.8	93871.8	69752	109530	82487.8	70956	53944	51802.2	79147.8	138520	79038	60368	80690.7	80073.3	51295.5	11433.7	63687.7	63302.8	45475.8	70953.8	26821.7	10548.8	99147.5	65488.5	32742.2	67252.5	11870.3	55559.5	90861.2	65085.7	79866.2	59108.7
C00042	76238.8	82153.2	61900.5	89279.8	91626.8	85880.2	81008.2	97727.5	98444.5	98350	100085	79048.7	93042.5	84228	106498	99323.2	77594.3	71307.8	91627.3	86782.3	86830	77473.3	75417.3	83222.5	72193.8	76399.2	72624.3	66249.3	53559.8	93860	80691.7	85558.2	90521.8	78390	121027	81590	72459.7	93047.5	96263.7	123262
C00043; C01170		260436	261520	278720	322933	278372	259105	264553	271465	312746	286166	193078	229318	311203	291790	274879	305236	134353	275501	302443	260766	286508	313271	355039	340160	274067	328692	226017	273573	384036	222707	264004	275994	298716	382234	252697	328596	295706	162268	178178
C00044	55726.8	44284.8	45767.8	94795.5	74134	76884.5	80548.8	92837.5	79063.5	56189.3	83491.8		39619.2	99300	84860	79154.5	69605.2	25147.8	53752.2	48303	48357.2	49026.8	67794.5	41081.7	45546	87421.7	63638.8	53055.3	23890.3	63333.2	70707.5	79202.5	85507.5	67581.2	39208	101370	127426	77708.7	93482.8	95979.8
C00048	12147.8	11609.5	12144.3	12615.8	12237.8	13862.2	13272.8	13080.2	11214.8	12866.5	10943.5	12238.2	11896.2	9920.5	12589	13039.8	13090.5	16091.7	12681.2	11709.2	13420.2	11652.7	10026.2	12188.2	10637	11504.3	11119	16820.3	14342.2	12970	11397.8	13014.7	12461.5	11396.7	12369	11700	10559.5	11117.8	13943.8	12438
C00049	1.64859e+06	1.78036e+06	507476	1998607	1.76723e+06	1.70457e+06	1.68159e+06	1.58449e+06	1.67423e+06	3.37523e+06	2.37538e+06	1.58499e+06		3009118	1.88214e+06	1.88318e+06	1.86139e+06	863826	2.47716e+06	1598178	1.76078e+06	2.66708e+06	1687011	228545	3.22681e+06	1.76776e+06	1.72139e+06	1.17048e+06	197402	170019	3.42642e+06	2.18967e+06	1010964	2.70759e+06	254580	1.08864e+06	2.3247e+06	2.01212e+06	1.28037e+06	329900
C00051	6.24298e+06	6.28316e+06	9215945	6.59307e+06	8.20098e+06	5142956	4.77104e+06	5170551	7.50361e+06	6711339	7831253	5.29193e+06	5.03997e+06	6.7256e+06	4.76104e+06	5.50433e+06	6.36014e+06	4.71001e+06	6.82229e+06	6.04944e+06	6.29053e+06	6.35092e+06	7.09388e+06	8.8054e+06	6.08262e+06	6.54351e+06	8.08376e+06	5.62062e+06	8.97913e+06	5505815	5.7464e+06	5.29321e+06	2.5775e+06	7.00713e+06	7.14054e+06	6.08965e+06	1.17653e+07	6.84928e+06	4.64626e+06	6.17663e+06
C00055; C05822		44087.7	67879.8	49240.8	50216.3	47575.8	46165	46515.2	49458	41574	38158.2	39316.2	41199.8	45467.8	45757	45486.2	39213.8	36503.2	46446.8	47460.5	69748.3	50499.2	55692.2	81746.8	40729.5	48394.8	55643.5	56159.3	39547	79248.2	42795	49973.3	59540.8	59762.5	69527.5	42071.8	207436	46436.3	44982.8	48473.5
C00063	61188.2	50938.7	80748.8	66168.8	68716.5	56981	58269.5	62125.8	60679.8	44065.2	57509.5	55023.5	52221.2	97985.5	56932.5	57506.8	58046.2	38432.8	50828.8	47867.2	46877.8	50094.2	58496.7	55994.2	39045.3	183270	68091.5	44824.5	37800.8	72568.2	44679	66261.3	74120	55961	48228.2	82567	362715		56917.8	67826.5
C00064; C00819	725857		776641	440296	653530	403794	403645	396494	595810	530192	391869	743414		452369	512301	413670	446793	630733	493459	529600	553849	485842	509345	567835	460866	466897	644200	528309	775304	391721	381577	481108	369176	534103	579204	561852	1.01965e+06	478628	602533	513082
C00065; C00740	15830.2	16546	15100.7	19104.2	17685.3	17745	20220.8	19947	17076.7	27999.5	12937.5	15751.7	16373	13921.8	20388.8	20555.2	15883.2	24244.7	18147.8	18201.3	13332	17873.3	19193	14384.8	17491.8	15901	16784.8	10139	22055.3	19299.8	14242.3	18190	19236	17086.3	27075.7	17111.8	18260.5	16565.5	19292.5	12608.8
C00072; C04053; C04349	98446.2	98659	78140.3	89428.2	92383.2	103648	100955	101553	87528	91854.7	96636.3	99720.8	105687	84785.2	93263.5	100172	77432.5	100270	92787	102100	92566.8	102234	92609	109220	82760.5	50228.7	79394	60255.8	1.84682e+06	93640.5	85359.5	83352.3	99219.2	80618.7	101126	54452	84422.3	90259	57018.3	108790
C00073	19285.8	17433.3	18620.7	17395.5	19149.5	16706	17077.8	20321.5	39169.2	15189.3	17854.3	14848.3	15698.2	16731		17307	17559.7		27913.2		17230	25220.2			1.12948e+07					16768	19360.3	22294	16691.2			20361.8	21810	17594.3	16132.5	17184.2
C00074		5450.33	7361.83	7155.75	6197.17	5988.25	5972.25	6732	6884.67	7200.67	6911	4178.17	4642	7525.25	7779	6237.75	7479.67	10016.7	7018.17	13903.2	8665.17	6108.83	8046.67	18798.3	6450.83	7344.5	8688.83	9762.83		6257	6452.33	6552.17	7179.75	6215	6970.83	24047.2	7354.5	11147.5	5902.5	5497.5
C00075		71541.5	124756	99248.8	115897	92725.2	90452	100948	87392	75322	88963.5	66633.8	63974.5	231192	104262	95891.5	87384.5	41091.5	93257	61315	63772	76381.8	83626.5	97972.2	58076.8	85612	137277	60325.7	48925.8	137015	58121.7	98602.3	95904.5	84930.7	100682	110879	216615	108775	83739.8	113229
C00078	56590.5	54689.2	58623.5	49703	48358.3	49794.2	55309.8	56707.5			51306.8	49696.2	47917	3.43619e+07	1553195	52639.2	58131.8			65659.2		63412.2					45611			48461.2	70207.7		53496.8			45689.5	84299.7	44119.5	51847.2
C00079; C02265		128292				104347			55769.5	58621.5		76499.3	78762.8	87366.5	74625			60254.7	55447	67549.5	80696.8	57288.2	80406.2	76426.7	50666.7	3.68691e+07		149986	68051.2	90269	51604.3		91660.5	136166	69265.5	54234.2	164738			52629.3
C00082	66230.5	71523.5	136985	68782.2	96313.3	84353.5	85598.8	85496	93786.2	82021.8	72355.8	63737.8	59019.5	71875.5	82924.2	84152	81736.5	83286.5	211828	67657.5		80246.2	85003.8		104786	96086.7		1.63031e+07	99836.7	67371.8	148971		71314.8	1.82056e+07		74589.5	221662	83368.5	82863.5	67852
C00085; C00092; C00103; C00275; C00446; C00636; C00663; C00668; C01094; C01097; C01172; C01177; C02888; C02962; C03546; C04006; C05345; C18096	485416	494618	359621	574121	642230	540090	526040	563025	588302	697159	548812	456475	462352	603293	551772	543300	560203	348329	583058	458544	438238	609774	571376	572812	537971	544194	5985379	2.18786e+06	472700	555350	430656	539694	545316	572638	622224	572934	600989	643091	524380	525112
C00089; C00185; C00208; C00243; C01083; C01235; C05400; C05402			137443	99776.5	133526		118506	126471	139926	103456	140268			110907	112996	108244		2.24419e+06	121160	110044	98722.2	118582	130784	104561	92919.2	96074.7	160016		202612	110934	133901	108886	101416	128696	93342.8	369560	166558	121784	347688	464472
C00093	59115.5	67189	56890.8	59045.5	61842.3	61458.8	58393.8	68721.8	55801.8	64040.2	58241.5	64236.2	69246.2	45078.8	58907.8	64105	66274.3	62044.8	59005.2	559236	55961.3	60248.8	68536.7	64925.5	56270.7	56865.2	58388.8	40832.2	71082.2	69455.5	64386.8	61415.7	78183.2	53105.5	75539.3	64436.5	48512.7	64761.5	58400.2	59722.8
C00097; C00793	3301.75	3655	3963.5	3813	3934.5	3216.25	2950	3628.75	3305.33	3255.5	3752.33	3580	4000.75	3051.5	3039	3391.5	3378.17	4078.17	3580	3768.67	3733.67	3679.83	3206.83	4152.33	2413.83	3158.33	2862.17	2592.83	4245	3377.25	3480.17	3839.25	4302.25	3127.33	3503.17	3074.25	2851.17	3709.67	3456.5	3319.83
C00100	97205.8	84228.3	78522.2	88437.2	81937	98000.8	100588	88753.8	76914.8	75656.8	73866.5	119402	114738	57646.8	80682.5	101119	78685	94247	84287.7	95671.8	82688.7	89078.5	82944	164423	87290.7	67253.5	118948	60911.3	68951.8	84310.2	80812.5	77918.7	97532	69652	75166.7	69938.8	62869.2	85205.8	72491.2	98241.3
C00104	95631.8	100263	104846	96256.2	96471.3	110407	111314	107129	84347.7	80313.2	92197.5	100835	111624	67945.5	79531.8	113389	109061	111046	97860.5	126368	110767	106104	134426	117184	68018.3	88611.3	84413	61384.8	95531.8	111942	99825.3	94476.2	126238	86708.8	78757.5	131463	75071.7	91634.8	74787.7	115953
C00105; C01168; C01368		77898	137587	79388.2	89907.7	80469.5	79835	82968	87567.8	81283	72658		67651.2	874509	87918	77545.8	92279.5	91344.3	92388.7	113080	92895.7	96773.3	190657	207145	74200.3	75915.3	133645	78627		174885	69151.7	93311.2	72680.5	94799.8	221323	74219.2	109182	79468.8	70576.7	74876.7
C00106	1.84132e+06	1.62246e+06	1.41101e+06	1.81136e+06	2.44204e+06	1.75269e+06	1799920	2.02965e+06	2.82021e+06	4.14507e+06	2.2458e+06	1.87343e+06		3.53737e+06	1.80903e+06	2.11212e+06	2.0262e+06	1895199	2.97609e+06	2.10216e+06	2.13115e+06	3.22656e+06	2.55624e+06	3279025	2.71306e+06	2.55452e+06	3.5882e+06	1.9978e+06	3766440	2.01537e+06	3.67788e+06	1.56279e+06	1.32802e+06	2667199	2183049	2226935	3.42315e+06	2.34362e+06	2.08454e+06	1.46512e+06
C00108; C00568	30157.2	34154.3	37090.8	30551.8	34593.8	26074	31122.8	32434.8	22631.3	27132	34327	32552.2	31764.5	20372.5	39533.2	29362	31559.8	30942.2	30249.2	29552.7	33059.5	25580.8	21442.8	33298.3	28021.8	34757.8	25457	29045.5	28444.3	32291.5	70189	36573.3	39321.2	30508.7	27535.2	30792.8	27292	32586.3	29876.2	42170
C00109; C00164; C00232; C06002	190828	185258	190924	189747	228624	245385	251111	242835	181922	213968	197077	163192	161914	135448	246028	252461	223100	117456	230237	85196.8	141956	146375	984357	174933	177294	357977	216508	123322	182915	181536	168704	174965	211290	149929	190873	207275	218898	232470	273100	235678
C00112	45944.5	38701.5	69472.8	50999.2	58080	50695.5	48702	53550.8	55121.5	40636.5	50470.3	40158	38477	57327	47984.5	47786.8	47767.8	32483	47625.8	36252	39600	44241.2	50250.2	52416.5	33940.2	52218	59927	46121.8	30235.8	58428.2	40533.2	61559.5	64623	53007.2	50192.3	66698.5	411809	63179.2	54524.8	50216.2
C00116	653			732.75	618.333	678.75	797.25		487.667	766.167		488.333		438.25			727			6841	811		2787.67	535.25	530		697.667	605.5	360.75		729.5	377		393.5	1000		725.833		2341.67
C00117; C00199; C00231; C00620; C01101; C01112; C03291; C06441	108174	109553	115986	132572	100571	139674	127964	137188	117785	125761	102332	103082	105969	111013	152460	148981	60822.5	74834.7	135258	76701.7	583724	134122	75258.3	329742	172368	74065.3	265080	144446	58120.5	474824	113702	125921	147763	132990	548653	92293.5	80720.8	114548	102149	106434
C00119	30851.8	34393.7	26601.7	25047.8	25219.2	24899.2	26512.5	23899	23226.5	28442.2	17916.8	35457.8	32827.2	18876.5	25734.8	24242.2	27279	14101.2	24825.7	42656.3	37791.7	27743	24912	38365	37036	19716.2	26816.2	66412.8		31034	30833	24729.8	29409	27571.2	25350.5	29909	21438.8	25275.8	36552.5	26534.5
C00120	77314.2	72644.2	74532.2	53864.5	60341.2	80927	66393.5	64480.2	58460.7	53238	67371.2	75534.3	90955.8	51027.5	51977.8	69559.5	68931.2	76654.3	59181.8	67728.2	56841.3	57631.7	55148	83027.3		48160.3	45903.2	45358.5	84542.5	954699	61821.3	60802.7	74445.5	50050	561394	43498.2	46371.3	65553.8	72657	79235.2
C00121; C00181; C00216; C00259; C00309; C00310; C00312; C00508; C02205; C02479; C08353; C16639	35903.5	36071.5	46375.7	39476.8	55170	53528	57981.2	53705.2		60027.2	35853	35559.8	33898.8	45969.5	52548	54037.2	60269.2			36947.3	1.24556e+06	59987.5	66187.2	1.20656e+06	724987	35125	82302.2		27089.5	34386.8		58178.5	46030.8		48248.2	47364	61089.8	49391.3	62749.5	44271
C00122		285908	108058	281608	253965	278505	234638	253100	327444	398105	342683	344685	298792	327627	283502	267698	260668	462585	304254	252708	297882	309865	200805	86190	290897	242886	185565	251282	143840	131086	344745	280466	176878	291816	176739	243215	271846	259596	312306	205482
C00123; C00407	110435	124924	63169.5	130948	120951	147570	136139	128981	138023	101468	202825	101892	106633	188338	130775	135539	134564	258058	149163	160959	162914	124934	165675	137934	99954.3	115258	138899	116278	226746	131598	138288	176580	140537	104296	142250	133895	384720	112307	137313	90279
C00130; C11516; C16699	79569.8	84934.3	66472	90524	80084.3	94252.5	93252	91752.5	71721.2	95722.5	80897.8	88166.8	88574.2	99101	82672.5	95017.8	73468	71563	85367.7	75294.3	85656.2	89044.3	67887.8	64766.8	133004	63145.5	62262.7	67493.7	74452	71121	69130.5	79465.5	82617	82856.7	87030.8	70303.8	50279.2	87589.5	77455.2	87530.7
C00135	51334.8	58641.2	64384.5	59727.8	65066.5	61604.2	61269.5	62545.8	65599.3	66788.3	59257	52072.2	48272.5	69855	61094.2	61567	58339.8	68862.5	62467	69143.2	59230.2	65560	80969.8	63676.2	62511.3	57240.2	65177.2	43063	78337.3	58187.5	54739.3	79535.2	60177	62732.3	92713.3	52077.8	151038	59859.3	64201.3	49761.3
C00140; C00645; C01132		17484.5	23758.2		17572.8	18866.5	27633.8	21085	14902.3	16987.5	15236.5	15590.5	17363.8	28985.8	17328.5	17088.8	20192.2	12573.3	17057.5	18945.3	19951.2	16708.5	25028	18184	17462.3	1.83651e+06	18036	16369.2	14172.2	16413.2	19062.5	14321.3	18962.5	17344	17950.5	16955.5	16487.5			16368.7
C00141; C03273	80886.8	98531	442992	113716	95786.7	99086.5	112371	112992	99703	124042	120397	84836	85290.5	85276.2	131756	120534	105166	70279.5	101274	82190.5	78247.8	110862	188911	83287.3	200046	102654	90105.5	87745.5	137655	106578	109431	109144	119314	117137	97233.7	85201.2	62490.5	97146.7	101672	100622
C00143	28878.8	30920.7	28683.5	26659	27310.3	29203.8	29093.2	29043	23461.8	24667.5	26231.2	33893.2	33977.8	23509.5	26741.8	28660.8	28443.8	39567.7	25965.8	31475	27330.3	25915.5	21456.8	27028.8	24584.2	24216	23682.5	20942.3	33315.8	28900	24920.2	27643.7	32910.8	25098.7	24237.3	21316	23137.7	25647.5	22947.2	31451.5
C00144; C06193; C18239	23420	23224.3	21540.5	26551	24900.5	27459.8	27487.8	30904.5	28630	25640.3	26364	24450.5	26890.5	36407.8	27798.2	26648.2	22438.8	28045.8	25371.8	27170	26052.8	28240	25583.5	23913	26397.8	22179.8	23029.5	24329.7		70132.2	29156.5	27713.5	31131.5	26955.8	45286.5	26830.5	29428.8	24349.2	29015.5	27735.3
C00148	41466.2	39964.2	43141.3	40408.5	46691.2	38439	36647.8	43858.8	62853.5	44377	37302.8	41166.3	37364.5	45269.5	43559.5	39528	36657.7	65146	41978	42030.7	51439.7	46305.3	82106.2	58704.3	44713.2	45246.8	41013	56515.7	78164	47929.8	36623.2	44934.7	37578	43358.5	106609	46881.2	33709.5	39235.2	46552.2	57797.2
C00149; C00497; C03064		452322	176629	511788	422233	537421	402198	470510	540511	616846	595961	553624	505064	534315	559265	483404	367414	985366	429632	466554	481548	475101	275968	201970	406394	353740	289035	427976	406636	363940	380362	490490	357430	437869	514322	468360	337350	405995	606959	392547
C00152; C02642	35425.2	37025	62978.7	33665.5	39360	33231.5	33761.8	33576.8	35980.7	34290.7	30153.2	32890.3	32430.8	40181.2	37865.5	33353.5	31776.3	40243.5	34724.7	30267.7	46542.5	33277.8	37213.5	44282.8	43300.5	35057.8	33866.3	24528.7	35671	30024.8	31021.2	40874.8	36412	35020.5	31965.7	26595.5	71254	34329.7	32666.5	27826.2
C00153	25850.5	26394.7	27512	28144.8	27679.7	26266.5	28068.5	28192.2	24301.8	24277.5	22231.8	25589.7	27394.5	17785.8	26025.5	26196.2	28778.3	30636.8	25652.5	28044.7	25605.5	25006.2	24291.8	27571.8	23776.5	36953	26655.7	24110.7	29066.8	24459.2	25496.8	26330	29004	26123.7	24497.7	26173.5	26454.5	25496.5	26913.3	27403.5
C00156	172681	178390	163772	154748	156315	150215	150806	152629	143013	142551	136788	190843	181261	107009	142334	153503	162323	206654	149150	181200	179904	149515	145736	180819	140774	111979	158671	142410	176458	150278	157835	166673	164886	147413	140119	143828	133508	148536	242688	182041
C00158; C00311; C00679; C02780; C03921; C04575	1.76162e+06	1.52684e+06	11765967		1.93723e+06	1.57669e+06	2.0281e+06	2.05294e+06	1.68276e+06	1.75924e+06	2.67664e+06	871473	1.07762e+06	2.14176e+06	3.01108e+06	2165050	1.96565e+06	1.75695e+06	1.90938e+06	1632698	1.72101e+06	1.30443e+06	1.55807e+06	1.4368e+06	1.55501e+06	996466	1.35554e+06	937424	986274		995354	1.32649e+06	3.6242e+06	1793347	3.16942e+06	2.70023e+07	3.09926e+06	1652607	339937	1.28486e+06
C00160	15947	17126.2	38049.8	16703	19706.3	16033.5	17050.5	18980.2	19734.3	23439	17221.8	16362.7	14627	14199.8	17686.5	15715.8	20939.3	19107	18543.5	18867.2	17241.7	21292	18253.8	27665	15584.3	17478.2	22315.7	83868.7	16159.7	15328.5	17059	24235.5	18398.8	20576.3	22684.5	19563	15563.3	19260.3	22835.7	17827.2
C00163; C00424; C00937; C05235	25971.5	26032.5	25487.3	26798.8	32609.2	35000.5	35002.8	33409.5	25343.8	29289.5	29772	23579.2	24393.5	19419.5	35922.5	35937	32883.8	21899	30306.7	18157.5	23424.2	20989.3	137304	27234.8	25043.2	25772.8	28098.7	19893.3	15710.2	29184.8	23068.8	26306.5	30992	23147.3	25352.5	29423.8	28380.2	32275	31831.5	34981.7
C00166; C00811; C05838; C12621	104697	108625	97586.7	95468.5	93954	95847	93930.5	96515	81922.7	88160.3	83668.5	116260	112067	60114.8	84821	98454.5	93099.8	108344	88641.5	106506	101677	86533.3	79261.8	103211	70793	155795	84981.8	413488	92318.5	94039.2	89452.7	94472	105622	516795	85349.5	76732.8	88403.8	90720.2	80972.2	112461
C00167	30283.8	36554.7	41439.2	34031	39292.8	42391.5	45359.8	48773.8	36031.7	38364	36519.2	28983.3	33450	60767.2	38743.5	43156.8	31637	24573.3	55919	38976.5	32747.2	36029.5	43864	36697.3	39498.8	34950.7	49165.3	26922	37233.5	43973.2	30325.7	36386.3	15058	36879.3	34647.2	31399.2	70416.5	35754.3	32702.5	36720.3
C00168; C01146	7631.75	7634	7108.17	7865.75	7098.33	7144.5	8538.25	7538	7400.33	7517.83	6343	6961.5	7071.75	6427.25	7278.25	7906.25	7293.17	9307.5	8435.67	7357.17	8165.5	7827.83	6818.17	9721.83	7400.67	8687.17	7122.17	9954	7728.17	7834.25	6777.5	8107.83	7785.5	7109.17	7200.5	8051.5	6561.83	7401.67	7394.33	6998
C00169	16358	17780.7	16134.7	16008.5	14751.8	14806.8	14322.2		14921.3	15843.2	15483.2	16063.2	16259.2	12957.5	15601	14975	13459.8	23873.8	15903	18590.5	17245.7	16547.8	13713.7	17043.2	15684.5	12405.2	13536.8	13503.8	17951.8	15926.5	16776.2	16136.8	16325	16352.3	15543.2	13402.8	12389.8	14374.3	12000.8	14738
C00170	35978	37083.5	35281.2	32316.5	31518	33741.5	33860.8	34561.8	28246.3	29038	28064.8	39490.8	38338.8	23069	30479.2	33872	35697.7	37468.7	31319	37784.2	32554.2	33935	28022.3	36711.7	25496.8	23923.2	28201.7	24689.3	35816.3	36579.8	32546.5	35362	31774.5	29042	31234.8	27106.2	32818.8	29382.3	38105.2	33756.8
C00178	42894.8	42839.7	46697.5	50337.8	52331	52925	52257.8	50361	34226.3	41263.5	45486	44805.7	51391.8	27444.5	50037.2	51066.5	45456	35773.7	45323.3	34004.8	29914.5	35923.8	31805.5	45216.3	38800.7	34014.5	59073.8	27550.5	38156.8	46955.5	35473.5	42155.5	58394.5	35010	49141.2	49723.8	67049.5	50769.3	51986.2	51335.2
C00180	157546	175022	166191	166876	163734	158510	158557	195020	122842	136511	147408	167727	176695	98570.2	155389	167050	168174	167535	155270	165281	163133	147829	134994	167862	130353	142126	135148	157563	152738	155779	161525	157801	180400	173835	134958	158389	137185	141488	154624	180981
C00183; C00431; C00719	46235.2	55664.5	66852.3	111640	56944.8	110478	103421	78094.5	88385.2	54148.8	57288.2	41535.8	58507.8	1.85691e+06	89574	109007	78815.3	71220.7	63165.7	91220.8	91546.8	62059	72582.2	100175	44789.8	40900	90870.5	61739.2	149787	106984	65259.7		85231.2	43933	60082.3	49893.8	107101	48740.7	45917.2	79321.7
C00184; C00186; C00256; C00577; C01013	214219	228958	237230	214840	350832	416019	480308	402930	193695	382989	235525	209261	207027	242178	486129	380731	528428	97156.7	388123	39048.2	377198	230034	492308	343828	266528	177782	329034	73777.7	98172.7	273756	229522	230109	307745	223421	293494	277262	366547	339617	3.77662e+06	350373
C00188; C00263; C05519	54462.2	64029	52711.5	70142.2		75730.5		82667	79667.8	116339	6.79089e+06	62798.7	78540	100606	88498.5	79861.8	58061.5	56367.5	75802.2	75549.5	67789.5	65834.8	89297.8	52054.7	44139.3	66803.7	86323.7	44014.5	72769.2	92203.8	76860.8	80727.5	66706.5	71565.8	163344	80607.2	76416.8	85623.5	130971	60081.5
C00191; C00333; C00558; C00618; C00905; C01062; C06473; C15673	18937.8	18876.5	38762.8	24343.2	16965.8	16254.8	16932.8	17291	17636	17634.7	14814.5	15882.5	18507.2	15623	18110.8	16312.8	19840.2	18522.3	17668.2	25324.5	18340.7	25031.2	15217.5	19039.2	18701.5	11028.3	22792.2	231046	15161	22539	15805.8	15744.5	21380.5	17343.2	20193.2	138164	16209.3	15070.2	12642.3	17497.5
C00196	219732	204508	191106	193733	210699	184426	187634	179920	207187	214432	170918	248019	211815	137110	221413	189732	308258	762156	198830	466413	530856	212522	329175	406191	204113	163582	499286	436264	359380	176206	245914		182195	268018	219230	157375	229034	201312	214092	181337
C00197; C00631	65504	73010.7	63293.3	91631	86904.7	96459.5	95100.2	103265	95719.3	107578	92355.3	61474.8	66830.2	108034	107773	105412	89916.7	77140.7	104827	136752	108074	97475.3	88442.3	164904	108126	88396.2	107532	76814	105638	98307.8	79746.5	86351	96087.8	96593.3	105294	85523.5	88097.3	85370	69529.8	76723
C00198; C00204; C01216; C05394	63684.2	67553.3	54215.3	65568.8	63877	63276.8	61305.2	63974.8	55093	65317	63688.8	62858.7	68285.5	52573.8	60056	65135.5	62258.2	48616.8	66906.7	79135.7	65012.2	81833.5	50339.8	73381.7	62904.8	46175.2	74645.8	1.09815e+06	58559.2	53311.5	67059.5	62200.3	59389.2	62968.7	55631.5	48240.2	60847.8	61786.3	48077.3	78636.5
C00227	22056.5	23078.5	19602.8	26919.5	26571	25315.5	26619.5	28851.8	24605.7	28046.8	24233.7	21527.8	20673	21432.2	27003.2	28290	20724.7	19559.3	29965.3	24110.2	45985	26399.3	21847.2	33418	27126.5	26594.5	53080.8	21360.8	20353	33095.5	23075.3	28301.3	27526.2	26064	37596.3	24574.5	22282.5	26383.8	20979	25590
C00233; C00671	51680.5	58291.5	56007	53461	50065.7	54400.5	56877.8	57284.5	61375.5	53564.2	62757.2	55539.7	55505.5	63125.5	53391	59267.2	57948.5	50458.8	54220.7	54344.7	51935.8	54321.2	48646.2	50633	68929.8	53853	44750.3	60104.3	106177	50991.8	47981.3	57956.2	55755.5	57451	60717	56853	40158.2	51492.5	48920.8	50200.3
C00236	21154.2	23730.2	28029.3	27424.5	41010.5	40696.5	42881.2	42958.8	21499.8	35254.5	31528.5	19946	23069.5	22746.2	44808	42943	32495.8	22863.8	42213.8	17976.3	21932.7	26568.8	16368	26463.8	25621	20657.3	32802.5	16130.8	28386.3	26735	25778	26913.7	31516.2	24944.5	28158.3	38120.5	33487.3	38480.3	37834.7	38355.2
C00239	52996.5	55028.2	62739.8	65689.5	63783	59896.5	49707.5	49504	60767.8	71444	76365.8	47379.2	51446.5	62601.5	46520.5	58642.8	53660.7	42075	57387.3	59036.7	50730.3	56801.7	55464.8	91471.3	59555.3	110770	70537.8	44379.7	53943	262218	48641	55693.5	38429	65727	146888	39986.8	74904.2	58686.8	33865	43741.3
C00242	6564.75	7266.5	9407.17	7236.25	6378.67	6903.5	7690.5	6946.75	8304.83	7943.33	6521.5	6484.17	6385	9527.25	7834	6490	6438.83	9813.75	8241.5	10101.2	10900.8		8052.17	11029.2	527702	6596.33	7135.5			6209.25	11976.2		6951.25	8841.83	8251.33	7386.25	8332.67	6703	7853.5	6987.5
C00246	5816	5757.83	8669	6706	7418.67	6347	8091	8071.75	5545.67	6711	7567.33	5148.33	4764.5	4954.75	8125	7457.5	7157	5002.33	6899.33	4707.83	4397.33	5936.67	12610	5158.5	6609	6819.83	5580.5	6768.17	13607.2	6536.25	5622.67	6804.83	6971.75	5931.33	7080.33	7981.75	5316.33	7112.83	8707.67	7254.67
C00250	65543	52722.3	49583.3	58819	48191.2	48120.2	48786	47308	32441.8	39689.2	35910.5	53209.3	51640.5	27581.2	41147.8	42463.5	51796.5	40837.5	37440.5	42634	43365.5	41307.8	34746.8	47158.2	36640.3	343829	43044.5	30672.3	39987.2	42541.5	37067.3	43791.2	57315.5	37823.7	36574.3	37070.5	41264.7		49051.5	43504.8
C00257; C00514; C00770; C00800; C00817; C00880; C15930	66830.8	85041.2	71622	73197.8		63918	90514				73324.2	51348.5	57123.8	61883.2		89849	39033	41506.7			42689.3					47247.3		3.36197e+07		95937.5		102107	79797.8			86004.8			56479.5
C00258	21803.2	22801.5	19841.7	20342.5	22767.8	21873.2	24052.8	26244	22525.7	23956.3	23109	20408.8	20066.2	19646	23651.2	24786	25160.8	26595.8	25991.5	25914.8	25588.7	20719.3	22325	53627.3	24806.2	22340.5	21112.7	21081.5	30649.7	21515.8	21754.5	23635.5	21989	21916	25790.5	22924.2	21496.8	22590	21922	22481.3
C00262	16600.2	17436.2	15598.5	17095	15816.2	15895	17349.5	16698.8	15542.5		16071.5	15059.8	16613.8	13083	19300.2	16284.2	15330.3	17663.3			19310.5	17206.5		56262		16064.5	16424	30476.2	17583.2	16989.5	3.63741e+06		18003.8	13946.7	20869.8	28815.2	22029.7	16261.8	17990.7	15360.3
C00279	144493	131930	146498	138410	133457	147132	144143	130938	122839	122968	100852	143150	144770	78640.5	129897	148099	137949	102729	140962	142010	143719	133920	123279	151748	121566	114990	154527	117075	114626	137348	160763	122193	152804	122498	129791	124152	110670	128564	136552	164793
C00295	407660	355535	238281	387901	511382	364883	380873	417928	554089	855376	468015	398610		720664	364587	438778	429554	322552	598285	412146	434415	635047	526363	76301.7	539300	937454	746385	439308	71120	80970.8	771741	316572	276343	576496	92978.8	271257	694702	490484	409059	322609
C00299; C02067	68543.8	71726.5	69631.7	66228.5	65918.5		70096.2	66531.5	61328.2	64446.5		71252.8	76313.5	69075.5	65498	69748	68711.8		62450.8	71209.7	67247.3	64519.3	78187	322033		54178.5	69214.2	58098.5	244204	3479578	63521	65499.8	73425.5	60711.2	2.50447e+06	56135.5	60075.2	62371.7	73571.5	74303.7
C00322	104216	105694	92143.7	106730	99076	102196	102208	102290	81643.5	86781.7	90137.5	101213	108994	75292	95498.8	104875	95542.2	102082	91386.5	96373.8	79917	95626.7	82188.5	82638	80681	82933	89328.3	435262	88379	93243	89754.7	93230.2	110683	84366.2	87620.8	84322	90022.5	96693.7	94240.3	110935
C00327		39744	15787.8	29034	28283	28937	23602	23621.2	95853.8	48961.2	36874.7			32754.2	26758	24258.2	51669	170350	39206	39599.2	73433.5	38775.7	27042.7	13302	32353.5	35889.8	20495.2	50593		17258.2	45679.7	22211.5	20970.8	27438	15947.8	35335	49874.8	29854	58623.3	54212.3
C00334; C02356; C03284	1.31984e+06		1228195	640353	1.06376e+06	794478	723668	731752	5.83535e+06	588350	579465			993847	765728	675598	954959	585874	901377	1320513	1.06415e+06	803339	1105025	1.48007e+06	782183	904854	986206	878556	1.62267e+06	953393	613832	859415	907807	806305	1202576	943865	1.76135e+06	864648	1.09906e+06	874573
C00337	393229	352116	83927.2	427018	487041	568411	563834	619878	591985	932392	756843	440901	346579	1032677	519242	718810	508222	277585	646172	447894	463261	833862	862454	51451.8	752374	734070	669190	384908			983682	502174	331945	764132		319812	964902	550776	739769	228945
C00352; C06156; C06377; C12214		34963.5	35963.3		39258	39875.5	43219	40467.8	40566.3	40601.2	46075	35577.5	34476.5	40020.2	38111	40207.8	41243.7	34546.7	38933.7	38828.2	42038.7	41652.3	44710.7	41728.3	42781	335621	50436.7	34461.3	51070.2	38839.2	38840	44299.2	41629.2	42269.8	36582	43994	47333.2		41995.5	37491.3
C00354; C03785; C05378		98324.8	66291.8	212140	187486	208962	186957	204308	193863	186439	213733			285722	151842	214280	168611	33048.7	225771	139134	197033	164707	419584	77258.8	154951	237407	176132	142358	42564.8	273156	140956	300518	220561	234228	207875	250736	134564	192138	128552	150051
C00357; C04257; C04501; C06376	41998.8	35316	34262.2	38379.5	33984.5	36200.5	36550	39657.2	34931.7	40762	33563.7	36053.7	35166.8	33778.2	33927.2	34734.5	35483	36750.8	34253.5	38457.8	37941.5	38897.2	33029.5	32452	39901.7	394156	31449	101476	34311.3	41821.2	33953.5	36508.7	34464.2	129080	40306.5	29210	27041.8	38439.3	32919.5	34708.2
C00364	61378.8	66762.7	75670	66980.8	72916.2	68427	71340.2	70007	80623.8	76102.2	68182.5	60180.8	59732.8	71994	61406.2	71671	59576.3	82508	77175.2	85625.7	75966	78161.8	123842	109054	65989.5	55508	199804	61529.5	80718.7	73868.5	74170.2	76032.2	114461	72005.8	128572	64718.5	132811	67585	62311.3	69210.2
C00365	64977.2	69867	65788.3	65563	63940.5	64332.2	63348.8	62178	59320.7	61905.3	64914.8	66643	71773.8	52650.2	54306.8	67059	59243.3	64913.7	57825	66352.8	67359.5	60556.3	227065	84747.7	52522.5	53300.8	59907.2	45915.2	67723.3	78125.5	56574	61424.8	62998.5	59272.7	64806.5	48489.8	62389.2	62082.5	47742.7	71381.7
C00366	11649.8	14268	11273.3	10797	12058.5	12407	12211	11891.8	10332.5	8900.83	11640	14987.3	14578.5		10715.5	11573.5	12158	13039.5	10494.7	11642.5	10225	10316.2	9853.83	10804.8	9852	11847.3	10438.3	7990.17	12072.2	13428.8	11197.2	10913.3	12370	9705.33	9495.17	9301.25	8513	10693.8	9108	12561.7
C00379	5819.75	6102.67	6638.67	6452	6081.5	6298.5	6233.25	6185.25	6916.5	5865	5907.67	6578.83	6892	4675	6454	6271.5	6174.5	9647.5	6165.17	6752.67	22644	7384.5	56644.7	15685.2	7401.5	5541	6241.33	65770.3	6093.67	6515.5	6784.33	6580.17	7140.75	8117.17	6770.33	6882	5695.67	6633.33	6012	6374.67
C00380	10732.5	9158.67	9140.67	9905	9517.83		9645.25	8752.25	9681.33	8833.17		10499.2	9069.25	6984	9712	9260	11087	17291.7	8805.83	11793.7	15199.5	8899	9597.17	11975.8	11104.3	8733.83	11043	10388	10847.8	139348	10118.2	14945.3		9162.17	78748.7	8487	13827.3	9095.33	9085.33	8792.67
C00385	8348	7884.5	11283.2	7990.5	8110.67	7772.25	8148	7722.25	7130.67	7251.67	7402	7816	9319	7656	6483.5	6834	7525.67	11376.2	7948.5	9042.33	7822.83	8305.17	7192.33	7944.83	20113.8	8160	7112.67	7235.5	9878.17	7687.75	7506		9014	7829.67	7927.5	9270.75	7390.5	6966	6946.67	8740.33
C00417	102421	112710	341713		105076	106045	110598	114712	94654.7	99995.7	109218	85599.7	100775	91696.2	124815	115690	108703	87567.3	105824	120095	120753	94345	87281.7	128857	86203.7	67866	90627.5	57643.2	64407	167708	91185.7	89728.7	150542	96390	129279	1.12507e+06	107462	100294	50805.5	104334
C00423		176592	189377		165211	133454	144476	143637	727023	100094	132685	205558	144208	170612	134204	126142	167968	98587.8	146902	148604	161407	136663	155342	205864	106342	4.17039e+06	128149	133301	250465	177186	127307	135992	169230	131514	188049	169994	216525		158338	155119
C00429; C02512; C02565	833814	757622	202391	913014	1.01958e+06	1.20801e+06	1.21727e+06	1310514	1.24385e+06	1.9481e+06	1.54442e+06	930968	723221	2107239	1.11051e+06	1.51091e+06	1.04896e+06	570906	1.35286e+06	932903	1.0289e+06	1.76722e+06	1.68984e+06	125826	1.55592e+06	1.29146e+06	1.40531e+06	890250		88379.2	1.99287e+06	1.08293e+06	716528	1.59851e+06	111782	712259	2078553	1133904	1617137	493686
C00430; C01157; C01165; C03741			166500	331062	342028	307646	248485	223827	889676	516596	447344			302700	239766	236467	576118	1602110	456490	377023	671257	416981	288810	40287.2	166300	437128	175436	610214	52293.2		533790	223063	136440	286596	30459.3	463339	485381	364380	750052	660387
C00437	38831.5		41895.7	59559	67653.8	53774.2	46211	48050	67011	49012.7	41743.2	39006.5		46817.2	51912.8	49567.8	48471.3	99854.3	46874.8	48073.5	58493.3	57671.3	95313.2	109617	137532	45936	51677	40765	908893	376183	48163.8	34654	44146.2	40453.5	102675	46737.8	45218	49289.7	44853.2	65278.5
C00438	796496		142801	1.04421e+06	877451	865612	856496	813651	857982	1.80915e+06	1.23573e+06	797575		1.53155e+06	976578	970836	985535	492764	1.29228e+06	837828	920996	1.42056e+06	874313	97386.7	1772021	895649	869816	590964	201411	75924.8	1.86521e+06	1.11856e+06	510163	1.43495e+06		553326	1.08553e+06	1048485	668611	178810
C00441; C03508	12624.8	12650.2	9375	11060	12302.8	12436.5	12376.2	11947	12289	21830.8	36945.8	13111.8	13211.5	42499.8	13878	13015.2	13793.3	16218.2	12690.2	15188.5	13060.7	12669.5	13324.8	12168.7	10032.3	11281	14086.7	10141.3	17807	11586	11579.3	13517.8	14271.2	11188.7	13375.8	11250.8	11775.2	12649.2	14461.7	9817
C00458	25272	23868.2	34924.2	30415	31801.3	26314.8	25811.8	26835.5	32672.3	29445	31393.8	22681.5	21097.5	300844	30126	27875.5	26698.7	22583.8	27179.3	30118.3	26158.2	27812.8	33097.3	32607.7	25637.8	32163.5	37667.3	25648.7	34198.5	28836.2	26501	31215.7	26036.2	29606.5	28534.7	32856.5	60141.3	29268.8	30189.7	28588.8
C00459	57811.5	53861.5	67438.8	55134	59885.5	54575	54701.8	55150.5	54446.5	47579.8	60824.2	60359.3	60950.8	167530	51846	55357.2	52545.3	56310.3	54173.8	61108.7	56855	53814.8	65420.5	67445.8	44864.8	53146	60273.3	45996.3	55845.2	58492.5	50300.5	55809	65022	50832.2	52129.3	60889.5	101066	55279.3	49870.8	64486.3
C00475; C05711	35492.8	37570.5	38144	37596.8	36958.3		39018	33830	38751.7	45285.2		33915.7	36113.5	54138.8	36139	36430.2	36704.2		34152.7	38378.2	33960.5	39896.7	31750.8	40655.7		31749.5	37086	30510.8	36921.5	5.77857e+06	33409	35523.5	36837	37831.7	2.89694e+06	31658	40454.3	35217.8	38352.8	37313.2
C00483	7141.25	6736.33	7122.17	7327.25	7006.67	6635.5	7503.75	7194.25	8721.83	11202.3	7721.33	5995.17	6833.75	7157.5	7862	7569	6935.67	13973.5	12778.7	11279.5	9624.83	10124.2	9257.17	11370	10781.2	12185	8527.17	22217.2	9986.83	7907	12778.2	8105.33	7980.25	25606.2	10724.2	6637.75	6531.33	6660.83	5884.83	7545.5
C00489; C00900; C03589; C04181; C06010; C11838	73347.2	76305.5	80871.3	77655.2	94390.8	99533	102403	101150	71955	95874.7	77780.5	68587.3	70747.2	97042.8	106860	99105.2	96078.5	55481.3	101205	48850.3	268792	65606.7	119666	271418	76633.5	51177.5	81255.7	55595.3	55290.3	78023.8	79560.3	77493	89029.5	76658.3	86327.3	81358.8	89971.2	92496.7	108509	97062.3
C00490; C02226	181288	169883	457413	221604	153620	150397	149275	160209	216593	114909	148783	166861	166243	125739	185638	154283	187112	175686	148079	194406	166211	202986	131062	179996	141891	126056	160451	2.02102e+06	211505	219796	215490	148088	189268	154491	183808	1.25853e+06	160362	142920	128500	149673
C00491	91222	90163	75391.2	77538.8	75505	82213.8	80610	80651.2	68738.8	71438.3	179514	99056.3	103064	47951.2	73347.2	83731.8	79343.8	94658.2	75962.8	78354	77001.7	78355.8	59578.8	73275.5	63829.2	59543.7	62845	63059	113398	71648.8	78152.5	70759.7	83820.2	60568.7	62444.8	73940	65949.8	75352.5	73720.3	100181
C00493; C04236	87522.8	96787	93747.7	98221.5	82014.5	86564.8	87613.5	89401	74846.7	73683.7	74692	89268.8	97345.5	64941.5	79536.8	91565.8	85794.8	96052.3	78470	83602.3	75139.5	76120	71031.7	79255.2	83438.7	69537	71994.8	56754.7	94151.5	102453	81960	84495.3	92255	70481.2	81903.5	76555.5	66303.8	79042.7	77928.8	93250.7
C00502	40629.2	41361.2	38020.8	38886	39349	40487.2	40659.2	39849	34092.7	36450.7	34614.2	41393	45293.2	34595.2	38165.8	38455.2	42838.2	40034.2	39904.7	39804.3	54100.7	37777.7	34978.3	177803	39721.5	54161	36842.3	34386.3	39040	42569.8	41111.2	36373.8	40225.8	36972.3	40261.8	46038.2	31471.3	37349.2	37371.7	40300.8
C00504	51804	54763.3	46582.3	40721.5	41594.2	42531.5	43522.5	43530	38957.2	42436.3	38193.2	57907.3	59915.8	34480	40422.8	42799	44803.5	48703.8	42772	54482.5	51090	47854.2	36707.5	50632.7	42487.7	29949.3	41854.2	35275.5	40587.8	47184	49346.2	42710.7	52144.8	45348.8	41556.5	36141.8	34159.2	40619.8	33541	50224.3
C00507; C00861; C01019; C01721; C02338; C02476; C20835; C20836	32400	36021.7	35180.5	32666.5	34226.7	30186	31811.5	36637.5		31857.7	32821.2	28726.5	29928.5	26666.5	42590.8	34973	30106.5	38841.5	29291.3	33111.5	36629.8	26131.2	2.07653e+06		27938.2	35378.3	32196.8	35008.8	27622.8	31324.5		33826.3	34658	41818.8	31038.5	30819.5	29112.2	31854.7	32525.2	33150.5
C00522; C06007	506356		1.09455e+06	441736	593644	359387	385127	522770	803021	917028	414164	522457		501659	434429	391177	776329	970147	566615	791274	560275	742687	876894	862152	451171	818711	1.05104e+06	621725	1.33399e+06	412111	539114	766961	497934	735818	725671	660599	402295	542909	831308	504274
C00530	106962	105618	91673.5	97482.5	102758	91499.8	96496	95138	102780	109338	89137.2	117829	109111	75684.5	111753	99228.5	131782	280568	97795.2	196536	217406	106394	149576	173562	117418	89551	194018	169070	147728	101464	121943		103464	121164	112033	80749.8	98408.8	96581.2	102076	92462.8
C00534	12998.5	12864	13069.2	12451.8	12328.2	11539.8	12281.5	11813	10602.2	10335.3	12080.5	12436.8	13366.2	13481.8	12290.8	11486	11839.5	12147	11106.3	11465.5	11341.7	10883.7	10658	12461.2	9435.67	42026.3	10779.5	9534.67	11949.2	12314.8	10050.8	11853	11538.8	10862.2	11049.3	10283.5	12183.7	12185.2	10797.8	12670.8
C00546	150950	150000	118738	148086	201688	218250	224678	211456	161060	233764	182766	161070	155972	156962	221222	214000	252760	157025	222816	107456	202516	159029	299125	150922	167367	114396	248659	251698	66423.5	129822	164783	169527	160906	152374	145653	171298	192608	202334	247190	197734
C00552; C00898	33055	34884.2	35584.5	37310.2	42939	49086.5	46148.8	43813.2	37269.8	39495.3	39533.3	28941.8	33722.5	38978.8	45514.2	46914.5	37128.7	46510.7	41952.5	41484.5	44346.8	35210.8	33371.8	49394.5	41330.3	32233.8	34200	25011.8	40020	41511.8	33454.8	31749.2	47348.5	37452.5	46518	26810.8	35080.5	38085.3	25288.3	36303
C00575; C02353	74494.2	85542.8	129699	98070.8	107217	74915.8	77566.8	74006.2	96943.5	97934.2	82339.7	65357.7	73144.8	109503	67131.2	80538.5	103739	135612	83393.5	116079	132144	88490.8	103428	144042	80446.2	74616.3	128213	97523.7	162466	63267.8	81118	86157.5	60184	101884	85163.2	110403	143082	65712	95261.8	76709
C00583	9662.5	10552.3	13271.2	11468.2	13502.8	12845	11701.8	11918	12075.8	9689.33	12664.7		8898.25	9473.75	11836.8	13503.8	12854.8	10754.2	10355.8	9589.67	9641.83	10600.5	10116.2	11238.7	9867.33	13928.3	11037.3	9665.33	11912.2	13436.8	9547	12894	12174	10649	9450.33	12259.8	12189.5	12190.7	8164	10696.3
C00596; C07091	273871	318916	331979	314132	550828	588918	585715	583403	283901	562054	491916	279675	297040	395656	601653	590198	429233	154127	591458	104343	512836	301336	342437	495973	356537	132038	437498	132726	374708	330372	323412	302135	405645	322456	379340	426510	521700	540523	555748	547688
C00601; C05627		312922	373609	260614	339319	186355	220385	269160	155698	209629	450226	264012	252014	198939		217733	233242	185403	271654	198298	202033	220187	142988	256249	224440	400072	182882	576376	212048	261942	311966	312861	363688	726472	177946	294488	190778	284405	247916	389424
C00606	4025.75	5927.67	4597.5	4289.25	4351.83	3970	4721.25	5252.25	4022.83	3465.17	4411	4610.25	4629.75	4213.5	4328.75		3423.5	5983.67	3708	4820.83	4869	4194	3317.5	4444	3727.67	3738.5	3904.17	5328.67	7024.5	5151.25	4243.17	4366.67	5751	3358.17	4591.83	8512.75	3565.17	3569.83	5005	4000.25
C00624			87729	1010980	527855	863273	697299	821288	1.17015e+06	844874	582860			506704	718766	835299	591711	442486	851406	1.04587e+06	1.32189e+06	941030	44462	348160	457136	424370	578632	631745		751850	1.40072e+06		834164	509828	78227.2	906365	605330	864910	1.17033e+06	767704
C00632	57660.5	57652	49578.5	56441.8	54448.7	55305	54818.5	51963.8	48359.7	48544.8	48309.5	66070.5	63211.2	36770.5	49644	52484.8	57022	77224.5	49251	51696.5	54162	49481.2	44396	51760.2	44668	62581	46061	42322.8	60009	100376	50677.2	57466.3	59801.5	46541.5	82664.3	50241.5	45366	51384.2	54081.7	53254.8
C00644; C01096; C06311	221343	220680	172070	243360	239129	260350	215150	216349	228998	261886	222710	221941	225370	4124469	223740	223050	213104	379278	198068	280396	263622	219216	1.19364e+06	221784	201588	256787	348494	213275	284670	208071	169264	227356	199103	223723	196172	190492	172002	209799	199061	212773
C00666; C00680	115320	135228	58251.2	126633	109414	70469.5	74611.2	70955.5	58118.7	74043.5	65637	112369		55361.5	67277.8	75942.8	69235.7	53572.3	62442.7	64915.3	60336.8	70069.8	56160.8	87159.5	70063.3	57053	76473.8	48342	58236.3	79688.2	58921.3	58498.3	65453	59953.5	66326	75485.2	39400.5	95350.3	58461.5	62623.2
C00672; C00673; C11437; C16637	61819.8	67115.5	76254	77991	69676.7	62241.8	73356.8	83249.5	68566.7	79865.5	62490.3	59490	64928	64529.8	74640	75195.5	85195	50646.8	75324.5	85942	80990	77683.8	72460	64167.3	93428.2	60789.8	75952.7	119320	85980.2	71986	60374	60724.2	58378.5	64974.5	81250.2	196919	45705.7	71000.2	133590	69730.3
C00689; C02995; C04534			44216.5	36653.5	45718.3	42439	37196.5	41311	39232.5	35029.8	40061			35557.2	33500.2	38169.5	42030.2	59184.7	40735.7	38745.3	35144.8	41222.8	44114.2	42017.8	34177.3	32654	45181.2	42391.2	40693	39454	42417.5	39082.8	39220.5	53166.8	33644.5	54642.8	40588.3	42883.7	47442.7	69526.7
C00700	13513.8	12064	12136.2	11006.2	12367.5	13093.8	12593	12897.8	17383.2	12251.3	15593.8	14477	13108	44798.2	13053.5	12462.5	11809.5	19722.3	12752.2	12479.8	12414.3	12207.8	15981.8	13499.8	12145.2	12353.5	12462	11849.5	16960.3	12287.8	11894.5	12914.8	12336	11627.5	14025.3	14244.8	14929	59984	15955.8	12980.7
C00844	17039.8	18637.3	17877.5	16849.2	16888.2	18291	16489	17521.2	16505.7	14837.7	14920.8	18217.3	19384.5	17731.5	15199.2	17088.2	15813.2	23305.8	15389	17889	16813.2	15687.2	17429.5	17126.7	13804.3	13838.2	14265.2	12782.3	19146.3	16800.2	14208	17423	19485.8	15978.5	18957.3	13502	14788.5	14974.8	13925.2	20018
C00860	4770.75	5078.33	4579.33	4942.25	5296.17	5238		4906.25	5268.67	5047.5	5250	4357.33	4809.5	5435.5	4922	4843.5	5018.83	6654.83	4310.33	4700.67	4995.5	4702.5	4524.5	4479.33	4954	5503	4836.83	4706	5520.67	5493.5	4859.33	5638.83	5493.25	5121.83	5356.5	4253	3776.67	4852.5	4427.83	5644
C00864	256980	307478	311441	250042	225144	145326	127534	176190	212447	181417	153738	258728	278468	203148	138100	176919	154798	206897	186783	186533	134890	274870	135306	207678	157260	60797.5	258004	91277.3		222612	159986		240112	180548	193819	181290	157863	204451	186644	59254.5
C00881	22634.5	23374	23033	21180.5	20360	22061.8	20827.2	20341.2	19440.2	17509.8	17382.2	20721.3	23123.2	336948	19330.5	21135.2	21681.7	21883.5	18612	22003.5	18318.3	18888.5	17541.7	20023.8	16759	15429.5		16421	19353.5	20812.5	19670.3	19907.3	18901	45927.3	18900.5	16298	19402.8	18498.2	16086.5	21557.5
C00906	132180	120929	143965	81359.8	124627	80377.8	80690.8	79836.2	113922	92003.5	80701.3	130667	117989	86534.5	96830	81263.2	84316.2	105806	98152	95884.5	101778	88243.2	102258	108688	85219	92908.2	118361	99554.2	136980	78890.8	74080.2	89957.7	71937	98316.2	112690	101281	185165	92736.8	109827	101933
C00940	4229	5650.17	5587.5	5601.5	5904.17	5637.25	5716.5	5412.5	5368	5385.33	5839.17	4501.17	5042	5225.25	5323.25	5054.75	5400.5	6319.5	4920.17	5616.33	4580.5	4623.33	4633	5153	3635.83	4903	4952.17	3786.67	6692	4840.75	4406.33	4858.5	6188	4499	5331	5330.75	5155.75	5032.17	5974.83	5011.75
C00942; C06194	121779	132430	193754	135906	175904	97124.5	117972	118943	140010	138812	150088	104315	91279.8	125600	85798	119750	133714	124171	144773	137228	158286	136210	147717	165418	119158	125578	155150	137949	232784	111626	143825	108890	68945.8	179239	150366	131405	237377	132033	124955	144890
C00944	63437.8	65823.3	54087.8	59196.8	55022.8	63088.2	60129.8	61317.8	52596.3	51608.7	53138.3	67349.8	70639.2	44391.5	53296.5	61505.2	52423.7	75801	51561	63503.2	55700.2	52278.8	47179	65480.8	45290.7	35764.7	48816.3	35249.3	68164.7	69308.2	49327.8	64115.7	62850.2	46318.5	60212.5	41466.5	47414	51810.7	48781.8	80068
C00966; C06006; C14463; C16272	71668.8	89351.2	104451	76092.5	96090.3	56222	64392.5	76609.8	64729.2	69998.3	101407	74862.3	72726.8	124107	109134	65884.5	68398.5	71548	86061	64537.7	75884.7	65936.2	78472.3	83907.3	69143.5	83161.3	67498.7	70026.5	97609.7	75518	90959.3	88095.8	93769.8	82828	67144.7	87502.2	60981.5	82992	81069.7	121951
C00988		8918.17	5923.67	6957	7392.5	8012.5	8389.5	9000.25	7322.33	8938.67	7369.67	10298.2	9436.5	5747	9681	9492.75	6427.5	7889.67	8204.17	7720.5	7959.33	7238.83	5822	7551.17	6706.5	7201.33	6791.17	5555.5	7031.83	6568.75	7520.17	6622.83	7620.75	7608.17	9638	7191.5	7026.67	8072.33	9567.83	12777.7
C00989; C06001	17819	16521.2	24539.8	19385.5	13664.3	15814.5	16090	16008.8	16028	10435.8	14282	17189.8	16354.2	12600.8	17885.2	14151.8	16909	15977.2	12839.7	14929.2	16705.3	17923.7	25946.7	14709.8	15022.5	12218.8	12148.7	15046.2	37716.7	16246.8	27089	14589.3	16771.2	15453.8	15525.5	51278.2	14267.7	13742.8	50900.2	13933.3
C00993	95342	89393.8	182530	83451.8	117262	86257	82928.5	91663.8	117524	60693.2	46910	90641	80749.2	93893.5	94146.8	81942	88793.7	80601.8	91730.2	94288.5	109036	87619.2	114522	87367.5	38712	71197	122859	98198.8	230054	67441	117245	112499	111946	81187.2	87550.3	97882	299533	93976.8	126996	92017.7
C01005	260226	228368	293892	181870	262847	182782	177066	172412	1.45231e+06	147558	138306	244876	221418	211967	198621	167376	249820	134188	212010	303146	280901	223132	264658	356099	211756	213583	263930	265655	434906	219736	160554	217075	194246	228163	300118	247244	405765	220313	270556	231303
C01037			8606.83	8398.25	8171.33	9600.5	9476	8445.75	8140.33	8020	6373			6470.5	9040.5	8076	8910.33	15493.2	9213.83	8584.5	9723.67	8528	8274.5	9687.17	8255.83	8451.33	7039.17	9433.67	11565.5	8474	7929.33	9968.5	10271.8	8509.33	8519.33	7598.25	8123	9217.5	10937.8	8110
C01077	17494.8	19080.7	14612.2	16540.5	14957.3	14176.5	14293.2	13039.2	12360.3	11294.2	180396	16057.8	14619.8	12710	13612.5	14353.8	18976.2	21462.5	12499.7	15184.5	11776	12530.5	14425.7	17663.7	10154.5	74061.2	17808.5	10564.5	25983.8	13474.5	13906.8	15732.5	13467.2	11713.5	11577.8	13098.5	13807	15227.2	15644.8	13065.2
C01087; C02612; C03196; C03826; C06032	161050	134070	354252	184387	118200	130655	128378	142790	150898	76831.2	111440	156079	124060	114444	181761	130946	147973	106678	102766	116390	131903	171538	82543.5	121885	141824	94606.3	106353	127392	285236	135690	292005	102715	125132	140678	142552	756741	112158	103888	114257	120422
C01099; C01131	52368.2	55971.7	51915	52642.5	56023.5	55663.2	53764.8	52282.2	44343.8	46649.5	46185.7	59129.2	54655	54589	49920.8	54829.8	48654.5	72082	49349.2	52552.7	49621.2	49579.8	47724.2	51447.3	39509.8	36258.7	48896.7	42078.3	69071.8	56159.8	45201.2	49734.3	61438.8	46223.3	48378	43919	42852.5	47930.2	729062	55712.5
C01100	10961	11484.3	11524.3	11996	12226.7	11137.8	11881	12903		11549.7	10195.2	11609	11906.5	10734.5	12520.2	11071.5	10688.5		12017.7	14283.7		12809.8	425301			11453.3	10822.8	13456.5	10483.7	11689		11024.2	11810.5	12887.3	63674.2	9967.5	9209	10584.8	9780.33	12461.2
C01102; C05702; C12215	17837.2	18090.2	14421.2	17884	19323.8	18569	17743.2	17590.8	14859	32617	15445	18923.5	18425	13718	18632.5	19839.8	17840.2	22738.5	17495.7	17928.7	20484.3	19414.2	14215.5	17272.7	19278	23737.7	14644	23122.5	71313.2	20947.5	18743.7	18150.3	18603.8	17830.2	17495.2	14814.8	14518.2	19146	16436.5	19038.5
C01161; C05577	99392.2	107771	96816.8	94493.5	94815	97247	96408.5	99261.2	79710	79025.8	88888.5	112818	117910	60036.8	93893.2	101850	95935	120360	87245	89468.8	88846.5	87338.2	77002.8	94724.5	75343.2	80520.5	86848	71901.3	108767	100292	86254.3	90300.2	110145	77755.3	77555.8	83073.5	77251.8	95898.7	87997.8	105816
C01179; C01197; C12623	143148	156047	157444	149383	137326	146165	141530	147760	129650	131097	125624	158260	169394	85165	130586	146626	148860	195086	136446	156918	139132	140372	115346	156128	118583	109397	129234	241318	159421	148540	143897	143787	155632	261541	127748	119803	111172	132692	136404	169584
C01233	25831.2	27941.3	28304.8	38007	30007.8	37277.8	37209.5	25398.8	24822	29573.3	25528.7	26134.3	28424	25500.8	34946.2	42678.8	24100.7	24709.3	26881.2	29667.2	24259	26817.8	21845.3	20488.8	23814.7	28674.3	20587.2	18501.5	35735	37399.8	23387.5	27968.5	39303.2	24574	27127	24166.2	33467.5	26164.8	23999.5	38124.7
C01236; C01286; C04442	37793.5	34161.3	30188.5	32770.5	28539.3	32360	32182.2	32166	27027.5	27394.2	28703.7	35776.5	35078	22195	29509	33355.8	26942.3	32604.3	29049	30249.8	32399.3	31060	27796.8	30864.8	27341.3	83640.8	30860.2	31860.5	32034.3	32240.5	28648.7	28595	33417	28521.7	27555.7	28353.8	24386.5	31636.3	32995.8	36987.8
C01250	27560.5	31339	13995.7	30954.8	24950.5	26362.2	24281.8	25256.8	31920.2	32263	27923.5	29368.7	28868.8	28933.2	26912.2	26295	32338.5	29772.7	29184.3	32026.3	31600	29443.7	10979.7	23572.5	24389	22888.2	24573.8	24310.8	65758.2	39069.5	23622.2	25423	20542.2	23305.7	10336.8	26873.8	26872.5	26490	31926.5	23687.2
C01267	35380.2	34259.5	31340.2	34931.2	33551.2	36469.5	36229.8	33697	34626.5	38697	28776.3	36873.3	39238.2	29643	37014.8	36594.2	36638.5	34250.8	34883.3	35605.8	37434.2	38598.5	47582	36910.3	38337	28699.8	31987.3	45488.8	31511	31412.5	35328	32239.7	36111.5	60797.3	36995.3	43538.2	26553	35284.2	41326.2	36174.3
C01279; C01929	7060.5	7049.67	7259.67	7278	7220.17	6969.25	7127	6977.25	6690.67	7134.5	7864.5	6947.67	7265	5807.25	7414.25	6717.75	6328	9319.5	6948	7358.5	7285.17	6874.17	10855	7418.33	7046.67	8399	6570.83	5234	6763.33	7210.5	6477.83	7260.17	8060.75	6374	12245.2	6574.25	6467.5	6717.67	6614	6586.83
C01300	14940.8	14330.7	12525.8	17306.2	15429.5	14713.8	14307	13620	18103.8	26487	14604	15016	15809.2	26233.5	17852.5	14017	12422.3	15077.7	18547.7	14907	15737.8	19475.2	14883.5	12365.8	15044.5	9869.83	18696.8	18226.3	18314.5	11352.2	12982.8	26813	14336	19428.8	23818.5	15817	10889.3	19350.3	12722.3	8858.83
C01380	5279.75	4569.67	4879.17	4807.75	5005.17	4414.25	4830.75	5041.5	4292.33	4726.5	5281.83	4965.33	5018.5	3858.25	4880	5661.25	5068.17	5078.67	4970.5	3852	4060	4275.75	5583.67	3987.17	4005.33	5045.33	4764.17	4259.33	4891.17	5545.75	4351.17	5266.17	5159.5	4449.83	4359.17	5094.75	4165.67	5058.67	4383.83	5220.33
C01390		3122.75	28633.5	6065	3100.5	4814.75	6509.5	4674.5	4312.17	5277	3883.83		3256.25	2940.5	5832.25	6934.75	4467.17		3591	3449	3316.17	4756.5	3432.5	3992.67	10978.7	3468.83	4736	3515.33	5051.17	5086	3588.33	3990.67	4847.75	4685.83	3747.17	3582	1837.25	3869	4738.75	2685.83
C01412	4945.5	5183.83	7339.33		5600.5	5791.25	6768.5	5457	5318.17	6499.83	5578.33	4827.67	6012.25	4622.5	6078.25	6114	7062.5	6171.67	5620.33	6251.17	5281.33	5929.5	7760.5	7445	5813.67	5110.17	8220.5	5166.5	9049.5	7178.75	6130.17		7218.75	5534.17	9352.33	5687.75	4214.83	4952.67	9515.17	5752.5
C01451	92848.2	99210	89726.8	87448.5	86132.3	91482.2	91756.2	87189.2	72230	72587.2	77260.8	98977.2	104287	85510	76484.2	92114.2	86310.5	89421.7	80153.2	92015	84458.8	82342.7	71578.7	88071.3	68746	72075.8	72782.7	58462.2	79440.7	94630.2	78709.3	85009.3	95835.2	76619	78569.2	67494	68879.2	80876.3	69129	115550
C01468	116355	120730	117374	114676	114038	117248	114584	121566	99326.7	106078	108170	128037	133561	86877	121127	117855	111312	125892	115886	113804	110076	107992	101334	121007	110211	112252	101945	232477	123262	116643	130920	114050	120916	241598	108047	103330	99554.8	117577	105094	124616
C01500; C09871	6433.25	7086.83	7127.33	6916	6316	7232.25	7199.25	7119.25	6238	6274	6270.67	6333.67	5929.5	5575	6702	6599.5	7091.83	6556.67	6444.83	7079.67	7722.17	6911.33	6219.5	6530.17	5778.33	6342	6585.5	5439.67	6018.67	6202.5	6141.17	7248	7205.25	6438.17	6033.17	5935.5	5974.83	6050.67	5790.17	6641.17
C01595	144742	188317	195630	173718	176343	196495	215361	194744	170618	167112	185255		176464	176890	160412	180782	172313	287115	188796	189792	211256	209044	194686	186391	185759	185006	162483	176852	236784	187353	176841	187733	199480	195435	200103	163636	143244	155394	135849	180029
C01613	38740	37418.7	31601.8	28442.8	28329.2	30910.2	29861.5	28697.8	26929.7	26332.8	27550	45003.2	41985.2	23252.2	26476.8	29123.5	28733.3	42955.7	27935.2	32448.8	30651.2	29189.7	24444.8	29266.5	27559.5	22933.2	24344.2	25838.8	38592.7	29862	27020.2	29911.7	34030	27930.5	25619	26507.2	25837.2	27686.3	25656.7	36974
C01762		39640.3	37435.2		34653	34790	38147	35036.8	29950.3	30373.3	31847.8	38233.8	41108.2	58205.2	32764.8	34353	35545.2	43581.2	29872.3	38646.3	31969.7	33989.5	30414.7	36029	28626.8	142693	32453.8	26053.7	39314.7	36465.5	30606.7	33891.5	38433	29315	31802.8	28548.8	28583.7		30121	37085.5
C01801; C04039; C04272	910462		4202939	713946	1.09295e+06	552977	693077	1.04966e+06	1.51326e+06	1951995	1076416	927805		1.00841e+06	854941	641081	1.28928e+06	1308108	1.08321e+06	1.02618e+06	849326	1.43386e+06	1.36293e+06	1.23883e+06	877139	1.25565e+06	1.41568e+06	1.24504e+06	1.12134e+06	625944	845581	1.87528e+06	969266	1.45045e+06	1.64173e+06	1.29242e+06	580921	1.12857e+06	1.80329e+06	825067
C01879; C04281			1655666	1084186	1.56916e+06	1.18409e+06	1.07031e+06	1.12855e+06	6.38081e+06	918758	1.02212e+06			1275895	1.12499e+06	1.06266e+06	1.32585e+06	909085	1291445	1647137	1.51869e+06	1.12435e+06	1.43613e+06	1.92752e+06	1.04737e+06	1299992	1.33411e+06	1.20616e+06	2.04147e+06	1.26982e+06	1.00702e+06	1.24609e+06	1.24318e+06	1187623	1.59222e+06	1.40205e+06	2.36918e+06	1.25072e+06	1.67668e+06	1.28974e+06
C01888; C05665		1279.75	1222.5	1567.5	1702.25	1874.5	1911.25	2038.75	1339.33	2237	9736.25	1823		1323.75	1850	1871.5	2329.5	1951.83	1663.17	1761.17	1667.33	1701.67	1903.83	1576.75		3064.5		1269.17	2696	1606.75	1924	2280.25	2556.75	1543.67	1743.83		1416.5	1841	2281	1204.33
C01909	19858.5	20719.5	23123.3	19569.2	20070.8	21618.8	22573.2	21268	19288.7	17871.2	19319.7	20001.3	19930.5	20600	18936.2	21203.5	22101.8	22040.8	18983.8	18608	20215.5	17878.8	18521.2	20089.8	16388.5	19391	17659.3	15453.5	23356.2	23109.5	19272	20718	23552.8	18714.3	19984.7	19621	15978.5	19548.7	15925.7	22508.3
C01962	1474	1988	1931.25		1591.17		1637.5		1673	1753.33	1459	1935.5		1298.75			1651.75	1656.5		1441.17	1745.17	1776.17	1327.83		1563.33	1339.5	1502.17		2769.67		1272.17	1998.67	1913.75	1323.83	1327.67	1768.25	1268	1546.5	3488.5	1524.67
C02218; C20253	3995	4259.5	2821.25	4674.75	4827	4175.75	4593.5	4234	5681.83	6208.17	6071.75	4177.25	3728	6058.75	4339.75	4610.75	5068.67	4142.5	5719.83	4343.33	4171	5802.33	5671.5	3114	5152.83	8420.67	5148.33	4843.67	5051.83	3213.25	6254.5	4739.67	3058.25	5875.67	2966.17	4052.75	7477.5	4861.67	5082.5	3168
C02222; C02501; C03453	89548	93316.5	76439.7	87264.8	80983.5	90997.8	84670.2	89021	73323.8	76663.3	83272.7	93775.7	98862.8	65277.8	78756.5	90020	76638.5	75803	78061.5	85556.8	75684.8	77814.7	67314	82601.3	67321.8	62946.2	72263.3	83007.7	200480	80126.8	195305	76387.2	85881.5	70919	73934.3	63515.5	73937.8	78973.7	78395	153273
C02225; C04593					47652.2	116306	135779	57501.5	46543.7	55380.7	51360.8		544318	67799.2	66270	105672	337117	164108	56053.3		74806.2	276801	118911	595264	431274	30894.5	354859	38133.8	47698.7	856017	220039		507074	201019	1.45143e+06	269643	45479	52253.5	25719.8	48335.5
C02262	10037	10088.8	16639.8	10463	10489.5	10414.8	10581.8	11999.2		12554.2	10484.5	8965.33	9602	9767.25	12505	10993	10409.7		11536	13125.5	15146.3		158470			8846.17	15768.3	14658.3	12475	10752.5		16626.2	12184.5	12430.7	181518	7938.25	10634.7	10596.7	10366.5	14706
C02323	45180.8	49307	42616.7	44585	44054.7	46265.5	45112.8	43808	35094.5	35276.3	40899	48025.3	48664	28116	41333.2	43518.2	42179	50457.2	38780.8	42183.2	38690.7	38176.2	32493.2	41014.3	32994.2	33482.7	34021.2	30979	43542.2	44172.2	37753	41670.8	49018.2	36447.2	36457	34246.8	33202.3	39690.3	34307.8	47766.8
C02325	53981	63118.2	61486.7	59423.5	55571	61421.8	63721.2	61114.8	49940.7	46816.7	51420.2	57624.3	62187.8	42510.5	52313	58630	58010.8	70252.5	50494	58946.2	56139.8	52975.5	66870.5	53736.5	45463.3	52147.3	47474.3	39933.2	58603.2	61784.2	52472.2	58570.8	64735.8	47405.3	80653.8	47308.5	45047	51425.2	74178	63142
C02362; C05840	2218.5	2803.25	2513		1840.83	2278.25	2410.75	1983.25	2479	2093.5	2485.67	2323	2598.5	2206.25	1996.75		2279	2469.5	1750.75	2219.5	2156.83	2030.5	1827.25	2549.5	2365.33	2213.75	2291.67	2652.83	2678.83	2076	2176.5	2123.33		1910.5	2205	2428.25	2074.25	2204.5	1952.5	1950.5
C02376	10822.2	10973	9134.17	10414	10400	10909.5	9938	9093.5	6132.83	5738.17	9418.5	12449.3	12377	4170.75	9688.25	10053.2	11093.3	7632	6457.33	7100.67	5914.5	5928.33	5953.17	7302.67	6571.17	15026.7	7154.83	5614	8179.17	11041.2	5979.17	9739.17	10634	6198.33	7607.83	9802.5	8539.67	10159.5	9475.33	10245.8
C02504; C04411	708722	915138	9.879e+06	1.59421e+06	691254	1174891	1.56874e+06	1.23276e+06	1.33597e+06	1.6002e+06	1.10903e+06	703841	766359	771303	1.45488e+06	1669122	1.21634e+06	592150	891661	883992	749818	1.3823e+06	660005	793943	3.55007e+06	887198	1.08571e+06	825167	1.50257e+06	1315051	1.10624e+06		1237305	1.39622e+06	1.01255e+06	603912	350764	800349	1.03443e+06	742788
C02631	52115	62139	255417	79051.5	56598.5	67348.8	76866.5	72873.8	74763.7	90865.8	73495.3	54432.5	54216.8	72584.2	74574	81606.2	70490.8	51885	62523.7	64367.7	58922.7	83684.8	65142.2	47294.8	127217	63055.7	73767.2	50743.3	73177.5	57440.2	82401	62566.8	66653.8	81970.5	48072.3	47280.5	58441.2	56633.5	67858.7	56858.2
C02646; C05629	72800.8	93586.2	102958	81985	94816	74755.2	77564	86387.8	64788	69549.7	82700.5	81676.3	81695.2	62149.8	90699	80815.5	81877.3	85740.8	81959.2	76700.8	158309	77165	63548.8	165974	129305	79866	68363.2	66170.7	81370.7	84023.2	89100.3	90885.8	98246.5	79879.7	64741	83941	68928	80491.8	73083.2	104123
C02659	3962.75	4039.5	3624.83	2670.5	3463.33	3120		2580.75	8989.67	2467.5	2943.5	4736.75		3065	2647	2486.5	3361.25	2783.83	3116.67	3749.17	3402.17	2728.67	3156.5	3726.33	3233.67	4263.83	3558.25	2704.33	4490.33	2995.5	2346	2810	3115.5	2633.75	3917.25	3603.25	4675	2487.5	3411.33	3076.83
C02714	6590.5	7738.67	7325.17	7738.25	8184.5	7519.25	7041.25	7480.75	7854	6396	7249.17	6721.5	6882.25	5867	6666	6851.5	7165.17	6453.67	6322	6509.33	6866.83	6497.67	5554.17	8698	10515.5	7118.83	7020	8240.5	15692	18537.2	6326.83	5992.5	7307.75	5840.5	5376.83	9235.75	7545.67	7088.5	6122	7346.5
C02876	39706.5	40016.5	39569.8	40112.2	43824.5	43882.2	50684.2	44561.2	40388.3	48006.5	37071.3	37573.5	41115.8	38557	42167	48536.5	40625	45374.3	46187.2	65540.7	47012	42151	56095.7	49745.5	44131	45077.5	42734.8	35041.5	40389.8	43002.8	41400	45271.3	50176.5	42037.2	51708.5	33089.5	41979.5	40968.5	49061.2	38554.3
C02953	27089	27526.7	28971	25652.5	27793.7	30651.2	31270	31955.2	23415.5	26107.2	36799.2	26728.8	28127.5	21777	29448.8	28212.2	30504.8	28389.5	25797.7	27647.8	31984.7	26596.2	30103.3	30631.5	26626.7	34058.5	24775.3	24922.7	21923.7	28623.2	28634.3	89263	31761.5	29384.2	30277	28033.8	26801.8	27204	23900.5	128083
C02989	125720	132278	114260	110502	118703	119296	130746	106077	93692.3	120758	89533.2	135017	132208	114628	119816	110770	119145	76439.2	118167	139032	140817	119424	115565	133669	170859	189138	112321	88245.7		124260	144156	96218.5	140677	123530	110286	115636	91100.8	105728	103316	119508
C03090	13613.2	14245.2	12407.2	12611.5	13328.2	14050.2	13799.5	13269.5	14505.3	13142	27098.5	14800.5	15781.2	11914	13762.2	14761.5	14048.3	15009.3	12787.7	14240.3	15614.5	14018.7	11095.7	15421.2	13083.5	11152.3	12928.5	11716.7	17374	14735.8	11533	13725.3	14533.8	13021.5	16007.2	10999.2	10574.7	13148.7	12099.5	14677.3
C03175	60237.5	61309.2	96303.2	61172.5	54812.2	66852	68108.5	64837.8	68429	60476.8	53860.2	65599.5	66773	39437	47258	59038.8	54933.7	54768	58034.3	58429.7	50048.5	75339.2	46738.5	49106.2	519596	40319.2	45572.3	895203	56140.7		52166.2	73546	60265.5	46658.5	66356.8	44411	37738.8	65125.8	59573.8	53713.3
C03232	3976.75	3355.67	3007.67	3319.25	4588	3751.75	4066.5	4361	4904.5	3900.83		3719.67	3510.75	3304.25	5519.75	4066.5	4548.33	3163.67	3975	4596	4682.5	4043	10414	5615.17	3117	3581	4448.5	5352.33	9077.5	3025	3308.5	3381.83	3326	4081.33	4546.17	5193.25	4348.17	17904.8	4738.5	5524
C03319	510540	531768	683739	615042	716637	578798	554892	588758	726118	658604	696839	476276	496535	729722	516845	635956	417482	353039	671476	594860	563217	619872	738311	1088578	492828	499269	1.60326e+06	425334	614770	648390	584329	608457	1.14793e+06	599441	609272	635262	1.54209e+06	615113	468539	645015
C03373	27603.2	27028.2	17232.5	29797	27133.5	28483.5	29157	27199.5	31651.3	36057.8	35623.5	26667	26524.5	37681	39766.8	28177.5	30696.3	34291.3	34448.8	27417.2	42084.2	38349	28883.2	31144.5	41011.3	27467.2	21912.8	34643.3	30786.2	22313	17689.8		28077.5	38659.5	57512.7	27199.8	18625.2	26868.3	23621.2	25811.8
C03393	36152.2		21475.8	22089.5	26618.5	30258.8	30570.8	30201.2	22936.8	27105.3	27592.8	40866.7	34073.5	21735	28039.5	31551	28557.2	23251.8	29394.7	18140.7	19311.8	25346.7	18051	17965.2	22633.2	17069.5	21346.2	17034	47061.7	23931.5	27040.8	23623.3	28489.8	22599.5	23307.5	24909.8	24299.5	30462	50626	38304.2
C03415; C15767	58712.8	65795	70353.3	60315	55257.7	63499.5	57779.2	54670	47777	47805.8	45924.5	61789	66477	45497.8	50473	60523	57963.2	52998.3	51980.3	60535.7	48229.8	52155.7	73844.2	97370.8	49748.8	39844.5	48221	38833.2	63131.2	64548	56264.5	60751.5	55659	43069.5	57097.5	43347.2	43272.5	52461.3	47692.3	54630.8
C03492		322323	275086		268443	252556	314445	224314	181132	245364	203726	341525	312648	152886	245515	248423	271354	110193	212119	259290	247013	230830	214552	247885	212389	2.28123e+06	214231	186721		258754	284917	193241	330574	232855	225391	253728	181586		223238	241095
C03506	20365	20949.2	19714.3	21841.2	18621.8	25325.5	21206	20709.8	19677.5	17101.7	97361.5	19086.2	20014.8	17799.2	19222.5	20826.2	22588.8	22250.7	18467.3	50242.3	20631.5	20154	16884.8	20776.2	18095.5	27101.2	16643.7	28592.2	24221.8	24188.8	18815.7	22572.7	21272.8	27649	21787.8	17085.2	16703	17315.5	77794.2	19249.2
C03519	16214.5	14268.7	14420.5	17860.5	13172	12964	13652.5	12992.8	10711.3	11576	14740.5	13892	13842	34806.8	12330.8	12777.2	12878.3	14589.5	11236	13153.2	12512	11265.8	11353.8	12813.8	16058.5	146385	11083.5	12880.3	12665.5	13710	11363.2	13119.5	13918.8	11955.3	12026.7	11550.2	10936.5	14644.7	12053.2	14046.2
C03539	38790	39634.2	43046.2	33289.8	38469	34334.2	36482.5	37843.8	79161.3	44916.2	32244.7	38292.2	40508.2	55343.5	40635.8	38535.2	50727.8	44763	40012.3	50556.2	51409.5	44994.3	36542.8	53056.8	42802.8	42516.5	54042.5	46906.8	80866	43137	34499.2	39634.7	36294.8	51314.7	51858.3	30882.8	32628.2	38686	40298.7	46287.2
C03557	20696.2	21421	20052.3	20262.5	23610.7	25477	24682.5	23654.2	15786.7	18496.2	19965.8	22252	25144.2	11190.5	22182.8	23258.8	19867	17505	21253.3	16631.3	14968.3	18663.7	13200.7	16040.7	16443	12763	18172.2	13246	13848	19629	18429.7	18124.3	22717.8	16047.8	16945.5	21788.2	19792.2	22452.2	21292.2	25086.2
C03758	9534	10442.7	9870.33	10844.5	10841.5	9888.25	9924.25	9293.75	7903.67	8155.83	9733.5	10413.3	11536.2	6030.5	9753.5	11004	9355.83	9898	8829.5	8457.5	9254	7945.67	7992	8562.33	8478.67	9454.83	8145.33	8397.33	9119.67	10413	8422	9749	10946.5	7999.33	9806	8980.75	8864.33	12348.5	9603.67	10865.8
C03765; C06224; C07086	285126	338567	383158	313933	347754	246874	283134	310754	205610	268741	337886	327692	302785	183848	391511	284047	310260	279624	306704	291054	275467	267455	225770	331079	287051	332826	235915	278904	298897	303117	993654	360007	393950	311431	245037	319522	252930	325408	283425	428658
C03838	64528.2	62074.7	62724.8	69137.2	59133	64342.8	67053.2	63733.2	51414.2	47458.7	59950.5	66704.7	72539.5	56032.2	64156.5	60606.2	60024	76374.5	55569.8	65829	56810.2	62100.3	55351.5	63714.3	51497	94646	51653.2	43899.8	67322.3	75284.5	53163.3	89625.3	68671.2	57108.5	88853.2	48539.5	40192.2	57399.8	42719.7	59550.5
C03912		73185	41476	55365.2	59119	52604.8	46011.2	42834.2	108023	75160.3	74842.3		87634	46994.8	45409	45229.8	82198.3	172028	64759.8	52208.2	79591.3	60369.7	47194	24743.7	36179.7	138806	38684.3	78450.3	28219.3	25402	71155.8	39293.5	36390	46063	21724.8	68729.8	67056.2	62765.3	94460.3	82278.7
C03964; C04044; C12622	67601.8	74231.7	68994.2	66927.2	69095.5	70764.8	70570.2	71955.5	56019	58323.5	68272.8	68868	70881.2	44461.2	66345	75040	67086.2	71022	63804.8	59566.2	54613	55306.7	212553	60701.5	51777.2	52783.2	56969.2	60404.7	61514.7	69127.2	60332	66867.2	78209.8	75717	57091.5	60121.5	61706.7	69993.2	73635	76637.5
C03972			15735.7	46892.5	31777	42440.8	36844.2	41023.2	57443.7	39395.7	30796.3			62472	36788.2	40903.2	31662.5	28612.5	41757.7	48219.2	57221.2	43758.3	9826.33	24869.8	24659.3	27311.8	31477.2	31689.7	36333.7	40158.5	58926.2	39276.8	40445	27913.8	13421.8	43335.8	39918.7	41184.3	55344.7	39364.2
C03979	253908	293148	519637	341354	409028	479930	505843	458040	247714	383931	365940	261465	277377	294274	472666	511569	363241	155545	422312	107047	101657	261574	147830	130242	320673	135827	350008	91565.8	133520	315054	278610	291679	379973	246472	320308	338711	392037	390505	489009	417074
C04079	61004	63736.5	59962.2	56099.8	56555.5	61969	59230	58896.5	48275.8	49560.7	52195.8	64997	68923.8	45969.2	54331.8	59543.8	57033.2	68684.2	51598.2	62741.3	57165.8	54258.7	51418.3	58142.7	56388.8	49461.3	49489.3	43987.5	59646.7	59887.2	54330.2	56307.5	65728.2	54273.8	51764.7	45208.8	47687.5	55295.3	48007.7	69864.5
C04171	62433.2	62289.2	54781	60887	62610	56385.8	57001.5	60143.2	59160.3	73257.2	56601.5	63031.8	62803.8	58184.5	55760.8	59033.8	61897.8	75860.7	63885	66215.5	68056.2	64401.5	60918.3	55293.7	65106	63791.2	70907.5	56881.7	55763.7	53015.8	72797.3	62842.2	58764.8	62671.8	48662.5	46570.2	60376.5	56452.7	53808	61384.3
C04421			190387	493025	460329	166014	169481	177416	137766	188665	158165	464222		128093	159457	172946	175587	135368	158309	158926	155707	166646	125054	137591	189469	136577	133540	118594	140268	162729	141146	125101	158264	164349	154946	233525	103418	387223	130183	151091
C04478	76814.2	80967.8	78306.3	72966.2	73642.3	83890.8	77612	78448.5	62605.5	62255.2	69018.2	85935	86686	46475.8	61626.5	80943	73099.3	79010.2	71331.8	81295	74930.8	70717.3	79101.7	78280.3	58621.2	56129.8	60287.8	70340.2	77725.7	73544.5	71558.2	67406.8	84894.2	65027.2	66676.7	60020.2	61579.2	66952.2	59006.3	90068.3
C04556			150856	136651	240910	289926	271597	268710	137778	248036	202132			165060	299544	265237	223493	55067.3	271598	32263.7	18864	167182	25036.2	26137.8	176454	15564	192918	435297	22048.5	154737	144527	144457	211473	204470	208307	165323	226349	278737	269894	378581
C04666	23201	25975	25085.3	27964.8	24562	26009	26080.5	27664	23569.5	22484.3	21434	24169.8	25653.5	19032.8	24882.8	27201.5	25204.8	28382.2	22764.3	27516	24931.7	24439.5	20592.7	23067.7	22445.7	20347	21891.8	33003.2	24927.3	22857.2	20926.7	28063.8	24745.2	23392.2	26120	21162.8	17197	22030.8	23402.5	28724.5
C04677	87618	102187	80332	128564	93760.2	113375	124275	124458	172297	100451	117769	93361.2	96668.8	104934	146478	122911	92893.7	90679.2	99995.5	88987.2	102530	124410	89105.7	95352.3	238829	83159.5	127108	123802	77201.2	87297	92564.3		115460	117784	226951	71408.8	64763.8	95688.2	73867.3	103815
C04691	53082.5	52737.3	43623.3	43050.5	44012.5	48767.8	48906.8	48276.2	40361	41185.7	41212.7	60621.7	59100.5	30730	46324.5	48619.2	41183.2	52622.5	44740.2	42289.7	43080.5	43963.5	44583.5	42849	43490.3	32686.8	36129.5	37463.5	46902	50495.5	39796.8	58813.5	47691.8	40920.7	48885.5	39185.5	37854.2	47435	48174.3	54337.5
C04732	36286.2	38379	34723.8	32980.5	32106	33480.2	33228.8	33223.8	30380.3	29462.2	35180	38343.8	39479	37471.2	31498	34738	33670.5	37577.3	32719.7	35955.3	34447.8	33667.8	28452.3	36197.5	30664.2	35187	31292.2	27320.3	36256.7	35787.2	32764.7	33970.2	36643	30789.2	32628.8	27844.2	32431.5	30750.2	28151	36466.2
C04807		92552.2	99577.5	81589	109233	73104	80605		62061	69498.7	103495		75564.8	53130.2	55737		64797.7	101689		86979.5	106237	85627.5	88320.3		51321.5	52657.3	57547.8	70811	68594.3	48341.5	65245.3	73543.3	100076	88312.5	93642.2	88470.5	81940		87364.7	127056
C04824	33141.2	36305.3	36419.7	32792	35169.2	34609.5	36249	47857	31645.7	34490	31804.5	33068.8	35482.2	41484.5	37312	34001.8	38023.3	35085	35187.8	39096.5	34493.3	34321.3	35982.2	32953.8	39586.3	40032	29294.5	31359	44218.3	35807.2	28787.5	35989.2	66330	34381.7	42945.2	35405	34318.7	32452.3	40304.7	25670.3
C05268	34575.5		28818.2	24033	27710	27329.5	27847.5	26126.5	27472.5	25449.5	23895.8	40893.5	37340.5	19379.8	24788.8	25468.8	25849.2	40288	25828.2	32282.7	30324.7	28028.7	24649.3	31275	31987.3	27524.8	23004.8	24093	35688	24422.8	25540	28303.2	30254	26680.5	27485.7	25293.2	25846.7	26587.7	30588.5	33866
C05335		6202.83	3845.67	4502.75	4594.33	4699.5	5107	4709.75	5172.33	16473.8	5619.83	8427		4252	5052.75	4875	5152.5	5627.33	5492.67	5836	4962.83	6188.5	4531.17	4188.83	5000.5	4024.5	5498.67	122463	4184.5	3862.75	6035.83	4889.83	4974	5296	4636.83	4699.25	4583	6744.67	5977	5201.67
C05379	45875	48755.7	39566.7	44897.2	48917.5	48600.8	52129	51904.8	42506.5	47402.5	52242	44214.8	49367.2	36626	50328.8	57811.8	42017	26945	53219.3	47868.8	48344.2	44465.2	38730.5	57706	42201.7	34526.2	43465.3	23544.5	25394	52542	41986.8	37431.7	54032	43577.8	48014.3	30032.8	38461.2	48944.3	23222.2	43150.8
C05382; C07836; C07838; C19878; C19880; C19882	372514	360018	366528	344087	319668	376780	367610	375945	315122	287418	296412	422464	429316	197198	296565	373504	298351	380056	326233	366339	823571	357517	359373	789962	301647	247926	308146	296205	353528	535017	317300	305732	407650	297261	512868	294068	251924	310102	274788	431213
C05401	53078	60716.8	69934.8	66550	57987.8	68986	63718.5	58487	54597.7	74513.7	43246.5	55776	74196.8	66349.2		60176.5	59692	51712.2	56265.3	80091	68618	67926.3	66207	72749	74369.5	69501.5	69046.8	54779.2		54427	61673.7	53133.3	80622.8	60955	53891	64423.5	55780.3	51255.2	54166	60045.7
C05403	51007.5	57808.5	54174.7	50585.8	54473.2	53253	56659.2	56257	45392.5	46473	45074.7	57756.2	59263	83008.8	46914.5	56812.2	53130.5	61514	51195.3	58154.2	50323.2	50438.2	70852.2	49067.7	45997.8	35102.3	45635.2	37047.5	52319.2	54581.2	49533.2	51793	59479.8	49662.3	45809.5	42682.5	45054.2	48178.2	43995.7	59335.2
C05576	40818.8	44033.8	44122	40857.8	40033	39073.5	37798.2	39549.8	55407.2	34692.8	36188.7	44177.8	46430.8	52487.5	35083	39440.8	38958.5	49460.8	41167.5	43507.2	343750	35654.3	33761.7	287311	31160.3	32953.5	36797.2	29574.3	91775.7	41308.8	42832.8	37793.7	42202.2	42716.8	37232	63790.5	34137.2	35697.8	42931.2	42571.5
C05607; C11457	52704.8	57067	54728.7	50775	49550.8	51357	51596.5	53444.2	40526.5	41120.2	47291	55776.8	57272.5	34360.8	48484	52563.5	52966.5	58184.2	48124	49542.2	48251.5	46358.3	40866.8	59749.7	41235.5	93983.5	40304.5	39216.2	53569.2	53117.2	46746.5	50002.5	57765	43413	42872.7	42764.5	40911.5	48413	53805.3	65287.5
C05695	37237.2	37819.3	34884.8	33995	31753.2	35380	34967.2	35570.8	30909.7	29456.7	31143.2	43537.8	43054.2	22114.2	28541.8	35329.2	32409.5	38129.3	32199.7	35182	41854.5	32594.3	31252.3	36972.8	29250.3	26574.3	28552.3	25795.8	37296.3	32624	31596.5	30755.7	36954.8	29973.3	32315.2	50993.2	28785.3	31884.3	31925.3	53799.7
C05699	45538.5	44304	42072	38883.5	40477	43744.2	41591.2	42952	37066.5	32676.3	36944.2	50323.8	52064.8	22829.5	35544.8	43114.5	39176.3	50142	39311.2	44236.8	46657.5	40705.2	33254.8	48916.2	271893	29099.5	34244	36375.3	41315	41046.8	37660	40304.7	45231.2	33339.2	35462.3	37489.2	32387.8	38311.8	37802.2	59953.3
C05809	15802.5	16847.7	12934.7	12666.5	16311		16208.5	16362.5	16062.5	15944.8		18336.8	17232.5	18250	14468	15428	16309.8	20450.5	17177.8	18842	16032.3	18161.7	15848	18228.8	19280.7	14853.2	18190.8	14585.7	20440.2	14800.2	13575.5	17284.2	14129.8	16189.8	18190	14078.2	12981.7	16147.5	14853.5	13191.7
C05812	9577.5	9902	8411.17	7630.25	8236.67	8530.75	8717.75	8270	7754.83	7370	7116	12029.5	10875.5	10731.5	7901.5	8138	7831.17	11733.5	8249.83	9397	8446	8575.5	7771	8491.17	8252.17	7672.83	8077.5	6890.67	10148.5	8196.5	7476.83	12345.7	8810	8132.5	8833.67	7955.25	8314.33	8275	7704.33	8484.67
C05817	140727	144426	134309	130926	124798	134068	132923	133864	107918	104308	117806	153877	162564	117149	114925	132398	125602	155644	116120	131577	120427	118003	114274	124014	97645.7	94196	102032	92963	148008	129946	116620	121591	141099	106132	112920	103885	100564	123332	115379	157603
C05821	54691		35363.2		48080.3	146865	106188	73131	61410.5	45781.7	33472.5	59434		32000.8	117406	130374	117663	144026	135073	187108	182872	129115	36625.7	119970	46485.2		66646	26763	101404	125878	68989.7		214181	193081	57619.2	25357.8		49792	58927.3	104569
C05824		1788.33	1840.67		1787.5	1773.5		1858.75	1538.83	1962	1973.25	1628.25	1273.25	1452.75	1806.75	1618	1729.33	1866.33	1724.5	1579.17	1779.33	1806.67	1593.17	1710.17	1637.25	27550.8	1541.33	3141.83	1778.17	1485.25	1656.5	1466.67	1996.5	1491.67	1721.5	2255	1831.83	4176.17	1768.33	1609.67
C05993	23559.8	26197.2	25009.3	21938.8	21431.8	22481.5	22960	21260	20509	20913	17011.8	26088.3	28469.8	17237.5	20562.5	21173.5	24072.2	21967.5	21149.7	28546.7	22732.5	22842.5	31549.5	25443.7	23807.8	21555.3	20799	21764.2	22315.7	23464.2	23374.2	21059.5	25295	22573.5	20354.8	20718.2	17801.2	21098.3	18987.3	23096.7
C06054	14140	12296.5	12196.2	11893	14379.5	13950.5	15069.5	14677.8	11074.5	15617.5	13195.2	15588.3	12947.5	13613.2	14279	14892	13104.2		15543.3	11492.8	15701.2			14914.3	11015	9136.5	17132.2	9746.67	747211	11888.2	13807.5	12198.8	11880	11681.8	11141.8	17906.5	12832.7	38661.2	24266.7	15375.8
C06055	12303	12312.3	13858.5	12351.2	13097.3	12104	12143	12993.5	10801.5	11339	11795.2	11962.7	13646.8	10630	13441	13126	12204.3	13350.5	11446.8	13760	13258.3	12141.5	10052.7	12011.2	11244.8	10374.8	11301	13016.8	22073.8	12917.8	10698.3	11741.7	13595.5	10247.2	11437.2		10363	12563.7	13884.5	13055.7
C06114	24880	26413.5	30879.3	30782.5	26885.7	26617.8	27399.2	25849.8	24889.7	26131.5	25368.5	24012.7	25290.5	20550.8	22690.8	26630.5	28064.8	28630	24479.3	29292.2	25493.3	27147.5	25173.2	27717.3	22709.8	25120.7	25211.7	41893.8	30848.7	27978	26007.7	27645.7	26186	26215.8	26040.5	22023.5	25656.2	25302.7	23288.8	27971.7
C06186	204059	218531	200114	187962	202576	219166	221177	210012	152725	157037	200844	208686	234940	133279	160254	219290	193666	179758	178838	206606	174485	167570	292145	196403	152241	173108	147022	112214	158910	210118	169636	179211	216442	155957	337878	137271	145343	180005	132952	232401
C06196	139715	136800	128784	118868	120828	137024	133924	128506	115754	106338	117786	159828	161618	78768.8	99397	134277	120120	146499	120364	137697	127306	122479	129005	131504	103496	95243.2	101200	97347.5	141178	117938	122046	111655	142701	106872	121288	107740	101653	117764	108954	163584
C06397; C06398	30305.5	30690	29171.3	31191.5	33830.3	31616.2	30885	31385.5	32655.2	35134.7	32342	29824.7	29546.5	36686.2	30676.8	31950.5	37145.3	29055.5	34284.8	37044.5	33576.2	34725	38759.5	33007.7	36575.7	32175.5	36554	28229.8	30551.5	25901.5	42336	33268.7	31738.2	33151.3	26032.5	32834	49931.5	32419.7	25575.2	31307.2
C06423	135359	146976	156815	155002	167615	155470	154289	159600	111757	123120	158960	139847	156053	114660	153728	154932	163991	108174	124201	119808	134951	116481	129890	131486	119172	160425	116794	90753.7	112843	133023	116784	139798	148768	124348	107232	166749	141946	153796	131618	161289
C06735	23066.8	12254.3	6095.33	10830	8653.33	7933	6956.25	5990	17142.7	10330.3	11126			6325		6444.5	12118.7	27447.8	9219.33	8430.33	13738.8	8296.17	6103.33	2411.5	4861.67	77218.5	4752.67	11854.7	2609.33	2832	10501.2	5627.17	3692.5	6592.5	2042.25	9356.75	10951.7	10267.2	15417.3	13523.8
C07054	23549.5	24903.3	25848.3	18266.2	21425.2	19525.2	20720.8	22152	17676.7	18319.8	23423.8	26176.3	24245.8	13093.5	25950.5	20047.2	22358.2	19093.8	21374	22638.5	17394.7	18300.3	23686.3	24730	22040.3	25246.2	17388	22731	24844.2	25512.2	54483.2	22699	25277	20250.5	22525.2	23077.2	15120.8	25914.3	20743	27311.3
C07090	42603	44363.8	41291.2	41170.5	55675.8	59129.8	59872.8	59011.8	32326.2	54044.5	52399.3	46403	47165	38102.5	60867.8	58264.5	47297.2	27851.5	56443.7	23568.5	26978	35752	47123.2	31174.8	40070.5	25555.5	47317.8	39910.8	23113.8	41039.2	36086	38737.3	49549	35801.7	39320.5	45701.8	50994.2	53954.3	58271.5	58113.8
C11145	81833.2	81114.3	64644.2	70126.8	74846	77786	78476	78533	57727.7	65129.7	79417	85444	81087.5	60063.5	86099.8	83100.2	63208.7	66947.5	75304	57817.5	62581	59401	64718.7	68278.2	62192.5	82136.8	59024	48203	65008.7	70862.8	58547	65991	77448.2	57651.8	69630.8	53197	64514.2	74234.2	59863.5	73496.2
C11434			6209125		1.03367e+07	12348116	1.13292e+07	1.14651e+07	5.18173e+06	1.0169e+07	8.68587e+06			6654718	12397014	1.13656e+07	9.3211e+06		1.12264e+07			6.28894e+06			7.01638e+06		7.60329e+06			5994834	5.57131e+06	5.74313e+06	8.71173e+06	5.77596e+06	8783545	6.52595e+06	9.70013e+06	1.15928e+07	1.24125e+07	1.60487e+07
C11453	60110.5	61582	591256	74291.2	73098.5	83617.5	76038.5	92165.2	87005.7	113987	98039	57304.8	55005	112597	78165.8	93666	91985.7	54790.7	91256.5	78509	81492.2	113620	137813	51400.5	111022	99809.5	83872	159607	48914.5	43341.8	125469	82007.8	60337	112207	50941.8	132146	107445	74064.8	99773.2	67479.8
C11544; C19792	55859.8	63562.2	56765.3	56675	58374.2	62893	56803.5	60138.5	50727	55429.2	48100	64941.7	59876	498762	62827.8	61172.5	58701.8	62978	54768.3	66831.5	57239.5	65133.5	43366.3	57486.2	52335.7	46475.5	62982.2	43306.5		54463.2	76010.2	55763.2	63930	52403.7	53929.8	48971.5	47032	51189.7	55575	64912
C11588	41033	44600.5	45212.2	43255.2	44285	44552.8	43505	44360.5	36926.2	36811.8	40051.8	41464.2	45791	30607.5	41960.8	44498.2	43120.2	44953	39819.7	40929.2	38616.8	39225.8	56184.7	39508	33813.5	38073.5	36151	35500.5	47276.5	45628.8	40207.7	42149.7	46541.5	37134.8	37719.3	36445.8	36110.7	41997.7	37964.5	46265.5
C12205	60833.5	68704.5	67046.2	63974	63105	64927	65159.8	70520.8	60837.8	54204	55876.5	61806.8	68784.8	42311.8	73346.5	66121	61531	70206.3			55768.7		67793.5		64624	49891		2.9294e+07	70632.8	66150.5	82654.7	67892.7	71470.2			54451.2	49613.8	58903.7	51434.2	69881.7
C12455			3148	8894.5	5441.17	7650.75	6743.5	7614.75	10470.7	7381.17	5804.5		10977.5	5414.5	7139.25	7524.5	5874.33	7054.5	7771.83	10118.2	11523.7	9116.5	2742.33	5595.83	5612	6914.33	5890.67	5775		7522	11494.3		7956.5	5724.33	3146	7754.5	5849.83	7440.83	9190.83	7214.83
C14800; C14802	15959	13923.8	9710.5	11895	10966.3	11712.8	11595.8	12558.2	11946	11887.5	9950.17	15707.3	13897.8	28212.2	15126.2	12652	11465.2	15877.3	11695	14253	15589.2	11969	9303.67	13483.7	25556.2	10863.7	11835.5	10764	13528	11067.5	12892.8	11194	13225.5	11786.8	10243	11251	10337.3	11757.7	11323.2	12696.8
C14871	55723.5	59819.5	45108.2	73295.2	57860.7	65607.5	59476.5	54102.8	69105.5	78225.7	72110.2	55769.8	64207.8	59402.8	50012.8	76629.2	47395	37165.2	55260	44776.2	45856.7	58232.2	21752.2	53200.3	57415	36988.5	51881.8	30547.3	49762	93638	43129.5	56266.3	32285.8	61215.3	30951.3	35438.2	64608.5	61236	37193.2	53297.2
C15532	29210.2	32878.7	33107.7	29966.8	28872.5	32188.2	30713.8	30642.2	27739	29186.2	25902.7	32110.5	32785.2	22506.8	28389.2	32785	32181	35466.5	28308.8	29127.5	24621.2	27516	43450	28954.8	26436.3	22437.3	25519.2	21124.7	32412.8	31237.8	28560.2	28180.7	27374.5	25473.3	46933.8	23834	28080.7	28167.5	28101	35992.3
C15699			42908.5	24493.5	35291.7		26833	25827.5	67572.3	41387.2	39356.2		49387.8	39588.8	24086.8	18219.2	67212.2	24754.2		46409.3		49536.2	149000	936637	25421.2	19772	112235	20505.8		24170		26632.8	49680	33375.8	36569	36978.8	48388.7	29518	20916.8	22377.5
C15809	8025.75	5445.83	2870.75	6119.5	4879.17	4038.25	4377.25	4090	7651	7487	6812.33	6551.5	5046.75	11635	4888.5	3983.25	5851	8920.83	5707.67	5098.33	5612.17	6221.5	4516.33	1972.25	5601.5	66101.8	4441	8524.33	2073.17	1293.5	7397	4760.5		8835.83	1559.33	3984.25	6398.33	5590.5	6396.17	4476.67
C16392; C16393	15312.8	16178	14190.3	13945.8	14178.7	15396.2	14285.8	13922	14288.8	12344	12669	16925	17802	10355.2	13965	14788.2	13736.8	18997.5	14140.5	14464.2	14384.7	13843.5	11575.7	15118.8	12704	11464.7	12522.5	11304.8	19972	15034.5	13548.7	13834.5	15947	11643	12865.2	12353	13394.7	14919.8	12216.8	15514.8
C16399	4698.25	5366.17	5828	5367	5367.83	6031.25	5688.25	6393	4816.33	5192.25	5823.67	4932	4830.5	4245.5	5117.75	5998.25	5997.17	4590	5392.67	5818.33	5333.5	5112.17	4616.33	4997.67	4828.83	4830.5	4301	4452	4656.33	5615	5388.83	6149.5	6023	4984	5076.5	5722.75	4738.33	5603.17	4813.5	5791.17
C16470	29654	29396	28292.8	25227.5	27245.3	25317.5	27771	25054.5	27244	23968.8	24307.5	34723.7	32346.5	18457	23250.5	24320.8	24916	36037.8	22891.8	29328.8	28387.3	26329.3	22564	28057.3	25751	24332.8	21802.8	22572.2	34980.7	23980.2	23396.2	26104.3	25855.8	23663	23754.2	24946	22588.5	26339.3	36466.3	30721.2
C16586	21153	21942.5	21192.7	21749	20557	22986.2	22189.2	20502.5	22350.8	24027.3	18027.7	21806.3	21572.2	19289.5	20200.2	19992.8	22395.7	18210.3	22980	22338.3	21376.7	24785.5	19854.5	20770.8	19124.5	17401.7	21838.5	25566.5	18178.7	21723.8	25040	20455.8	23574.5	24891.8	23266.7	22141.5	16582.2	18814.8	17576.2	20088
C16617	14522.2	13783.5	14949.8	12744.5	14366	14512	13961.2	14640.8	14320.7	14991.5	13177.8	14654.5	15036.5	154234	15679.5	13671.8	13327.3	23033.8	14431	16647.3	15587.8	14692	27916	17784.5	13458.3	13622	17796.7	14139.3	18256.2	14310.5	12583.2	14645	13722.8	14277.2	19635.8	14210.8	17150	35084.8	17970.8	14835.3
C17216		458617	170602	359315	335762	351083	299423	275332	747258	594911	463240		604548	391803	309692	305732	550862	1.08854e+06	452118	376721	576119	479823	314524	61845.7	327101	445842	247705	486889	130235	53271.8	602204	298835	181063	354479	42475.2	385641	446036	410058	586696	478255
C17222; C17223	45675	51279.5	47591.7	55143	48414.7	52863	49560.2	48677	36164.3	38203.7	38191.8	50605.3	48468.2	28950.2		47991.2	44432.7	65853.5	39963.5	50606	45398.7	43259.7	54326	44280.2	36231.7	40455.2	41528	33415.8	46887.2	43754.5	43764	45973.5	48650.2	39489.2	38207	42485.8	39586.3	40705.5	39115.5	52212.7
C20249	1830.5	1867.75	1926	1519	1666.33	1862.25	1950.75	1949.25	2707.75	2293.5	2815.5	1480.17		1957.5	1677.5	1794.5	1793.5	2277.83	1953	2189		2252	2082.5	2291.17	2079.33	1932	1936	1542	2203.5	1891.75	1863.17	1828.25	1695.5		1935.17	1522	1807	1789.5	2193.75	1689.5
C20440	14350.8	14515.8	16697.5	17179.2	15742	18754.2	18723	20455	16203.2	18741.7	16151.7	14379.8	14280.5	13614.5	15916.5	17397	15492.7	12798	17721.8	83845.5	14582.3	19266.3	17119.3	16489.3	57348.5	13179.2	17861.7	89925	16102.2		16514.3	18043.7	17451.5	15258.2	21668.7	17682.2	19389.3	26179	18890.5	15582
C20641	32450.8	34566.3	34024.2	30265.5	32857.3	30384.5	34689.2	30501	24614	24407.8	33615.5	35523.5	39219.8	71787.8	27611.2	33659.2	32337.5	38581.2	28173.5	33751.3	29134.3	31321.3	35206.2	30986.8	26752.3	27548.5	26226.3	23937.7	31535	37704.5	29893.2	33741.3	34779.2	27578.7	26760.3	26219	22801.7	31532.7	21355.8	34892.5
C20646	96131.2	123843	140429	102700	124241	82350	88672	105474	71598.3	81015.8	105440	104008	109087	76492.5	126119	93750	99441.5	91639	109005	90860.2	86224.7	92732	63390.3	100968	87013.5	100672	75028	177636	99608.3	109669	118835	119741	135763	96890.5	77522.8	104183	76184.2	107881	88689.2	147083
