# Supplementary material for: Predicting input signals of transcription factors in Escherichia coli
Source: Mol Syst Biol. 2025 Jul 16;21(10):1371–87. doi: 10.1038/s44320-025-00132-2 (PMC12494820; doi:10.1038/s44320-025-00132-2)
Supplement: Supplementary file 13 — Source data Fig. 4 [file 44320_2025_132_MOESM13_ESM.zip › Figure 4/Figure4BCDE.xlsx]

## Sheet: 4B
x_Activating	y_Activating	x_Inactivating	y_Inactivating
0	0	0	0
0.001	0	0.000688231	0
0.002	0	0.00206469	0
0.003	0	0.00344116	0
0.005	0	0.00481762	0
0.006	0	0.00611845	0
0.007	0	0.00757054	0
0.009	0.111	0.00891686	0
0.01	0.111	0.010279	0
0.011	0.111	0.0116999	0
0.013	0.111	0.0130764	0
0.014	0.111	0.0144529	0
0.015	0.111	0.015908	0
0.017	0.111	0.0173764	0
0.018	0.111	0.0188117	0
0.02	0.111	0.0203083	0
0.021	0.111	0.0217764	0
0.022	0.111	0.0231705	0
0.024	0.111	0.0247125	0
0.025	0.111	0.0261528	0
0.027	0.111	0.0276554	0
0.028	0.125	0.0291351	0
0.03	0.125	0.030741	0
0.031	0.125	0.0321175	0
0.032	0.143	0.0337233	0
0.034	0.222	0.0352337	0
0.035	0.222	0.0367057	0
0.037	0.222	0.0383115	0
0.038	0.222	0.0398923	0
0.04	0.222	0.0414696	0
0.041	0.222	0.0430634	0
0.043	0.222	0.0445423	0
0.044	0.222	0.0461115	0
0.046	0.222	0.0477174	0
0.047	0.222	0.049425	0
0.049	0.222	0.0509291	0
0.05	0.222	0.0526058	0
0.052	0.222	0.0541409	0
0.053	0.222	0.0558003	0
0.055	0.222	0.0575135	0
0.057	0.222	0.0591879	0
0.058	0.25	0.0607938	0
0.06	0.25	0.0624082	0
0.061	0.25	0.0642349	0
0.063	0.25	0.0658408	0
0.064	0.333	0.0675477	0
0.066	0.333	0.0692819	0
0.068	0.333	0.0709567	0
0.069	0.333	0.0726694	0
0.071	0.333	0.074329	0
0.072	0.333	0.0760949	0
0.074	0.333	0.0778267	0
0.076	0.333	0.0796054	0
0.077	0.333	0.0814407	0
0.079	0.333	0.0831148	0
0.081	0.333	0.0848819	0.111111
0.082	0.333	0.0866161	0.111111
0.084	0.333	0.0883288	0.111111
0.086	0.333	0.0901583	0.111111
0.087	0.333	0.0919936	0.111111
0.089	0.333	0.0937347	0.111111
0.091	0.333	0.0954479	0.111111
0.092	0.333	0.09727	0.111111
0.094	0.333	0.0991053	0.111111
0.096	0.333	0.100832	0.111111
0.097	0.333	0.102546	0.111111
0.099	0.333	0.104478	0.111111
0.101	0.333	0.106217	0.111111
0.103	0.333	0.108148	0.111111
0.104	0.375	0.109888	0.111111
0.106	0.375	0.111723	0.111111
0.108	0.375	0.113558	0.111111
0.11	0.375	0.115393	0.111111
0.111	0.375	0.117229	0.111111
0.113	0.444	0.119064	0.111111
0.115	0.444	0.120899	0.111111
0.117	0.444	0.122735	0.125
0.118	0.444	0.12457	0.125
0.12	0.444	0.126499	0.125
0.122	0.444	0.128456	0.125
0.124	0.444	0.130305	0.125
0.126	0.444	0.13214	0.125
0.127	0.444	0.13398	0.125
0.129	0.444	0.13604	0.125
0.131	0.444	0.137876	0.125
0.133	0.444	0.139745	0.222222
0.135	0.444	0.141669	0.222222
0.137	0.444	0.143611	0.222222
0.139	0.444	0.145446	0.222222
0.14	0.444	0.147332	0.222222
0.142	0.444	0.149346	0.222222
0.144	0.444	0.151211	0.222222
0.146	0.444	0.153246	0.222222
0.148	0.444	0.155081	0.222222
0.15	0.444	0.157083	0.222222
0.152	0.444	0.159041	0.222222
0.154	0.5	0.161038	0.222222
0.155	0.5	0.162956	0.222222
0.157	0.556	0.164946	0.222222
0.159	0.556	0.166871	0.222222
0.161	0.556	0.168846	0.222222
0.163	0.556	0.170911	0.222222
0.165	0.556	0.172975	0.222222
0.167	0.556	0.174823	0.25
0.169	0.556	0.176875	0.25
0.171	0.556	0.178768	0.25
0.173	0.556	0.180775	0.25
0.175	0.556	0.182775	0.25
0.177	0.556	0.184777	0.333333
0.179	0.556	0.186934	0.333333
0.181	0.556	0.188805	0.333333
0.183	0.556	0.190869	0.333333
0.185	0.556	0.192854	0.333333
0.187	0.556	0.194999	0.333333
0.189	0.556	0.197014	0.333333
0.19	0.556	0.198972	0.333333
0.193	0.556	0.200964	0.333333
0.195	0.556	0.203083	0.333333
0.196	0.556	0.205093	0.333333
0.198	0.556	0.207158	0.333333
0.201	0.556	0.209222	0.333333
0.203	0.625	0.211287	0.333333
0.205	0.625	0.213352	0.375
0.207	0.625	0.215317	0.375
0.209	0.625	0.217274	0.375
0.211	0.625	0.219316	0.375
0.213	0.667	0.221434	0.375
0.215	0.667	0.223446	0.401786
0.217	0.667	0.225593	0.444444
0.219	0.667	0.227795	0.444444
0.221	0.667	0.229809	0.444444
0.223	0.667	0.231934	0.444444
0.225	0.667	0.233999	0.444444
0.227	0.667	0.236115	0.444444
0.229	0.667	0.238128	0.444444
0.231	0.667	0.240231	0.444444
0.233	0.667	0.242257	0.444444
0.236	0.667	0.244434	0.444444
0.238	0.667	0.246616	0.444444
0.24	0.667	0.248681	0.444444
0.242	0.667	0.250826	0.444444
0.244	0.667	0.25304	0.5
0.246	0.667	0.255075	0.5
0.248	0.667	0.25722	0.5
0.251	0.667	0.259359	0.5
0.253	0.667	0.26138	0.5
0.255	0.667	0.263593	0.555556
0.257	0.667	0.265887	0.555556
0.259	0.667	0.267974	0.555556
0.261	0.714	0.270125	0.555556
0.263	0.75	0.27231	0.555556
0.265	0.75	0.274596	0.555556
0.267	0.75	0.276669	0.555556
0.27	0.75	0.278933	0.555556
0.272	0.75	0.281028	0.555556
0.274	0.75	0.283162	0.555556
0.276	0.778	0.285295	0.555556
0.278	0.778	0.287451	0.555556
0.28	0.778	0.289745	0.555556
0.283	0.778	0.291901	0.571429
0.285	0.778	0.294104	0.625
0.287	0.778	0.296169	0.625
0.289	0.778	0.298463	0.625
0.291	0.778	0.30071	0.625
0.294	0.778	0.302912	0.625
0.296	0.778	0.305116	0.625
0.298	0.778	0.30741	0.666667
0.3	0.778	0.309594	0.666667
0.303	0.778	0.311796	0.666667
0.305	0.778	0.314063	0.666667
0.307	0.778	0.316369	0.666667
0.309	0.778	0.318649	0.666667
0.312	0.778	0.320923	0.666667
0.314	0.778	0.323239	0.666667
0.316	0.778	0.325422	0.666667
0.318	0.778	0.327598	0.666667
0.32	0.778	0.329832	0.666667
0.323	0.778	0.332186	0.666667
0.325	0.778	0.334251	0.666667
0.327	0.778	0.336545	0.666667
0.329	0.778	0.338839	0.666667
0.332	0.778	0.341133	0.666667
0.334	0.778	0.343427	0.666667
0.336	0.778	0.345721	0.666667
0.339	0.778	0.347932	0.666667
0.341	0.778	0.350135	0.666667
0.343	0.778	0.352374	0.714286
0.345	0.778	0.35487	0.75
0.348	0.778	0.357192	0.75
0.35	0.833	0.359432	0.75
0.352	0.875	0.361634	0.75
0.355	0.875	0.364074	0.75
0.357	0.875	0.366378	0.75
0.359	0.875	0.36873	0.75
0.361	0.875	0.370957	0.75
0.364	0.875	0.373361	0.75
0.366	0.875	0.375581	0.777778
0.368	0.875	0.378068	0.777778
0.371	0.882	0.380323	0.777778
0.373	0.889	0.382677	0.777778
0.375	0.889	0.384879	0.777778
0.378	0.889	0.387245	0.777778
0.38	0.889	0.389623	0.777778
0.382	0.889	0.391975	0.777778
0.384	0.889	0.394357	0.777778
0.387	0.889	0.396721	0.777778
0.389	0.889	0.39907	0.777778
0.392	0.889	0.401272	0.777778
0.394	0.889	0.403762	0.777778
0.396	0.889	0.406021	0.777778
0.399	0.889	0.408223	0.777778
0.401	0.889	0.410645	0.777778
0.403	0.889	0.412939	0.777778
0.406	0.889	0.415462	0.777778
0.408	0.889	0.417756	0.777778
0.41	0.889	0.420215	0.777778
0.412	0.889	0.422574	0.777778
0.415	0.889	0.424868	0.777778
0.417	0.889	0.427208	0.777778
0.42	0.889	0.429456	0.777778
0.422	0.889	0.431979	0.777778
0.424	0.889	0.434165	0.777778
0.427	0.889	0.436613	0.777778
0.429	0.889	0.438862	0.777778
0.431	0.889	0.441156	0.777778
0.434	0.889	0.443602	0.777778
0.436	0.889	0.445974	0.777778
0.439	0.889	0.448427	0.857143
0.441	0.889	0.450791	0.857143
0.443	0.889	0.453144	0.875
0.446	0.889	0.455591	0.875
0.448	0.889	0.457904	0.875
0.451	0.889	0.46024	0.875
0.453	0.889	0.462687	0.875
0.455	0.889	0.464889	0.875
0.458	0.889	0.467335	0.875
0.46	0.889	0.469833	0.875
0.462	0.889	0.472345	0.875
0.465	0.889	0.47465	0.875
0.467	0.889	0.477174	0.875
0.47	1	0.479468	0.875
0.472	1	0.481889	0.875
0.474	1	0.484285	0.875
0.477	1	0.486809	0.875
0.479	1	0.489332	0.875
0.481	1	0.491627	0.875
0.484	1	0.493921	0.875
0.486	1	0.496215	0.875
0.489	1	0.498545	0.875
0.491	1	0.500979	0.888889
0.494	1	0.503426	0.888889
0.496	1	0.50575	0.888889
0.498	1	0.508128	0.888889
0.501	1	0.510524	0.888889
0.503	1	0.512962	0.888889
0.505	1	0.515256	0.888889
0.508	1	0.517779	0.888889
0.51	1	0.520186	0.888889
0.513	1	0.522597	0.888889
0.515	1	0.524963	0.888889
0.517	1	0.527282	0.888889
0.52	1	0.529709	0.888889
0.522	1	0.532061	0.888889
0.524	1	0.534377	0.888889
0.527	1	0.53682	0.888889
0.529	1	0.539158	0.888889
0.532	1	0.541547	0.888889
0.534	1	0.54392	0.888889
0.536	1	0.546277	0.888889
0.538	1	0.548569	0.888889
0.541	1	0.551044	0.888889
0.543	1	0.553462	0.888889
0.546	1	0.5558	0.888889
0.548	1	0.558156	0.888889
0.551	1	0.560504	0.888889
0.553	1	0.56276	0.888889
0.555	1	0.565207	0.888889
0.558	1	0.567548	0.888889
0.56	1	0.569855	0.888889
0.563	1	0.572152	0.888889
0.565	1	0.574645	0.888889
0.567	1	0.576951	0.888889
0.57	1	0.579261	0.888889
0.572	1	0.581555	0.888889
0.574	1	0.583945	0.888889
0.577	1	0.586373	0.888889
0.579	1	0.588696	0.888889
0.581	1	0.590961	0.888889
0.584	1	0.593485	0.888889
0.586	1	0.595693	0.888889
0.588	1	0.598073	0.888889
0.591	1	0.600367	0.888889
0.593	1	0.602661	0.888889
0.595	1	0.605139	0.888889
0.598	1	0.607479	0.888889
0.6	1	0.609983	0.888889
0.603	1	0.612296	0.888889
0.605	1	0.614632	0.888889
0.607	1	0.617079	0.888889
0.61	1	0.619179	0.888889
0.612	1	0.621473	0.888889
0.614	1	0.623755	0.888889
0.617	1	0.626061	0.888889
0.619	1	0.628355	0.888889
0.621	1	0.630781	0.888889
0.624	1	0.632983	0.888889
0.626	1	0.635237	0.888889
0.628	1	0.637543	0.888889
0.63	1	0.639826	0.888889
0.633	1	0.642193	0.888889
0.635	1	0.644414	0.888889
0.638	1	0.646685	0.888889
0.64	1	0.649046	0.888889
0.642	1	0.651296	0.888889
0.644	1	0.65359	0.888889
0.647	1	0.655884	0.888889
0.649	1	0.658178	0.888889
0.651	1	0.660473	0.888889
0.653	1	0.662767	0.888889
0.656	1	0.665035	0.888889
0.658	1	0.667355	0.888889
0.66	1	0.669649	0.888889
0.663	1	0.671886	0.888889
0.665	1	0.67401	0.888889
0.667	1	0.676302	0.888889
0.669	1	0.678596	0.888889
0.672	1	0.68089	0.888889
0.674	1	0.683142	0.888889
0.676	1	0.685249	0.888889
0.678	1	0.687543	0.888889
0.681	1	0.689837	0.888889
0.683	1	0.69195	0.888889
0.685	1	0.694284	0.888889
0.687	1	0.69649	0.888889
0.69	1	0.698556	0.888889
0.692	1	0.700849	0.888889
0.694	1	0.703199	0.888889
0.696	1	0.705208	0.888889
0.698	1	0.707502	0.888889
0.701	1	0.709741	0.888889
0.703	1	0.711861	0.888889
0.705	1	0.714053	0.888889
0.707	1	0.716219	0.888889
0.71	1	0.718375	0.888889
0.712	1	0.720578	0.888889
0.714	1	0.722643	0.888889
0.716	1	0.724937	0.888889
0.718	1	0.727117	0.888889
0.72	1	0.729296	0.888889
0.723	1	0.73136	0.888889
0.725	1	0.733545	0.888889
0.727	1	0.735719	0.888889
0.729	1	0.737784	0.888889
0.732	1	0.740078	0.888889
0.7335	1	0.742109	0.888889
0.736	1	0.744067	0.888889
0.738	1	0.746272	0.888889
0.74	1	0.748337	0.888889
0.742	1	0.750428	0.888889
0.744	1	0.752692	0.888889
0.747	1	0.75476	0.888889
0.749	1	0.756975	0.888889
0.751	1	0.758933	0.888889
0.753	1	0.761136	0.888889
0.755	1	0.763241	0.888889
0.757	1	0.765354	0.888889
0.759	1	0.767378	0.888889
0.761	1	0.769457	0.888889
0.763	1	0.771507	0.888889
0.766	1	0.773673	0.888889
0.768	1	0.775866	0.888889
0.77	1	0.777832	0.888889
0.772	1	0.77979	0.888889
0.774	1	0.781965	0.888889
0.776	1	0.784125	0.888889
0.778	1	0.786099	0.888889
0.78	1	0.788254	0.888889
0.782	1	0.790311	0.888889
0.784	1	0.792268	0.888889
0.786	1	0.79442	0.888889
0.788	1	0.796378	0.888889
0.791	1	0.798385	0.888889
0.793	1	0.800413	0.888889
0.795	1	0.8023	0.888889
0.797	1	0.804454	0.888889
0.799	1	0.806412	0.888889
0.801	1	0.808442	0.888889
0.803	1	0.810507	0.888889
0.805	1	0.812533	0.888889
0.807	1	0.814488	0.888889
0.809	1	0.816472	0.888889
0.811	1	0.818536	1
0.813	1	0.820601	1
0.815	1	0.822436	1
0.817	1	0.824501	1
0.819	1	0.826523	1
0.821	1	0.828401	1
0.823	1	0.830466	1
0.825	1	0.832395	1
0.827	1	0.834366	1
0.829	1	0.83631	1
0.831	1	0.838266	1
0.833	1	0.840101	1
0.835	1	0.842144	1
0.837	1	0.844001	1
0.839	1	0.845853	1
0.841	1	0.847773	1
0.843	1	0.849731	1
0.845	1	0.851571	1
0.847	1	0.853438	1
0.849	1	0.855242	1
0.851	1	0.857108	1
0.853	1	0.859142	1
0.855	1	0.860977	1
0.856	1	0.862813	1
0.858	1	0.864648	1
0.86	1	0.866483	1
0.862	1	0.868318	1
0.864	1	0.870154	1
0.866	1	0.871989	1
0.868	1	0.873824	1
0.87	1	0.87566	1
0.872	1	0.877495	1
0.874	1	0.87933	1
0.875	1	0.881086	1
0.877	1	0.882799	1
0.879	1	0.884607	1
0.881	1	0.886442	1
0.883	1	0.888182	1
0.885	1	0.889883	1
0.886	1	0.891718	1
0.888	1	0.893539	1
0.89	1	0.895252	1
0.892	1	0.89699	1
0.894	1	0.898703	1
0.896	1	0.900436	1
0.897	1	0.902129	1
0.899	1	0.903841	1
0.901	1	0.905483	1
0.903	1	0.907267	1
0.905	1	0.908924	1
0.907	1	0.910671	1
0.908	1	0.912166	1
0.91	1	0.913971	1
0.912	1	0.915577	1
0.914	1	0.917299	1
0.915	1	0.919011	1
0.917	1	0.920624	1
0.919	1	0.92223	1
0.921	1	0.923944	1
0.922	1	0.9256	1
0.924	1	0.927277	1
0.926	1	0.928883	1
0.928	1	0.930489	1
0.929	1	0.932095	1
0.931	1	0.933692	1
0.933	1	0.935306	1
0.934	1	0.936873	1
0.936	1	0.938518	1
0.938	1	0.940039	1
0.939	1	0.941522	1
0.941	1	0.943106	1
0.943	1	0.944712	1
0.944	1	0.946318	1
0.946	1	0.947824	1
0.948	1	0.949339	1
0.949	1	0.950906	1
0.951	1	0.952512	1
0.953	1	0.953889	1
0.954	1	0.955469	1
0.956	1	0.956937	1
0.957	1	0.958477	1
0.959	1	0.960083	1
0.96	1	0.961459	1
0.962	1	0.963054	1
0.964	1	0.964441	1
0.965	1	0.96599	1
0.967	1	0.967424	1
0.968	1	0.968926	1
0.97	1	0.970394	1
0.971	1	0.971783	1
0.973	1	0.973324	1
0.974	1	0.974765	1
0.976	1	0.976141	1
0.977	1	0.977518	1
0.978	1	0.978958	1
0.98	1	0.980426	1
0.981	1	0.981877	1
0.983	1	0.983253	1
0.984	1	0.98463	1
0.986	1	0.986006	1
0.987	1	0.987382	1
0.989	1	0.988759	1
0.99	1	0.990135	1
0.991	1	0.991512	1
0.993	1	0.992888	1
0.994	1	0.994128	1
0.995	1	0.995543	1
0.997	1	0.996818	1
0.998	1	0.998165	1
1	1	0.999541	1

## Sheet: 4C
AverageCorrelation
0.113442
0.17265
0.110108
-0.0438082
0.046043
-0.127559
0.0819346
0.103939
0.120006
0.199568
0.300804
-0.164479
0.0507469
-0.00334759
0.138718
-0.148886
-0.0374124
-0.0799332
-0.240316
0.0527576
-0.153636
0.0541701
0.281571
-0.119167
-0.107729
0.100273
0.198055
0.360657
0.0935112
-0.0688789
-0.0356917
0.0195894
-0.0440189
-0.0394887
-0.205534
0.10788
-0.0763974
0.194297
0.239067
0.0716068
-0.0591899
0.140989
0.169444
-0.0722546
-0.0721388
0.0135844
0.173058
0.107482
-0.0460115
0.266215
-0.0634997
0.308359
0.157781
-0.0778464
-0.0581165
0.0207503
0.398911
0.0893889
-0.0100533
0.0758124
0.150284
0.158802
0.00489677
0.139649
-0.12113
0.477413
0.165516
-0.253431
0.0985849
-0.0774639
-0.0713158
-0.149597
0.121723
0.0875418
-0.102586
-0.0290948
0.230179
-0.112242
0.0336923
0.245899
0.0610719
0.0496977
-0.227727
0.0778942
0.0120275
0.354977
-0.297742
-0.108763
-0.106746
0.208609
0.175956
0.128724
0.180107
0.0657022
-0.106233
-0.000235357
0.0957907
0.0993341
0.0916242
-0.193961
0.149966
-0.138571
0.0113186
0.097243
0.11895
-0.0579298
0.158488
0.00743582
0.068618
0.0301746
0.0947533
-0.0424253
0.105164
-0.460376
0.123338
0.33961
0.0546344
0.0104334
0.205536
0.0322367
0.0422794
-0.138141
0.0663484
-0.105104
-0.105909
0.0577424
-0.111992
-0.133145
-0.108465
0.0900828
-0.133755
0.0109717
0.0187254
-0.0261455
0.193303
0.0101971
0.245625
0.233081
0.0119511
-0.257905
-0.482677
-0.0822799
0.108371
-0.0238603
-0.109475
-0.0912792
0.164562
-0.115
-0.0430518
-0.0226082
-0.16167
-0.0441237
0.0177157
-0.0571625
0.0805082
-0.199029
-0.0697611
0.161863
-0.11697
0.043309
-0.0602674
0.0042238
0.0661388
0.0310554
0.0592788
-0.216134
-0.140515
-0.140909
0.069368
-0.353615
-0.26183
0.269553
0.121609
-0.202766
-0.3463
-0.267787
0.178981
-0.238639
-0.204883
0.020315
-0.201837
0.0489388
0.267807
-0.302396
-0.0597686
0.229101
0.0409818
0.0805497
-0.14621
-0.00673593
-0.203403
-0.0967222
0.361675
-0.09417
-0.205782
0.0747591
0.0027653
-0.0798002
0.174108
0.0692414
0.102983
-0.227705
0.140832
-0.281911
0.232033
-0.153123
0.105608
-0.272912
-0.0436019
0.0707551
-0.0946918
0.209309
-0.0406207
-0.17699
0.0286309
0.0462981
0.146617
0.138944
-0.252789
0.373406
0.122861
-0.281904
-0.0118843
-0.0118914
0.00348298
0.149401
0.0942051
-0.037927
0.0724449
-0.121089
-0.0662154
0.261774
0.0709393
-0.234657
-0.072141
-0.0800236
0.268728
-0.0195057
0.0710634
-0.338563
0.0575368
-0.319041
-0.1444
0.330632
-0.0207275
0.0144658
0.122675
-0.00860334
0.0751898
-0.103001
0.118643
-0.0566883
0.26965
-0.104422
0.0367955
0.182604
-0.149273
-0.0467063
-0.306872
-0.180127
0.185984
-0.0333451
0.136295
0.0326367
0.290689
-0.156028
-0.14677
-0.130634
-0.247761
-0.13987
-0.0590345
-0.0318725
0.133112
-0.025511
-0.0569793
0.144704
-0.21135
0.0490843
-0.0283293
-0.000254505
-0.0451915
0.0171742
0.304291
-0.216476
-0.201751
-0.128453
-0.216428
-0.0283893
-0.178941
0.211863
-0.0245072
-0.0883158
-0.0773126
-0.145488
0.291357
-0.218409
-0.146706
0.14351
-0.0956583
0.0354567
0.319737
-0.313384
0.0893353
-0.0409474
0.168057
0.135842
-0.159845
-0.294132
-0.252487
0.086167
0.362605
-0.0543226
0.0555636
0.0976819
0.0100679
-0.119634
0.235507
-0.0399217
0.117429
-0.27322
0.00412725
0.00490901
-0.129604
0.088057
0.0419991
-0.0369878
-0.0397325
0.16429
0.0641174
0.292137
-0.185725
-0.385606
0.0924338
0.151744
0.234195
0.0346727
-0.189647
0.305279
0.304722
-0.185521
0.0587017
-0.0688236
0.0303048
0.193575
0.178558
-0.217228
0.0672129
-0.140541
-0.0826198
-0.0807189
0.10119
-0.155781
-0.130627
-0.176778
-0.029009
0.0666511
0.0487491
0.0439837
0.0435529
-0.0604243
0.178979
0.0340778
0.0871508
0.165324
0.309908
-0.256098
0.0453399
-0.0636198
0.0167089
-0.0801287
-0.107785
0.030536
-0.270953
0.0182769
-0.0438444
0.0487728
0.362945
-0.0534814
-0.203665
0.169583
0.125915
0.240905
0.0436999
0.0429094
0.0227301
0.149482
0.0238749
-0.016857
-0.0915167
0.0646071
-0.126687
0.0932768
0.122636
-0.0929534
-0.0687629
0.00898427
0.134147
-0.00240591
-0.151724
0.0880209
0.0487902
0.0840777
0.0424644
0.302553
-0.122228
0.274694
0.148942
-0.0607111
-0.030431
0.0846531
0.502191
0.174942
-0.0819135
0.22055
0.243482
-0.0272151
0.165688
-0.0505201
-0.173804
0.543313
0.235468
-0.189515
-0.0176882
-0.157168
0.0324191
-0.0624823
0.0973976
0.116076
-0.250407
0.0255275
0.159923
-0.107854
-0.0349864
0.311518
-0.0353147
0.00722903
-0.255288
0.149734
-0.0953048
0.381762
-0.307975
-0.0241339
-0.105954
0.322245
0.164873
0.126668
0.0448686
-0.113435
0.00264834
0.0475644
0.0515798
0.144703
-0.0797521
-0.269791
0.225925
-0.22649
-0.0941883
0.199476
0.122234
0.0804612
0.081103
-0.0329391
-0.070715
0.157057
0.0689147
0.0174126
0.165174
-0.47012
-0.0136081
0.369872
0.109952
0.111828
0.361166
0.0958679
0.086921
-0.13334
0.037883
-0.13748
-0.358207
0.253601
0.0167128
0.0115918
-0.105227
0.17074
0.0672245
0.0472774
0.448321
-0.0901864
0.205961
-0.358333
0.0901985
0.0289895
-0.211296
0.356834
0.200976
-0.1745
0.223681
-0.257471
0.339725
0.228941
0.0498868
-0.342967
-0.255098
-0.24627
-0.0917531
-0.0159533
0.0652196
0.1217
0.130395
0.15119
0.0209321
0.109782
0.0966882
0.0770665
-0.0712694
-0.257469
0.413754
-0.393207
0.112381
0.227553
0.0506576
0.083661
0.0183334
0.347068
-0.175337
-0.212453
0.0690919
-0.233449
-0.180472
-0.391872
0.2298
-0.281479
-0.125448
0.513952
-0.093156
0.441038
0.225253
0.0441184
-0.249521
-0.128133
0.411206
0.266661
-0.31201
-0.115484
0.0479284
-0.115641
0.0321099
0.0599947
0.191918
-0.00900868
0.22126
-0.220567
0.0807933
-0.129234
0.0925096
-0.1179
-0.0455608
-0.0246607
0.106866
-0.0139604
-0.100497
-0.222654
0.0144653
-0.0709846
0.218557
0.18564
-0.185384
-0.0299039
0.143461
-0.0904178
0.367822
0.284546
-0.0604845
-0.0223057
0.364436
-0.112817
0.196549
-0.321434
0.447786
0.0960392
0.164292
-0.398703
-0.122424
-0.0769446
-0.227412
0.156095
0.0748089
0.0240085
0.124838
-0.0882372
-0.171774
0.0217402
-0.0494185
0.139529
-0.222271
0.222551
0.0161117
-0.0376663
0.12378
0.00873146
0.277577
0.140931
0.165986
-0.0200703
0.0949045
-0.0689264
-0.215364
-0.0783626
-0.0184712
-0.114648
-0.213504
-0.032782
0.409795
-0.261604
-0.108686
-0.00408899
0.270209
0.0707884
-0.22571
-0.258218
0.0592792
-0.203722
0.144571
0.111094
-0.0839617
0.131698
0.0459403
0.0378194
0.0431083
-0.121251
0.0325316
-0.0296147
0.106008
-0.0413121
-0.034158
-0.139563
0.0559915
0.0305166
0.157803
0.0903586
-0.032116
0.416118
0.00515595
-0.0399702
0.0158745
-0.213495
-0.00347942
0.322709
-0.114028
0.0178834
0.0396743
0.0999061
0.183777
0.153569
-0.0039297
0.350441
0.163513
-0.182449
0.0953375
-0.140731
0.0392454
-0.0499235
0.2258
-0.111312
-0.209599
-0.0730759
0.0260374
-0.157295
-0.0098445
0.133486
0.055188
0.0821041
0.213951
0.0611453
-0.08478
0.117901
-0.186476
-0.0176436
-0.0613922
0.159687
0.271631
0.139769
0.153848
-0.097123
-0.00924494
0.120273
0.102681
-0.0539902
0.111079
-0.0444814
0.112082
-0.12153
0.116616
0.217161
0.224671
-0.220182
0.0623871
-0.16236
0.020656
-0.0581967
-0.0384503
0.155216
-0.0864747
-0.0802471
-0.0384098
0.125364
0.080509
0.0150056
0.230345
-0.16322
-0.147146
-0.354882
0.0975786
-0.139176
-0.34415
0.392547
-0.132
-0.116917
-0.151263
-0.234908
-0.106328
-0.215341
0.289064
-0.126509
0.323436
0.0829175
-0.0469902
0.132424
-0.109766
0.0554087
-0.147415
0.0680098
0.0438768
-0.269068
0.0270905
-0.256961
0.170221
-0.187417
-0.280799
-0.0797241
-0.281706
-0.249022
0.1531
-0.157124
0.0750758
-0.163156
-0.275151
-0.0557751
-0.0414807
-0.0521637
-0.0346732
-0.167822
0.228496
-0.215831
0.0981562
-0.0144934
-0.0124409
0.0074238
-0.341739
-0.0265976
-0.23263
0.00283631
0.149398
0.17281
0.0233446
-0.178869
0.347093
-0.21321
0.0574211
-0.0934968
0.0605949
-0.0769281
0.263752
-0.0853864
-0.0931106
-0.048099
0.27944
0.288889
-0.13245
-0.228226
-0.32094
0.00424318
0.0952261
0.214258
-0.14117
0.0512574
0.150604
-0.0220472
0.162327
-0.308097
0.0885041
-0.33902
-0.147131
-0.0293998
0.00859747
0.299509
-0.176473
-0.0847746
-0.0718699
0.0675924
0.0130455
0.135701
-0.0841055
-0.264455
0.00886051
0.106258
0.143301
0.0288707
-0.251377
-0.0396392
0.0866202
0.0358024
0.100118
0.06023
0.137045
0.210916
0.0227756
-0.233142
-0.124448
-0.120473
-0.184966
-0.00692014
-0.0369041
-0.129625
-0.0526687
-0.0695671
-0.227613
-0.213235
0.0622207
0.22564
-0.0779319
0.0242198
0.313969
-0.0913473
0.167368
-0.0690551
0.329363
-0.0384138
0.230026
0.0339346
-0.225571
0.219793
-0.237024
-0.166871
-0.0528348
-0.211608
0.230932
0.19697
0.400485
-0.0142403
-0.236356
0.251107
0.20134
0.290215
-0.170035
0.125662
0.26418
0.378669
0.26255
0.244073
0.185867
0.0535351
-0.0229125
0.152275
-0.117172
-0.392133
-0.151538
-0.362456
-0.176961
0.287388
-0.259279
0.165753
0.0587426
-0.0154376
0.246094
0.0120343
-0.0158054
0.356115
0.189318
-0.00935446
-0.167173
-0.127764
0.418739
0.21011
-0.300088
0.286665
0.0769286
0.0527279
0.267099
-0.143207
-0.176784
0.313609
0.285283
0.0694515
-0.221981
-0.0194713
0.225499
0.034218
0.124572
0.242441
-0.279478
-0.0904249
0.214659
0.182435
-0.245148
-0.00490945
-0.288232
0.176299
-0.102273
0.332172
-0.184139
0.360932
-0.291344
0.0636578
0.0645731
0.424434
-0.085254
0.0789838
-0.155771
-0.356465
0.103155
0.0948445
0.169145
0.220693
-0.224248
-0.290711
0.416658
-0.169447
-0.059434
0.217921
-0.00780912
0.0309259
-0.0387399
-0.18928
-0.129104
0.0814808
0.125283
0.0934167
0.0645108
-0.204081
-0.290711
0.276649
0.215165
0.146205
-0.342489
-0.0637232
0.0619218
0.118441
-0.260344
0.0464892
0.351741
-0.188633
0.28344
0.202383
0.337503
0.0858119
0.0837114
0.034094
-0.148407
0.28274
-0.357447
0.1043
-0.00869436
-0.0603517
-0.00297285
-0.0443147
0.464864
0.159289
-0.11691
0.230627
-0.130942
0.0717409
0.0296578
0.157538
0.0702124
0.0402243
0.212647
0.124545
-0.184063
-0.00659045
-0.0128536
0.0051541
0.169094
-0.115657
0.0541799
-0.0112866
0.0167562
0.108819
-0.219093
0.29219
-0.0502796
-0.0657839
0.178018
-0.0355087
0.0913166
0.266127
0.43352
0.15256
-0.13667
-0.077534
0.160218
0.607203
-0.212522
0.404278
0.118116
-0.153176
0.130029
-0.166738
-0.145188
0.148268
0.38998
0.133101
-0.0888505
-0.252187
-0.016672
0.202363
0.173479
0.135552
-0.251974
0.0845931
0.0322165
0.0401402
-0.0551164
0.336546
-0.123659
0.063644
0.0160389
0.420762
0.0424104
0.0670157
-0.129479
0.121456
0.00716379
0.246004
-0.0624618
0.134137
-0.110581
-0.191845
0.195009
0.252767
0.0268537
-0.272594
-0.290738
-0.284987
0.328475
-0.103286
-0.244282
0.200665
-0.0621698
0.0796648
-0.25328
-0.183032
0.0936499
0.157414
0.188197
0.210375
0.0420167
-0.0898989
-0.0999241
0.104142
-0.052105
-0.0175558
-0.152361
0.241317
0.146792
-0.00774594
0.142773
0.0150901
0.211866
-0.26789
0.143783
0.0131131
0.242679
-0.225632
-0.083358
-0.0441998
-0.363804
-0.201505
-0.0554443
0.163873
-0.317117
0.0734656
0.0614768
0.0842664
-0.108929
-0.20958
-0.358572
0.248727
-0.0295982
0.0891475
0.0576426
0.213099
0.110933
0.0742803
-0.00402581
-0.125558
-0.251598
-0.10373
-0.463653
0.00486763
0.26245
0.140488
-0.188356
0.252432
0.351417
0.0255991
-0.263721
0.269967
0.114722
0.0600534
-0.109793
0.386499
0.325238
-0.157527
-0.119367
-0.324229
-0.00262069
0.128409
0.233178
0.252682
0.0272669
0.336739
0.228182
-0.0331172
0.189083
-0.156243
-0.331932
0.179405
0.115557
-0.206169
-0.289631
-0.453311
0.136607
0.162057
0.289303
-0.208533
0.125934
0.0167573
0.081632
-0.240425
0.0314236
0.206317
0.155067
0.116109
-0.280712
0.12202
0.129539
0.302516
-0.293319
-0.318411
-0.197396
0.22901
0.357478
-0.03122
0.25817
0.0405846
0.0322897
0.0127106
-0.049778
-0.236558
-0.0401846
-0.184666
-0.0296908
-0.221447
-0.287735
0.137456
0.490242
0.204243
-0.104645
0.0908077
-0.199863
0.269853
0.0143075
-0.0517455
0.273423
-0.476152
0.132824
0.0126056
0.0399813
-0.442166
0.205567
-0.0749965
0.31054
-0.031784
0.00680748
0.0106656
-0.408852
0.281744
0.00460658
-0.294831
0.0619079
0.175172
-0.0105112
-0.158153
0.25949
-0.112454
0.103243
-0.0834912
0.00395517
0.0156558
0.0551466
0.0447655
0.210724
-0.20568
0.0869721
-0.0878232
0.00743803
-0.0936212
0.124932
-0.0475268
-0.0416977
-0.17561
-0.104879
0.0253415
0.0336747
-0.0848422
0.0654578
-0.00316498
-0.0878511
-0.00753799
0.145385
-0.0201407
-0.0454284
-0.177654
0.2552
-0.355232
-0.00402394
0.267047
-0.0098129
-0.0772933
-0.134363
0.249093
-0.1389
-0.133647
0.251091
-0.185797
-0.322294
-0.188128
0.170914
-0.32603
0.0262943
0.1659
-0.0594911
0.395061
0.405249
-0.0987077
-0.0855707
-0.0159162
0.388384
0.398961
-0.269433
0.00410767
-0.206451
-0.201832
0.187058
0.208674
-0.117386
0.0336913
0.0948149
-0.0180568
0.0738963
-0.074826
0.37433
-0.137071
-0.153767
0.0927651
0.0482482
0.0137676
-0.0903164
-0.209755
0.103421
0.141172
0.166786
0.168523
-0.17744
-0.163618
-0.0139294
-0.0177965
0.305395
0.169846
-0.0654299
0.170398
0.396434
0.0251798
0.0130254
-0.0434611
0.366596
-0.0588232
0.027184
-0.349291
0.209843
0.0341499
-0.0272805
0.302328
-0.022772
-0.0462409
-0.183591
0.0385975
0.265717
-0.119863
0.137312
-0.193631
0.114835
-0.162375
-0.293782
0.302026
-0.0439301
-0.219205
0.0141895
0.0398567
-0.0634727
-0.0175079
0.0573328
-0.0951542
0.235471
-0.104372
-0.0640567
0.0674011
0.132727
0.000633045
-0.23052
0.192576
0.122338
-0.0837704
0.0620614
-0.11513
0.149455
0.12208
0.0197139
0.0640543
-0.238395
-0.127013
0.0927106
-0.2499
0.139359
0.0226073
-0.110638
0.0296499
-0.135303
-0.0916512
-0.131399
0.03042
0.137438
0.0385642
0.232293
-0.0395947
-0.141722
-0.105901
-0.0755482
-0.0779871
-0.0852957
0.0907412
0.0117357
0.0449609
0.0128018
-0.105126
0.221951
-0.168608
-0.0966701
0.0764182
-0.2186
0.128769
0.168079
-0.22668
0.0357664
0.171425
0.104525
0.460715
0.0438358
-0.225941
-0.327581
0.072513
0.273611
0.10106
-0.075381
0.264282
-0.031224
-0.147934
0.0323012
0.0342465
0.218286
-0.240663
0.0236022
0.0947582
0.00956618
0.0517517
-0.00693749
-0.012941
-0.197505
0.139734
-0.0905537
0.152412
-0.181788
-0.242703
0.132303
0.200907
0.0494803
-0.0699513
-0.289332
0.267983
0.102608
-0.0118158
-0.160328
0.0195484
-0.0192209
0.185938
0.116034
-0.298877
0.26102
-0.1956
-0.0385188
0.224113
-0.0277753
-0.00936997
-0.228169
-0.0313192
-0.0175221
-0.027721
-0.0444005
0.0321592
-0.239985
0.322222
-0.249302
0.0097161
0.0183537
-0.238406
-0.110076
0.33231
0.00551065
0.0295478
0.189409
-0.0952532
-0.0615041
-0.161227
0.0840113
-0.30763
-0.311094
-0.0523785
0.181309
-0.329802
-0.00461776
-0.26849
0.129337
0.149693
-0.205021
-0.315547
-0.067845
-0.300146
0.144271
0.182246
0.0166862
0.0927715
0.0661882
-0.0485833
-0.0154739
-0.0237429
0.245505
-0.0146783
0.0788234
-0.265173
0.239674
-0.372939
0.0855358
0.148903
0.14341
-0.166432
0.0347888
0.277248
-0.13627
-0.204544
0.251465
-0.179131
-0.291484
-0.0362514
-0.0621312
-0.285137
-0.00200822
0.28094
0.0430484
0.400243
0.207282
-0.0101213
-0.233336
-0.0446891
0.184326
0.233021
-0.13289
0.0181701
0.177436
-0.341763
-0.0157723
-0.0234467
-0.178592
-0.251087
0.111548
-0.196578
0.205946
-0.0547209
0.39923
-0.115681
-0.114306
-0.199105
0.110794
-0.014273
-0.00392796
-0.198197
0.201658
-0.0201075
0.244885
0.127822
-0.106159
0.198085
0.186068
-0.144051
0.311947
0.259273
-0.113102
-0.02699
0.364313
0.0318841
0.109457
-0.320754
0.155503
-0.283647
0.0112039
-0.237342
-0.185956
0.192611
-0.137005
0.133968
-0.0511525
-0.240004
0.056012
-0.0485722
0.0879465
0.342984
-0.00979407
-0.251018
-0.177844
-0.306344
0.081962
0.218134
0.0783208
0.279844
0.418221
-0.0648043
0.209628
-0.00813351
0.125766
0.0287527
-0.157756
0.0267647
-0.0903504
0.0861511
-0.32213
0.124129
0.454259
-0.159898
0.0401326
0.0558006
0.203661
0.164101
0.174241
-0.042037
-0.112685
0.00345307
0.0358164
-0.105298
-0.40331
-0.0607388
-0.0402535
0.133727
0.40943
0.132784
0.23568
0.214949
0.0350763
-0.184583
0.109583
0.045518
0.178327
0.125665
-0.0882742
0.213981
0.0655589
0.364309
0.135884
0.14151
-0.111406
0.13009
0.298071
0.179823
-0.0887452
0.0107753
0.246294
0.0738907
-0.0857855
0.157074
-0.00999703
0.394647
0.399442
-0.0770919
0.10679
-0.163656
-0.0510349
-0.198435
-0.122819
0.315212
-0.115474
-0.183471
0.19737
0.0879169
0.189837
0.41334
0.0373838
-0.0497961
-0.160104
-0.0846762
0.218642
0.378587
-0.138886
-0.0517854
-0.183259
0.226893
-0.110766
0.326313
0.205234
0.0838385
0.0309757
0.134869
0.0232711
-0.000934438
0.159574
-0.402402
0.0542728
-0.0111938
-0.0724009
0.171426
0.0858803
-0.0399317
0.122351
0.00328233
0.19498
0.140483
0.0534889
-0.154349
0.078138
-0.293988
0.20943
0.350346
0.0060106
0.0953321
0.33165
0.522037
-0.114358
-0.273952
0.0111453
-0.135207
-0.156591
0.326805
-0.142143
0.293041
0.300755
-0.183121
-0.04438
-0.155882
0.229199
-0.216902
0.134782
0.209476
-0.132629
0.372434
-0.345785
0.109022
0.195094
0.115879
0.0839911
-0.108696
0.0703341
-0.0600952
0.208219
-0.0563586
-0.274991
-0.246588
-0.338057
-0.364162
-0.474442
-0.186344
-0.0356417
-0.0051782
0.422004
0.383117
0.180243
0.480668
0.0767266
-0.427281
0.320824
-0.0585557
0.0958799
0.250421
-0.235358
0.363374
0.0148301
0.131508
-0.00930367
0.107676
0.0414963
0.33603
0.108058
0.015961
0.29146
-0.162412
0.164243
-0.0750981
-0.127346
0.252885
0.0191893
0.342528
0.273279
-0.333609
0.286388
-0.0775211
-0.251629
-0.254576
-0.114332
0.157061
0.0538874
-0.0930051
-0.0101254
0.0517749
0.434966
0.43209
0.226004
-0.225251
-0.187466
-0.206758
0.296539
0.20964
0.0282047
-0.132811
-0.370946
-0.0966598
0.036113
0.37156
0.234565
0.231253
-0.0705019
-0.0364703
-0.0971484
-0.138823
0.26477
-0.260805
-0.282348
0.0501611
-0.136979
0.0934603
0.078513
0.0278839
0.224118
0.271287
0.164365
-0.0648472
-0.0220089
-0.310916
0.0297339
-0.190388
0.404791
0.29687
-0.00391101
0.11558
-0.0696875
0.0748423
0.00602495
0.182627
-0.0128881
0.167551
0.20093
-0.159741
-0.00308921
0.131471
0.178285
-0.0776841
0.0558793
0.0300544
-0.0112364
-0.0615775
-0.179591
0.00864866
-0.204778
-0.0732686
-0.0800273
-0.0468975
0.375961
0.0413227
-0.101
0.11788
0.10176
0.262773
-0.0946181
0.0629203
0.123566
0.0522289
0.104204
0.113527
-0.0670659
0.165624
-0.117617
0.150788
0.190478
-0.0532487
0.0226392
0.00848044
0.125355
0.00271306
-0.136842
0.0608209
-0.108529
0.13015
0.0541218
0.213462
-0.0102769
0.226199
0.226529
-0.0794611
-0.0540096
0.0422563
0.28576
0.0886803
-0.208951
0.204606
0.183919
-0.01296
0.0616031
0.00621848
-0.181771
0.460192
0.128571
-0.143509
-0.0509063
-0.153597
0.0384882
-0.040141
0.225704
0.00279813
-0.310667
-0.0593815
0.145245
-0.123474
-0.0697594
0.18954
-0.0694278
0.112039
-0.177146
0.214114
-0.0493539
0.192948
-0.207302
-0.124092
0.00876792
0.165188
0.177633
0.0152514
0.0270336
-0.174999
-0.047718
0.124691
-0.0210566
0.11128
-0.0618681
-0.144343
0.199776
-0.144761
-0.0798269
0.119818
0.0513897
-0.0474008
-0.00651781
-0.138071
-0.118515
0.237243
0.0952007
0.110567
0.223474
-0.305135
-0.00560893
0.343513
0.110061
0.19569
-0.0058666
-0.103383
0.0681829
-0.231208
0.0328174
0.0589548
-0.120146
0.137577
0.0778136
0.0864655
0.0553468
0.0978496
0.293675
-0.0666105
0.198032
-0.101846
0.0369086
-0.0500463
-0.212804
-0.00104828
-0.0662857
0.288547
0.251576
0.0573909
0.200803
0.034388
0.274648
0.08398
-0.110345
0.067127
0.0454643
-0.206072
-0.0616587
-0.0797882
0.0566763
0.110621
0.118284
0.318515
-0.0963284
-0.066383
-0.0722591
0.0128503
0.112413
0.0382145
0.0622354
-0.0558954
0.0959551
0.169816
0.00462024
0.0466954
-0.174919
0.357265
0.228021
-0.117752
-0.236315
-0.0196957
0.225076
0.292113
0.145141
0.105054
0.0218429
0.0241175
0.154162
-0.0487813
0.0568169
-0.114682
0.0116245
-0.217554
0.160838
0.0686696
-0.04463
-0.196901
0.0236507
-0.00235902
-0.117438
0.0954772
0.323782
0.0187942
0.0478085
-0.0721878
0.0323724
-0.000176196
0.1909
0.00509588
-0.0147769
0.123777
-0.276705
0.188324
-0.0474492
0.0520423
0.0146873
-0.0641179
0.153277
-0.0767239
-0.122856
-0.227563
0.0357366
-0.126222
0.0794825
0.14978
-0.0436997
0.00374016
0.12781
0.0483751
-0.00771524
-0.10695
-0.00872436
0.12003
0.0782505
-0.284616
0.0342154
[truncated: 31,307 more rows]

## Sheet: 4D
Activating interactions	Inactivating interactions
0.158802	-0.177844
0.230179	-0.183782
-0.0272151	-0.110586
0.320824	0.191829
0.360302	-0.183951
0.180159	-0.120054
0.0340296	-0.202986
0.202043	-0.115736
0.482594	-0.266181
0.107657
-0.133171

## Sheet: 4E
Crp	NrdR	ExuR
-0.240316	0.230179	-0.0688789
0.245625	-0.205782	-0.115
0.0367955	0.0555636	-0.156028
-0.270953	0.159923	0.0429094
0.0901985	0.191918	-0.342967
-0.0184712	0.0260374	-0.258218
-0.0469902	-0.14117	-0.187417
-0.0528348	0.214659	0.125662
-0.00869436	0.0322165	0.157538
-0.317117	0.081632	0.213099
0.00395517	-0.117386	-0.0475268
-0.0640567	-0.075381	0.12208
0.0840113	-0.178592	-0.315547
-0.0903504	0.19737	-0.042037
-0.132629	-0.0101254	-0.0563586
-0.204778	0.145245	0.0629203
-0.212804	0.323782	0.067127
0.478848	0.0217527	-0.284847
-0.27547	-0.125033	0.300239
-0.552476	0.331044	0.212107
0.230953	0.267898	-0.322449
-0.355841	0.269361	0.104904
0.0341729	-0.258403	0.218361
-0.153858	0.189558	0.126886
0.228383	-0.0901349	-0.231441
0.0672271	-0.190157	-0.0842763
-0.127751	0.0615517	-0.200534
0.00685323	-0.412149	-0.00909936
-0.09921	-0.0514038	0.25482
0.04979	-0.15942	-0.0729615
0.2926	0.0614271	-0.0220914
0.342515	0.20424	-0.310604
-0.206763	0.111355	-0.200554
0.115461	0.284457	-0.000645155
0.0012397	-0.207316	-0.0607763
0.174242	-0.27208	0.0450095
0.024623	0.124422	-0.0504427
0.0453938	-0.237278	-0.00598021
0.0245778	0.0232142	0.0260004
0.108734	-0.334669	-0.102636
0.0946729	-0.0756612	-0.234863
0.151681	-0.0982304	-0.0784845
0.331001	-0.170642	-0.416601
0.0680923	0.0843699	0.128663
-0.160684	-0.0816793	-0.109176
-0.209837	0.145768	0.0460507
-0.129383	-0.00179471	-0.147125
-0.0560416	0.262019	0.0122871
-0.118456	0.137222	0.0715657
0.0555751	0.10605	0.164211
-0.0274863	-0.0974099	-0.0789277
0.312668	0.0373555	-0.0526384
-0.309081	0.00834963	0.252042
0.202731	0.119895	-0.0243275
-0.302103	0.0379985	0.186292
0.324592	-0.156521	-0.182728
0.17066	0.104173	-0.338915
0.0873106	0.0914153	0.00192303
0.0496612	-0.307391	-0.112816
-0.298157	0.0992774	0.308578
0.271569	-0.116675	-0.0511782
-0.343492	0.0318555	0.240605
0.150939	-0.220618	-0.177706
0.214458	-0.304607	-0.0478705
0.135741	-0.297912	0.00735083
-0.234544	0.153373	-0.0440322
0.324087	-0.187356	-0.179059
-0.184544	0.18196	-0.0597317
0.0425185	-0.447675	0.0151221
0.0814003	0.0782153	-0.191723
0.153234	0.00555593	0.256024
0.171212	-0.265948	0.0271086
-0.0567033	-0.268476	0.0830136
-0.324548	-0.0287659	0.0694136
-0.0109663	-0.286469	0.04238
0.207034	0.147855	-0.126397
-0.143445	0.170497	0.0166972
-0.340312	0.275366	0.0962009
0.205841	0.0652607	-0.0428663
0.342384	-0.237019	-0.0969317
0.218856	0.367787	-0.0619039
0.165518	-0.0246611	0.00495706
-0.0836322	0.142497	0.0737277
0.0332647	0.186729	0.0939221
-0.270773	0.084681	0.138396
0.119681	0.0505501	-0.286505
0.254329	0.0544957	-0.0449196
0.0156902	0.0571157	-0.0128343
-0.0712965	-0.280958	-0.0443167
0.0235203	0.188626	0.18146
0.219585	0.138025	0.0353944
-0.0431321	0.155372	0.353266
-0.100624	-0.0153584	-0.00778376
-0.0670329	0.0643437	0.0697321
0.136862	0.0941019	-0.180024
-0.110794	-0.163594	0.0236663
-0.102894	0.060822	0.352642
0.0762089	-0.0417693	-0.0557809
-0.103655	0.216416	0.160497
0.260782	0.0727783	0.0577008
-0.244657	0.066761	0.0944947
0.0636189	-0.242981	0.0667319
0.314341	-0.175919	-0.102368
0.0930872	-0.261451	-0.18163
0.0422925	-0.14587	-0.266849
0.23314	-0.156734	-0.0807404
0.261703	0.00338183	-0.211017
0.270509	-0.359205	-0.0613187
-0.227215	0.204871	-0.00167431
-0.172069	-0.0570846	0.0164121
-0.0324501	0.148085	0.153054
-0.192577	0.016779	0.264653
0.262927	0.118344	-0.12103
-0.178736	0.184314	0.149636
0.0785165	0.183617	-0.0613829
0.149146	0.129379	-0.213864
0.097186	-0.124872	-0.334987
0.0758628	0.16668	-0.107002
0.405121	-0.0222222	-0.0336
-0.157281	0.176794	-0.0245397
0.0611196	-0.026045	0.0466705
-0.0871403	-0.162856	0.0962727
-0.0536545	-0.158033	0.00896463
-0.104092	-0.0347202	0.110614
0.0347229	-0.249593	-0.0183871
0.13888	-0.0776652	-0.185474
0.482664	-0.268887	-0.147353
0.405942	-0.106609	-0.101668
-0.120356	-0.154671	-0.327964
-0.0123302	0.101681	0.029798
0.0676636	0.0792743	-0.164897
0.482594	-0.15452	-0.138683
0.0439065	-0.0861974	-0.210617
-0.254644	0.181915	0.101698
-0.118158	-0.095999	0.0280847
-0.024269	-0.0539845	0.184998
-0.428029	0.131328	0.562858
-0.1658	-0.245491	0.133822
0.397334	-0.123025	-0.31651
-0.129629	0.123919	-0.100424
0.126458	0.2036	0.181329
0.274643	-0.379257	-0.17625
-0.162148	0.0157976	-0.0845308
0.0931369	-0.343287	-0.170437
0.206855	-0.0310723	-0.128826
-0.111436	-0.196947	-0.0505773
0.0784408	-0.192341	-0.262683
-0.0593515	-0.362437	0.0203653
0.122648	0.000922233	-0.120322
0.260847	-0.200472	-0.0902785
-0.000169703	-0.257323	-0.0784881
-0.0257226	0.044445	-0.127455
-0.571098	-0.0408944	0.339198
-0.0693628	-0.0833354	0.192221
0.0265454	-0.145971	0.024832
0.111675	-0.1055	-0.00448009
0.184146	-0.330027	0.0405122
0.272494	-0.0245058	-0.355398
-0.154914	0.00236282	0.152993
-0.027958	-0.181016	-0.04198
0.150981	-0.22668	-0.185794
0.00160424	-0.179257	0.213619
-0.0760213	-0.260314	-0.0434879
0.170845	-0.409592	0.00558398
-0.334832	-0.0833149	0.167533
-0.157918	-0.203083	0.169822
-0.144838	0.156436	0.289973
-0.0920328	0.0316998	0.294384
0.1282	-0.105613	-0.295141
0.00321854	-0.150619	0.0833838
-0.121757	-0.104165	0.00945317
0.0748653	0.0599717	-0.0322535
0.317431	0.0769707	-0.111803
-0.0513292	-0.170045	-0.154082
-0.0451738	-0.313653	0.0346065
0.218565	-0.209265	-0.207415
0.369045	-0.423871	-0.122409
0.0758428	-0.388276	-0.0146073
0.174571	-0.12636	-0.332313
0.255922	-0.235837	-0.0694747
-0.00729897	-0.0656257	-0.0107645
0.139773	0.0260338	0.0419845
0.0730985	-0.194672	-0.141722
-0.0507118	-0.253112	0.296783
0.048389	0.174281	0.111686
-0.127656	-0.0894048	0.0866145
0.156465	0.111528	-0.126866
0.380216	-0.168415	-0.190271
-0.0514539	-0.293325	-0.0872507
0.230992	0.0866843	-0.135549
-0.297604	-0.0320965	0.00374371
0.047595	0.165235	0.075444
0.111312	0.133104	-0.0174478
0.0450133	-0.0653281	-0.067705
0.0384219	-0.0630808	-0.0591374
0.149679	0.0613946	-0.0609642
0.136658	0.0203032	0.00278309
0.104202	-0.122745	-0.230271
-0.0166819	0.0879456	0.0672201
-0.0178926	-0.0410216	-0.0241695
-0.00335889	-0.218859	0.0160824
0.0879517	0.125914	-0.0165236
0.062936	0.0630655	-0.151319
0.156135	0.151989	0.0169276
-0.507343	-0.06398	0.38757
0.188398	-0.17756	-0.275143
-0.190978	-0.0853476	0.0245969
0.204734	0.027465	0.0139052
0.121363	0.0321032	-0.411717
0.295615	0.0388657	-0.0895942
-0.450638	-0.102492	0.118765
-0.368942	-0.135672	0.0340374
-0.119733	-0.0138143	-0.0743586
0.0790741	-0.250582	-0.218305
-0.207535	-0.0458084	0.263611
-0.117243	-0.213286	0.0271822
-0.435964	0.211495	0.438737
-0.360162	0.114582	0.0459737
0.0677329	-0.264605	-0.151687
0.180524	-0.237747	0.0287956
-0.22761	-0.122021	-0.058035
0.106938	-0.349034	-0.132072
-0.425412	0.0975303	0.168405
0.142932	-0.260489	-0.00588565
0.00583009	0.178092	-0.0571836
-0.240071	-0.271553	0.0939123
0.0340056	-0.0893361	-0.122083
-0.0152642	-0.404667	-0.00855513
0.0535579	0.0948641	0.0322772
0.0647439	-0.424207	0.0353484
-0.101937	0.0744613	0.161187
-0.259535	0.160723	-0.0335818
0.0126213	-0.315183	-0.0975982
0.263863	0.0465274	-0.0655981
0.134527	-0.195329	-0.237023
-0.0954515	-0.12655	0.136355
-0.0331175	-0.217278	-0.0236903
-0.0929388	-0.269345	0.177891
0.0793169	-0.181617	-0.0292552
0.393844	-0.0997995	-0.304155
0.0411211	-0.341473	-0.0827195
0.024873	-0.312415	-0.144755
0.0138436	-0.0930184	0.216006
0.00517782	-0.100032	0.0179013
0.303406	-0.196253	-0.196766
-0.152604	-0.112785	0.139452
-0.0322278	-0.0932449	0.0596771
0.504797	-0.305882	-0.220139
-0.0440523	-0.150025	-0.205127
0.0691589	-0.345097	-0.0439475
0.262901	0.180507	-0.119841
-0.237577	-0.0519233	-0.0731804
-0.235023	0.0561513	0.245429
-0.10017	0.0559617	-0.147958
-0.371409	0.0980934	0.0520445
-0.338554	-0.0575442	-0.0540392
-0.295412	0.0874447	0.0082391
0.0820706	0.0959432	0.0622759
0.085822	0.0311826	-0.140479
0.0871689	-0.279238	-0.147564
-0.394811	0.0465082	0.563339
-0.301932	0.0496879	0.11391
0.0162108	-0.246631	-0.126842
0.320375	-0.108023	-0.279352
-0.0831015	0.00914018	0.110263
-0.0960927	-0.234209	0.00494105
-0.0971972	0.0383359	-0.0115457
0.0281986	-0.296234	0.0224934
0.0761496	-0.214999	-0.199877
0.206147	-0.363055	-0.208109
0.367462	0.0574536	-0.11157
0.0961765	0.12883	0.0613222
0.13403	-0.121811	-0.368247
