# Supplementary material for: Predicting input signals of transcription factors in Escherichia coli
Source: Mol Syst Biol. 2025 Jul 16;21(10):1371–87. doi: 10.1038/s44320-025-00132-2 (PMC12494820; doi:10.1038/s44320-025-00132-2)
Supplement: Supplementary file 14 — Source data Fig. 5 [file 44320_2025_132_MOESM14_ESM.zip › Figure 5/Figure5ABCDE.xlsx]

## Sheet: 5A
source	target
AllR	3-Phospho-D-glycerate
ArgP	GDP
ArgP	L-Aspartate
AscG	Pyruvate
AscG	Phosphoenolpyruvate
BetI	Betaine
CpxR	2-Dehydro-3-deoxy-D-arabino-heptonate 7-phosphate
Crp	Glycine
Crp	Phosphoenolpyruvate
Crp	L-Xylulose
Crp	D-Xylulose
Crp	D-Xylose
Crp	L-Ribulose
Crp	Glycolate
Crp	D-Galacturonate
Crp	3-Dehydro-L-gulonate
Crp	D-Fructuronate
Crp	D-Glucuronate
Crp	D-Tagaturonate
Crp	5-Dehydro-D-gluconate
Crp	2,3-Dihydroxybenzoate
Crp	3-Phospho-D-glycerate
Crp	Guanine
Crp	D-Glucosamine 6-phosphate
Crp	3,5-Cyclic AMP
Crp	Sorbitol 6-phosphate
Crp	Galactitol 1-phosphate
Crp	D-Mannitol 1-phosphate
Crp	Maltose 6-phosphate
Crp	alpha,alpha-Trehalose 6-phosphate
CysB	2-Oxoglutarate
CysB	Glyoxylate
CysB	Aminoacetaldehyde
DcuR	(S)-Malate
DgoR	Pyruvate
DgoR	D-Galactonate
DhaR	Phosphoenolpyruvate
DhaR	Glycerone
ExuR	D-Altronate
ExuR	D-Mannonate
Fis	dGMP
Fis	GMP
Fis	N-Acetyl-D-glucosamine 6-phosphate
Fis	N-Acetyl-D-mannosamine 6-phosphate
Fis	L-Methionine S-oxide
Fnr	L-Threonine
FucR	L-Fuculose
Fur	Oxaloacetate
Fur	Succinate
Fur	D-Glucose 6-phosphate
Fur	2-Phospho-D-glycerate
Fur	3-Phospho-D-glycerate
GadE	GTP
GadE	L-Aspartate
GadX	L-Glutamine
GlpR	D-Fructose 1,6-bisphosphate
H-NS	Hypoxanthine
HypT	L-Homoserine
HypT	L-Aspartate 4-semialdehyde
IdnR	L-Idonate
IdnR	D-Gluconic acid
LacI	alpha-D-Galactose
LacI	D-Glucose
LeuO	Pyruvate
LeuO	3-Methyl-2-oxobutanoic acid
LeuO	alpha-Isopropylmalate
LeuO	(2R,3S)-3-Isopropylmalate
MalI	Maltose 6-phosphate
MarA	CMP
MngR	D-Mannose 6-phosphate
MngR	D-Glycerate
Nac	4-Aminobutanoate
Nac	3-Phosphonooxypyruvate
NanR	N-Acetyl-D-glucosamine 6-phosphate
NanR	N-Acetyl-D-mannosamine 6-phosphate
NarL	Pyruvate
NrdR	ATP
NrdR	dGTP
NrdR	GTP
NsrR	2-Oxoglutarate
NtrC	N2-Succinyl-L-ornithine
OxyR	Acetate
PepA	L-Glutamine
PepA	L-Proline
PepA	Carbamoyl phosphate
PhoP	Acetate
PhoP	Glycine
PhoP	L-Aspartate 4-semialdehyde
PhoP	N-Acetyl-L-glutamate 5-semialdehyde
PhoP	(Z)-3-Peroxyaminoacrylate
PlaR	(4R,5S)-4,5,6-Trihydroxy-2,3-dioxohexanoate
PrpR	Propanoyl-CoA
Rob	Glycolate
RutR	3-Oxopropanoate
RutR	Aminoacrylate
SoxR	D-Erythrose 4-phosphate
SoxS	CTP
SoxS	UTP
SoxS	Citrate
SoxS	Isocitrate
XylR	D-Xylulose
XylR	D-Xylose
XylR	1-Deoxy-D-xylulose 5-phosphate

## Sheet: 5B
within	0.684932
upstream	0.191781
downstream	0.123288

## Sheet: 5C
variable	value
C00002; C00286	0.140989
C00004	0.043309
C00005	0.0490843
C00008; C00054; C00361	0.00898427
C00010	0.0770665
C00015	-0.0296147
C00016	-0.0521637
C00020; C00362; C01367	-0.362456
C00022; C00222	-0.0112866
C00024	0.252432
C00025; C00217; C00302; C00979; C05938	-0.0201407
C00026	-0.0916512
C00029; C00052; C03733	-0.0146783
C00031; C00095; C00124; C00137; C00159; C00221; C00267; C00962; C00984; C01487; C01934; C02336	0.214949
C00033; C00266	0.480668
C00035	0.00848044
C00036	0.0128503
C00037	0.244228
C00041; C00099; C00133	0.333548
C00042	0.180914
C00043; C01170	-0.268436
C00044	0.222439
C00048	-0.0337798
C00049	0.132637
C00051	0.0195524
C00055; C05822	-0.360278
C00063	0.169562
C00064; C00819	0.36306
C00065; C00740	-0.0729001
C00072; C04053; C04349	-0.171438
C00073	-0.255835
C00074	0.00985354
C00075	0.174056
C00078	-0.178937
C00079; C02265	-0.0257187
C00082	-0.208929
C00085; C00092; C00103; C00275; C00446; C00636; C00663; C00668; C01094; C01097; C01172; C01177; C02888; C02962; C03546; C04006; C05345; C18096	-0.116077
C00089; C00185; C00208; C00243; C01083; C01235; C05400; C05402	0.370936
C00093	-0.291864
C00097; C00793	0.196982
C00100	-0.03941
C00104	-0.217519
C00105; C01168; C01368	-0.171879
C00106	-0.105266
C00108; C00568	0.193034
C00109; C00164; C00232; C06002	0.17212
C00112	0.121632
C00116	-0.0662985
C00117; C00199; C00231; C00620; C01101; C01112; C03291; C06441	-0.299862
C00119	-0.314138
C00120	-0.0906268
C00121; C00181; C00216; C00259; C00309; C00310; C00312; C00508; C02205; C02479; C08353; C16639	-0.119932
C00122	0.420679
C00123; C00407	-0.0113032
C00130; C11516; C16699	0.0864854
C00135	0.0401655
C00140; C00645; C01132	-0.165368
C00141; C03273	-0.133498
C00143	0.121974
C00144; C06193; C18239	-0.260674
C00148	-0.177035
C00149; C00497; C03064	0.426519
C00152; C02642	0.286458
C00153	0.119945
C00156	0.161892
C00158; C00311; C00679; C02780; C03921; C04575	0.18408
C00160	0.0237451
C00163; C00424; C00937; C05235	0.135015
C00166; C00811; C05838; C12621	-0.0703306
C00167	0.0252721
C00168; C01146	-0.231575
C00169	-0.108505
C00170	0.0667755
C00178	0.24176
C00180	0.00240534
C00183; C00431; C00719	-0.199294
C00184; C00186; C00256; C00577; C01013	0.0773495
C00188; C00263; C05519	0.182443
C00191; C00333; C00558; C00618; C00905; C01062; C06473; C15673	-0.261419
C00196	-0.105813
C00197; C00631	-0.249089
C00198; C00204; C01216; C05394	-0.144205
C00227	-0.209507
C00233; C00671	-0.148108
C00236	0.236154
C00239	-0.0721642
C00242	-0.162909
C00246	0.0141063
C00250	0.232497
C00257; C00514; C00770; C00800; C00817; C00880; C15930	-0.515162
C00258	-0.0951061
C00262	-0.332431
C00279	-0.111454
C00295	0.110529
C00299; C02067	-0.150484
C00322	0.0921375
C00327	0.236666
C00334; C02356; C03284	-0.106347
C00337	-0.113922
C00352; C06156; C06377; C12214	-0.0846564
C00354; C03785; C05378	-0.161547
C00357; C04257; C04501; C06376	-0.36708
C00364	-0.171714
C00365	-0.0358572
C00366	0.124347
C00379	-0.469231
C00380	-0.3019
C00385	-0.117753
C00417	-0.0620699
C00423	-0.051535
C00429; C02512; C02565	0.076345
C00430; C01157; C01165; C03741	0.260375
C00437	-0.282247
C00438	0.0270386
C00441; C03508	0.390035
C00458	0.159109
C00459	0.221103
C00475; C05711	-0.0234022
C00483	-0.417613
C00489; C00900; C03589; C04181; C06010; C11838	0.0754461
C00490; C02226	-0.330373
C00491	0.252364
C00493; C04236	-0.0107453
C00502	-0.221698
C00504	-0.128523
C00507; C00861; C01019; C01721; C02338; C02476; C20835; C20836	0.150658
C00522; C06007	0.087302
C00530	-0.261445
C00534	0.353769
C00546	0.141624
C00552; C00898	-0.0709513
C00575; C02353	0.110042
C00583	0.131249
C00596; C07091	0.246364
C00601; C05627	0.06809
C00606	0.0491517
C00624	0.0259787
C00632	-0.0408921
C00644; C01096; C06311	0.219571
C00666; C00680	0.0417541
C00672; C00673; C11437; C16637	-0.174329
C00689; C02995; C04534	0.124338
C00700	0.318666
C00844	0.0229055
C00860	-0.0463448
C00864	0.271166
C00881	0.041803
C00906	0.35324
C00940	0.396869
C00942; C06194	-0.0115853
C00944	0.0455146
C00966; C06006; C14463; C16272	0.30673
C00988	0.271777
C00989; C06001	-0.203993
C00993	0.13663
C01005	-0.155365
C01037	-0.0750699
C01077	0.362702
C01087; C02612; C03196; C03826; C06032	-0.288352
C01099; C01131	0.272184
C01100	-0.465764
C01102; C05702; C12215	-0.113766
C01161; C05577	0.23164
C01179; C01197; C12623	-0.145562
C01233	0.110218
C01236; C01286; C04442	0.134117
C01250	0.282333
C01267	-0.327242
C01279; C01929	0.0648716
C01300	0.0758456
C01380	0.171677
C01390	-0.0582312
C01412	-0.227271
C01451	0.0589655
C01468	-0.133746
C01500; C09871	0.0814625
C01595	-0.318819
C01613	0.0442162
C01762	0.161748
C01801; C04039; C04272	0.138107
C01879; C04281	-0.00580414
C01888; C05665	0.0878362
C01909	-0.00685873
C01962	0.298837
C02218; C20253	0.0520578
C02222; C02501; C03453	-0.033426
C02225; C04593	-0.507082
C02262	-0.26796
C02323	0.155096
C02362; C05840	0.034806
C02376	0.185096
C02504; C04411	-0.161165
C02631	0.0310429
C02646; C05629	0.116148
C02659	0.0672006
C02714	-0.0983368
C02876	-0.228729
C02953	-0.192686
C02989	-0.303275
C03090	0.00207208
C03175	-0.166546
C03232	-0.104967
C03319	0.0494727
C03373	-0.174841
C03393	0.247904
C03415; C15767	-0.225055
C03492	-0.103375
C03506	-0.212705
C03519	0.246245
C03539	-0.136047
C03557	0.312284
C03758	0.272455
C03765; C06224; C07086	0.137038
C03838	-0.136675
C03912	0.381997
C03964; C04044; C12622	0.103197
C03972	0.109487
C03979	0.377729
C04079	0.0286879
C04171	0.124239
C04421	0.151958
C04478	-0.0829486
C04556	0.165071
C04666	-0.0888819
C04677	-0.147257
C04691	0.0581513
C04732	0.123632
C04807	0.315628
C04824	-0.0720156
C05268	0.0513931
C05335	0.193419
C05379	-0.0327862
C05382; C07836; C07838; C19878; C19880; C19882	-0.241842
C05401	-0.158229
C05403	0.0184983
C05576	0.159788
C05607; C11457	0.157965
C05695	0.00232214
C05699	-0.00109944
C05809	0.0181121
C05812	0.0381152
C05817	0.164722
C05821	-0.187824
C05824	0.276417
C05993	-0.368642
C06054	0.419183
C06055	0.247489
C06114	-0.304784
C06186	-0.167968
C06196	-0.0563791
C06397; C06398	-0.121543
C06423	0.303726
C06735	0.421683
C07054	-0.137465
C07090	0.334314
C11145	0.288263
C11434	0.345534
C11453	0.000934816
C11544; C19792	0.128973
C11588	-0.00945406
C12455	0.0281958
C14871	0.1707
C15532	-0.0466768
C15699	-0.0817134
C15809	0.281917
C16392; C16393	0.0907297
C16399	-0.0461148
C16470	0.251754
C16617	0.221414
C17222; C17223	0.02717
C20249	0.0233596
C20440	-0.362681
C20641	0.0683146

## Sheet: 5D
variable	value
C00002; C00286	-0.253431
C00004	0.229101
C00005	-0.0409474
C00008; C00054; C00361	-0.189515
C00010	-0.128133
C00015	-0.182449
C00016	-0.048099
C00020; C00362; C01367	0.0694515
C00022; C00222	0.133101
C00024	-0.206169
C00025; C00217; C00302; C00979; C05938	-0.0159162
C00026	0.171425
C00029; C00052; C03733	-0.0446891
C00031; C00095; C00124; C00137; C00159; C00221; C00267; C00962; C00984; C01487; C01934; C02336	-0.0770919
C00033; C00266	-0.333609
C00035	-0.143509
C00036	-0.217554
C00037	0.0534377
C00041; C00099; C00133	-0.0934608
C00042	-0.167981
C00043; C01170	0.0352077
C00044	-0.219476
C00048	0.198246
C00049	-0.0146535
C00051	-0.0365237
C00055; C05822	-0.0704426
C00063	-0.26459
C00064; C00819	-0.133427
C00065; C00740	0.18421
C00072; C04053; C04349	0.000122118
C00073	0.168969
C00074	-0.0627576
C00075	-0.253869
C00078	-0.0398004
C00079; C02265	-0.185343
C00082	0.0633261
C00085; C00092; C00103; C00275; C00446; C00636; C00663; C00668; C01094; C01097; C01172; C01177; C02888; C02962; C03546; C04006; C05345; C18096	0.218
C00089; C00185; C00208; C00243; C01083; C01235; C05400; C05402	-0.200383
C00093	0.284198
C00097; C00793	-0.0468315
C00100	-0.0378278
C00104	-0.0430099
C00105; C01168; C01368	-0.0155664
C00106	0.0969644
C00108; C00568	-0.203048
C00109; C00164; C00232; C06002	-0.112743
C00112	-0.21869
C00116	-0.229681
C00117; C00199; C00231; C00620; C01101; C01112; C03291; C06441	0.0396997
C00119	0.252867
C00120	-0.0518831
C00121; C00181; C00216; C00259; C00309; C00310; C00312; C00508; C02205; C02479; C08353; C16639	-0.073647
C00122	-0.169938
C00123; C00407	-0.0716702
C00130; C11516; C16699	0.0265705
C00135	0.0327103
C00140; C00645; C01132	-0.12831
C00141; C03273	0.16356
C00143	0.020532
C00144; C06193; C18239	-0.0610577
C00148	0.0259359
C00149; C00497; C03064	-0.156337
C00152; C02642	-0.30688
C00153	0.131897
C00156	0.0521584
C00158; C00311; C00679; C02780; C03921; C04575	-0.24159
C00160	0.273191
C00163; C00424; C00937; C05235	-0.186715
C00166; C00811; C05838; C12621	0.133754
C00167	-0.0991423
C00168; C01146	0.326633
C00169	0.134973
C00170	-0.00933845
C00178	-0.158507
C00180	0.074316
C00183; C00431; C00719	-0.11658
C00184; C00186; C00256; C00577; C01013	-0.188108
C00188; C00263; C05519	-0.174138
C00191; C00333; C00558; C00618; C00905; C01062; C06473; C15673	0.272658
C00196	0.14548
C00197; C00631	0.141716
C00198; C00204; C01216; C05394	0.297298
C00227	0.142502
C00233; C00671	0.343566
C00236	-0.0503828
C00239	-0.106969
C00242	-0.0515279
C00246	0.0607887
C00250	-0.0226031
C00257; C00514; C00770; C00800; C00817; C00880; C15930	0.393333
C00258	0.215917
C00262	0.0585875
C00279	0.00331321
C00295	0.00862492
C00299; C02067	-0.0446666
C00322	0.09874
C00327	-0.0394499
C00334; C02356; C03284	0.00525768
C00337	0.00992951
C00352; C06156; C06377; C12214	0.094902
C00354; C03785; C05378	0.0863672
C00357; C04257; C04501; C06376	0.330889
C00364	0.116601
C00365	-0.235816
C00366	-0.0524808
C00379	0.0181108
C00380	-0.0260775
C00385	0.181102
C00417	-0.199504
C00423	-0.0627043
C00429; C02512; C02565	-0.017887
C00430; C01157; C01165; C03741	-0.185209
C00437	-0.106951
C00438	0.0405058
C00441; C03508	0.0678633
C00458	-0.17109
C00459	-0.368783
C00475; C05711	-0.0759787
C00483	0.391151
C00489; C00900; C03589; C04181; C06010; C11838	-0.308656
C00490; C02226	0.148381
C00491	-0.0462079
C00493; C04236	0.042916
C00502	0.0304036
C00504	0.123932
C00507; C00861; C01019; C01721; C02338; C02476; C20835; C20836	-0.200357
C00522; C06007	0.278601
C00530	0.273154
C00534	-0.393759
C00546	0.0117121
C00552; C00898	-0.151865
C00575; C02353	-0.0336607
C00583	-0.157646
C00596; C07091	-0.222654
C00601; C05627	0.117789
C00606	0.0144545
C00624	0.0687491
C00632	0.0682967
C00644; C01096; C06311	-0.0617372
C00666; C00680	0.0254067
C00672; C00673; C11437; C16637	0.312665
C00689; C02995; C04534	-0.0696518
C00700	-0.370171
C00844	-0.0113006
C00860	0.0985862
C00864	0.0512221
C00881	-0.0542264
C00906	-0.132968
C00940	-0.0770475
C00942; C06194	-0.0155969
C00944	-0.0314676
C00966; C06006; C14463; C16272	-0.153006
C00988	-0.0923134
C00989; C06001	-0.0466501
C00993	-0.023883
C01005	0.0659978
C01037	0.131381
C01077	-0.146271
C01087; C02612; C03196; C03826; C06032	0.0290271
C01099; C01131	-0.115183
C01100	0.226153
C01102; C05702; C12215	0.139282
C01161; C05577	-0.0878172
C01179; C01197; C12623	0.266361
C01233	-0.0556377
C01236; C01286; C04442	-0.0852282
C01250	0.0477058
C01267	0.176379
C01279; C01929	-0.229398
C01300	0.319528
C01380	0.0015023
C01390	0.107409
C01412	0.22089
C01451	-0.0582203
C01468	0.134465
C01500; C09871	0.0381119
C01595	0.1536
C01613	0.0428042
C01762	-0.0858751
C01801; C04039; C04272	0.27766
C01879; C04281	-0.0231847
C01888; C05665	0.17463
C01909	-0.0418084
C01962	0.208584
C02218; C20253	0.13243
C02222; C02501; C03453	0.0942159
C02225; C04593	0.220969
C02262	0.174434
C02323	-0.036032
C02362; C05840	0.0519456
C02376	-0.107026
C02504; C04411	0.266326
C02631	0.0646108
C02646; C05629	-0.166314
C02659	0.00211165
C02714	-0.0353259
C02876	0.0885834
C02953	-0.179307
C02989	0.141958
C03090	-0.0311606
C03175	0.230248
C03232	0.0205126
C03319	-0.0860109
C03373	0.145757
C03393	0.0539256
C03415; C15767	0.00994056
C03492	0.0449151
C03506	0.187323
C03519	-0.248707
C03539	0.258285
C03557	-0.167881
C03758	-0.264093
C03765; C06224; C07086	-0.00781942
C03838	0.0693896
C03912	-0.178218
C03964; C04044; C12622	-0.101288
C03972	-0.0680701
C03979	-0.225379
C04079	-0.0629561
C04171	0.206442
C04421	-0.0478528
C04478	-0.000540021
C04556	0.0673327
C04666	0.219867
C04677	0.191519
C04691	-0.0363665
C04732	-0.0869723
C04807	-0.278228
C04824	0.193542
C05268	0.018657
C05335	0.242552
C05379	-0.0831176
C05382; C07836; C07838; C19878; C19880; C19882	-0.0856379
C05401	0.138007
C05403	-0.0310969
C05576	-0.119443
C05607; C11457	-0.0840456
C05695	-0.0377655
C05699	-0.0584797
C05809	0.276825
C05812	0.0299078
C05817	-0.0988509
C05821	0.16353
C05824	-0.147774
C05993	0.159168
C06054	-0.153006
C06055	-0.118584
C06114	0.242434
C06186	-0.0713664
C06196	-0.0093554
C06397; C06398	0.1039
C06423	-0.31537
C06735	-0.257817
C07054	0.0154095
C07090	-0.152359
C11145	-0.219067
C11434	-0.18223
C11453	-0.0280387
C11544; C19792	0.024643
C11588	-0.0716725
C12455	0.0944379
C14871	-0.167863
C15532	-0.0361168
C15699	0.13702
C15809	-0.0117205
C16392; C16393	-0.102261
C16399	0.0499035
C16470	-0.128906
C16617	-0.252324
C17222; C17223	-0.0913787
C20249	0.0166419
C20440	0.265148
C20641	-0.156583

## Sheet: 5E
variable	value
C00002; C00286	0.149966
C00004	-0.252789
C00005	-0.189647
C00008; C00054; C00361	0.225925
C00010	-0.0604845
C00015	0.112082
C00016	-0.251377
C00020; C00362; C01367	0.416658
C00022; C00222	0.328475
C00024	-0.0296908
C00025; C00217; C00302; C00979; C05938	-0.0654299
C00026	-0.289332
C00029; C00052; C03733	-0.113102
C00031; C00095; C00124; C00137; C00159; C00221; C00267; C00962; C00984; C01487; C01934; C02336	0.0542728
C00033; C00266	-0.282348
C00035	0.199776
C00036	-0.0436997
C00037	-0.0589602
C00041; C00099; C00133	-0.233871
C00042	-0.233107
C00043; C01170	0.224407
C00044	0.153674
C00048	-0.117859
C00049	0.0709053
C00051	-0.0493811
C00055; C05822	0.054655
C00063	0.0396997
C00064; C00819	-0.454124
C00065; C00740	0.0350781
C00072; C04053; C04349	-0.206132
C00073	0.233156
C00074	0.184128
C00075	-0.0205664
C00078	0.22519
C00079; C02265	-0.0366328
C00082	0.091325
C00085; C00092; C00103; C00275; C00446; C00636; C00663; C00668; C01094; C01097; C01172; C01177; C02888; C02962; C03546; C04006; C05345; C18096	0.231628
C00089; C00185; C00208; C00243; C01083; C01235; C05400; C05402	-0.0991424
C00093	0.129707
C00097; C00793	-0.389065
C00100	-0.189167
C00104	-0.0150656
C00105; C01168; C01368	0.0491802
C00106	0.191829
C00108; C00568	-0.327605
C00109; C00164; C00232; C06002	0.0194799
C00112	0.0227435
C00116	0.160232
C00117; C00199; C00231; C00620; C01101; C01112; C03291; C06441	-0.00149499
C00119	0.129319
C00120	-0.212331
C00121; C00181; C00216; C00259; C00309; C00310; C00312; C00508; C02205; C02479; C08353; C16639	0.0333113
C00122	-0.283409
C00123; C00407	0.177718
C00130; C11516; C16699	-0.10147
C00135	-0.011564
C00140; C00645; C01132	0.187531
C00141; C03273	0.166903
C00143	-0.367301
C00144; C06193; C18239	0.244257
C00148	0.0572436
C00149; C00497; C03064	-0.387846
C00152; C02642	-0.359085
C00153	-0.24089
C00156	-0.303678
C00158; C00311; C00679; C02780; C03921; C04575	-0.123319
C00160	-0.140165
C00163; C00424; C00937; C05235	-0.0456828
C00166; C00811; C05838; C12621	-0.35556
C00167	0.06962
C00168; C01146	0.0625927
C00169	-0.293726
C00170	-0.323873
C00178	-0.202986
C00180	-0.34837
C00183; C00431; C00719	0.208698
C00184; C00186; C00256; C00577; C01013	0.0328427
C00188; C00263; C05519	0.110017
C00191; C00333; C00558; C00618; C00905; C01062; C06473; C15673	0.053285
C00196	-0.0587322
C00197; C00631	0.171061
C00198; C00204; C01216; C05394	-0.0772574
C00227	-0.0200356
C00233; C00671	0.111771
C00236	-0.0962585
C00239	-0.119563
C00242	0.044306
C00246	0.195538
C00250	-0.376499
C00257; C00514; C00770; C00800; C00817; C00880; C15930	0.469354
C00258	-0.0883212
C00262	0.214041
C00279	-0.0944058
C00295	0.152983
C00299; C02067	-4.87e-05
C00322	-0.102268
C00327	-0.0208007
C00334; C02356; C03284	0.0540753
C00337	0.388072
C00352; C06156; C06377; C12214	0.240737
C00354; C03785; C05378	0.229811
C00357; C04257; C04501; C06376	0.0651573
C00364	0.0363324
C00365	-0.323354
C00366	-0.223098
C00379	0.104838
C00380	0.0591429
C00385	-0.139326
C00417	-0.185526
C00423	-0.0534833
C00429; C02512; C02565	0.251149
C00430; C01157; C01165; C03741	-0.046362
C00437	0.119092
C00438	0.128185
C00441; C03508	-0.0598897
C00458	0.0850661
C00459	-0.155146
C00475; C05711	-0.112644
C00483	0.17138
C00489; C00900; C03589; C04181; C06010; C11838	-0.0451778
C00490; C02226	0.113981
C00491	-0.30864
C00493; C04236	-0.189285
C00502	-0.124485
C00504	-0.290842
C00507; C00861; C01019; C01721; C02338; C02476; C20835; C20836	-0.286241
C00522; C06007	-0.108845
C00530	0.0500898
C00534	-0.412475
C00546	0.146578
C00552; C00898	-0.203041
C00575; C02353	-0.078885
C00583	-0.131715
C00596; C07091	-0.117757
C00601; C05627	-0.0995891
C00606	-0.0866091
C00624	0.10051
C00632	-0.231417
C00644; C01096; C06311	-0.16902
C00666; C00680	-0.183976
C00672; C00673; C11437; C16637	0.339566
C00689; C02995; C04534	-0.0521306
C00700	-0.122497
C00844	-0.3052
C00860	-0.00479101
C00864	-0.339906
C00881	-0.246758
C00906	-0.436299
C00940	-0.287959
C00942; C06194	-0.0718349
C00944	-0.414913
C00966; C06006; C14463; C16272	-0.092085
C00988	-0.490483
C00989; C06001	0.138191
C00993	0.136376
C01005	0.0318745
C01037	-0.128591
C01077	-0.207516
C01087; C02612; C03196; C03826; C06032	0.0724543
C01099; C01131	-0.250881
C01100	0.0533128
C01102; C05702; C12215	0.00895306
C01161; C05577	-0.383579
C01179; C01197; C12623	-0.221271
C01233	-0.171786
C01236; C01286; C04442	-0.250746
C01250	-0.06964
C01267	0.101929
C01279; C01929	-0.361311
C01300	0.0279657
C01380	-0.0358585
C01390	-0.0189198
C01412	0.149765
C01451	-0.280805
C01468	-0.196725
C01500; C09871	-0.313472
C01595	-0.0336864
C01613	-0.363753
C01762	-0.184519
C01801; C04039; C04272	-0.163585
C01879; C04281	-0.0448455
C01888; C05665	0.113081
C01909	-0.149912
C01962	-0.328003
C02218; C20253	0.284772
C02222; C02501; C03453	-0.12558
C02225; C04593	0.162688
C02262	0.107054
C02323	-0.412857
C02362; C05840	-0.156587
C02376	-0.225958
C02504; C04411	0.0735529
C02631	0.0923101
C02646; C05629	-0.324533
C02659	-0.197017
C02714	0.00228654
C02876	0.0272018
C02953	-0.172608
C02989	0.0320128
C03090	-0.358783
C03175	-0.0470112
C03232	0.136074
C03319	0.0226932
C03373	0.0348169
C03393	-0.133545
C03415; C15767	-0.0951809
C03492	-0.118679
C03506	0.0171764
C03519	-0.1267
C03539	0.0344147
C03557	-0.311265
C03758	-0.338299
C03765; C06224; C07086	-0.219583
C03838	-0.178645
C03912	-0.22336
C03964; C04044; C12622	-0.184466
C03972	0.153098
C03979	-0.151882
C04079	-0.331776
C04171	-0.123686
C04421	-0.222968
C04478	-0.245256
C04556	-0.0400023
C04666	-0.19754
C04677	0.000291864
C04691	-0.283476
C04732	-0.266644
C04807	-0.470533
C04824	0.169906
C05268	-0.377798
C05335	-0.0484724
C05379	-0.253459
C05382; C07836; C07838; C19878; C19880; C19882	-0.250448
C05401	0.0223694
C05403	-0.0402318
C05576	-0.320667
C05607; C11457	-0.409803
C05695	-0.296565
C05699	-0.293153
C05809	-0.0782889
C05812	-0.211876
C05817	-0.320235
C05821	-0.122505
C05824	-0.145953
C05993	0.0436347
C06054	-0.150978
C06055	-0.185513
C06114	0.0191337
C06186	-0.165168
C06196	-0.266425
C06397; C06398	0.291627
C06423	-0.298528
C06735	-0.223592
C07054	0.0556663
C07090	-0.131593
C11145	-0.428114
C11434	-0.222813
C11453	0.261248
C11544; C19792	-0.0767516
C11588	-0.117125
C12455	-0.028863
C14871	-0.26977
C15532	-0.229789
C15699	-0.0405701
C15809	-0.0596083
C16392; C16393	-0.375935
C16399	-0.0734772
C16470	-0.439904
C16617	-0.107709
C17222; C17223	-0.215905
C20249	-0.108445
C20440	0.421973
C20641	-0.041511
