# Supplementary material for: Predicting input signals of transcription factors in Escherichia coli
Source: Mol Syst Biol. 2025 Jul 16;21(10):1371–87. doi: 10.1038/s44320-025-00132-2 (PMC12494820; doi:10.1038/s44320-025-00132-2)
Supplement: Supplementary file 15 — Source data Fig. 6 [file 44320_2025_132_MOESM15_ESM.zip › Figure 6/Figure6ABC.xlsx]

## Sheet: 6A
variable	value
C00002; C00286	0.0893889
C00004	-0.267787
C00005	-0.145488
C00008; C00054; C00361	0.174942
C00010	-0.391872
C00015	0.322709
C00016	-0.178869
C00020; C00362; C01367	0.21011
C00022; C00222	0.607203
C00024	0.252682
C00025; C00217; C00302; C00979; C05938	-0.188128
C00026	-0.105126
C00029; C00052; C03733	-0.0362514
C00031; C00095; C00124; C00137; C00159; C00221; C00267; C00962; C00984; C01487; C01934; C02336	0.179823
C00033; C00266	0.015961
C00035	0.0886803
C00036	0.292113
C00037	-0.0943538
C00041; C00099; C00133	-0.424944
C00042	0.189761
C00043; C01170	-0.115829
C00044	0.15952
C00048	0.216005
C00049	-0.151883
C00051	-0.0758465
C00055; C05822	0.208534
C00063	0.204612
C00064; C00819	-0.145198
C00065; C00740	0.25279
C00072; C04053; C04349	-0.209833
C00073	0.242196
C00074	-0.0520662
C00075	0.377573
C00078	0.0841874
C00079; C02265	-0.126355
C00082	0.229875
C00085; C00092; C00103; C00275; C00446; C00636; C00663; C00668; C01094; C01097; C01172; C01177; C02888; C02962; C03546; C04006; C05345; C18096	0.112586
C00089; C00185; C00208; C00243; C01083; C01235; C05400; C05402	0.00037536
C00093	0.00915019
C00097; C00793	-0.00989116
C00100	-0.238822
C00104	-0.135069
C00105; C01168; C01368	-0.0283802
C00106	-0.246782
C00108; C00568	0.219217
C00109; C00164; C00232; C06002	0.262944
C00112	0.360946
C00116	-0.216777
C00117; C00199; C00231; C00620; C01101; C01112; C03291; C06441	0.349993
C00119	-0.126127
C00120	0.00176781
C00121; C00181; C00216; C00259; C00309; C00310; C00312; C00508; C02205; C02479; C08353; C16639	-0.177612
C00122	-0.294716
C00123; C00407	-0.127145
C00130; C11516; C16699	-0.0787804
C00135	-0.0251851
C00140; C00645; C01132	-0.0785451
C00141; C03273	0.424511
C00143	-0.137318
C00144; C06193; C18239	0.159852
C00148	0.0995398
C00149; C00497; C03064	-0.084347
C00152; C02642	-0.0918879
C00153	-0.0174287
C00156	-0.136016
C00158; C00311; C00679; C02780; C03921; C04575	0.25958
C00160	0.293012
C00163; C00424; C00937; C05235	0.184378
C00166; C00811; C05838; C12621	-0.0989137
C00167	0.0668153
C00168; C01146	0.293793
C00169	-0.047255
C00170	-0.109487
C00178	0.187478
C00180	-0.0258981
C00183; C00431; C00719	-0.00931724
C00184; C00186; C00256; C00577; C01013	0.081249
C00188; C00263; C05519	0.188054
C00191; C00333; C00558; C00618; C00905; C01062; C06473; C15673	0.166445
C00196	-0.39603
C00197; C00631	-0.0641618
C00198; C00204; C01216; C05394	-0.178783
C00227	0.240912
C00233; C00671	0.185036
C00236	0.414272
C00239	-0.0656226
C00242	-0.0698686
C00246	0.524909
C00250	-0.0732734
C00257; C00514; C00770; C00800; C00817; C00880; C15930	0.668083
C00258	-0.0258241
C00262	0.238465
C00279	0.105105
C00295	-0.289938
C00299; C02067	-0.0571
C00322	0.118147
C00327	-0.433272
C00334; C02356; C03284	-0.119539
C00337	-0.0313786
C00352; C06156; C06377; C12214	-0.119069
C00354; C03785; C05378	0.15814
C00357; C04257; C04501; C06376	-0.0171784
C00364	0.0172159
C00365	-0.279939
C00366	-0.145128
C00379	-0.0996529
C00380	-0.204072
C00385	-0.101471
C00417	0.26023
C00423	-0.000196623
C00429; C02512; C02565	-0.134228
C00430; C01157; C01165; C03741	-0.326022
C00437	-0.172458
C00438	-0.134211
C00441; C03508	-0.20047
C00458	0.166505
C00459	-0.262593
C00475; C05711	-0.0509919
C00483	0.065837
C00489; C00900; C03589; C04181; C06010; C11838	0.0781972
C00490; C02226	0.23336
C00491	-0.138918
C00493; C04236	0.143334
C00502	-0.107508
C00504	-0.174741
C00507; C00861; C01019; C01721; C02338; C02476; C20835; C20836	0.186623
C00522; C06007	-0.00453803
C00530	-0.364111
C00534	-0.103761
C00546	-0.05793
C00552; C00898	0.0171972
C00575; C02353	-0.212386
C00583	0.254976
C00596; C07091	0.185792
C00601; C05627	0.39496
C00606	0.228387
C00624	0.0750823
C00632	0.0454904
C00644; C01096; C06311	-0.446234
C00666; C00680	0.00506694
C00672; C00673; C11437; C16637	0.222177
C00689; C02995; C04534	0.00564768
C00700	-0.219277
C00844	-0.116546
C00860	0.0862268
C00864	0.143541
C00881	-0.107191
C00906	-0.149921
C00940	0.0399877
C00942; C06194	-0.0615104
C00944	-0.0826536
C00966; C06006; C14463; C16272	0.34675
C00988	0.0123543
C00989; C06001	0.118323
C00993	0.195494
C01005	-0.113258
C01037	0.0640627
C01077	-0.188955
C01087; C02612; C03196; C03826; C06032	0.255611
C01099; C01131	0.0547554
C01100	0.0236929
C01102; C05702; C12215	-0.0306295
C01161; C05577	0.00746908
C01179; C01197; C12623	0.0148309
C01233	0.217859
C01236; C01286; C04442	0.0431751
C01250	-0.243565
C01267	-0.121326
C01279; C01929	-0.0878084
C01300	0.0856657
C01380	0.253577
C01390	0.387583
C01412	0.250448
C01451	-0.0713039
C01468	0.129906
C01500; C09871	0.0815203
C01595	0.0265059
C01613	-0.143532
C01762	-0.163757
C01801; C04039; C04272	0.220715
C01879; C04281	-0.0552638
C01888; C05665	-0.0797596
C01909	0.175906
C01962	0.337688
C02218; C20253	-0.168441
C02222; C02501; C03453	0.0100728
C02225; C04593	0.00128959
C02262	0.296697
C02323	-0.00880818
C02362; C05840	-0.136185
C02376	0.0494113
C02504; C04411	0.449184
C02631	0.18486
C02646; C05629	0.125429
C02659	-0.255009
C02714	-0.0375116
C02876	-0.0243848
C02953	0.00940322
C02989	-0.246032
C03090	-0.207922
C03175	0.190888
C03232	-0.12249
C03319	0.131958
C03373	-0.0774888
C03393	0.107655
C03415; C15767	-0.0194283
C03492	-0.00402882
C03506	0.11191
C03519	-0.129039
C03539	-0.0521136
C03557	0.154316
C03758	0.134542
C03765; C06224; C07086	0.312481
C03838	0.0825479
C03912	-0.376663
C03964; C04044; C12622	0.119616
C03972	0.0292718
C03979	0.413395
C04079	-0.161285
C04171	-0.439683
C04421	0.041382
C04478	-0.197976
C04556	0.286909
C04666	0.151242
C04677	0.128873
C04691	0.118204
C04732	-0.179423
C04807	-0.0549948
C04824	0.186739
C05268	-0.295084
C05335	-0.151646
C05379	0.0638278
C05382; C07836; C07838; C19878; C19880; C19882	-0.0870756
C05401	-0.219073
C05403	-0.180641
C05576	-0.0730107
C05607; C11457	0.033334
C05695	-0.120665
C05699	-0.204883
C05809	-0.391811
C05812	-0.160518
C05817	-0.0934918
C05821	-0.064686
C05824	0.143581
C05993	-0.29053
C06054	-0.0499361
C06055	0.179141
C06114	0.109713
C06186	-0.0580077
C06196	-0.211361
C06397; C06398	-0.366537
C06423	0.00366673
C06735	-0.305321
C07054	0.23735
C07090	0.177349
C11145	0.0422622
C11434	-0.0930709
C11453	0.133351
C11544; C19792	-0.0723924
C11588	0.0795309
C12455	-0.0247245
C14871	-0.138425
C15532	-0.00361526
C15699	-0.454414
C15809	-0.337009
C16392; C16393	-0.126162
C16399	0.318592
C16470	-0.220023
C16617	-0.192027
C17222; C17223	-0.187409
C20249	-0.257959
C20440	0.23752
C20641	-0.158082

## Sheet: 6B
-	Pyr	2-IPM	3-IPM	m2ob
1.34401	1.36246	1.56835	1.30751	1.30548
1.26491	1.15234	1.6064	1.23674	1.12638
1.37522	1.30826	1.6036	1.4881	1.38109
1.453	1.50123	1.66505	1.58903	1.34971

## Sheet: 6C
control	2-IPM
-0.0775	1.1325
0.2325	2.2825
0.4425	1.8625
-0.5975	1.3425
